# Supplementary material for: Integrating Transcriptome and Genome Re-Sequencing Data to Identify Key Genes and Mutations Affecting Chicken Eggshell Qualities
Source: PLoS One. 2015 May 14;10(5):e0125890. doi: 10.1371/journal.pone.0125890 (PMC4431873; doi:10.1371/journal.pone.0125890)
Supplement: S1 Dataset — (XLSX) [file pone.0125890.s001.xlsx]

## Sheet: DEGs
• Note
Differential gene expression is reported as the log2 ratio of low eggshell strength (LES) and normal eggshell strength (NES). Up-regulated genes have a positive ratio, while down-regulated genes (Grey) have a negative ratio value. A log ratio of 1 represents a 2-fold change.
Ensembl Accession	Gene symbol	Name	log2 ratio	P value
ENSGALG00000005672	SLC6A7	solute carrier family 6 (neurotransmitter transporter, L-proline), member 7	Inf	3.13463e-05
ENSGALG00000011582	SLC17A8	Uncharacterized protein	Inf	0.0311167
ENSGALG00000012657	SALL3	sal-like protein 3	Inf	0.0487771
ENSGALG00000016943	OLFM4	olfactomedin-4 precursor	Inf	7.60762e-15
ENSGALG00000027269	GUCA2A	guanylate cyclase activator 2A (guanylin) precursor	8.51423	3.16702e-24
ENSGALG00000006725	ACAN	Aggrecan core protein	6.90216	7.2688e-07
ENSGALG00000015079	UPK1B	uroplakin 1B	6.84496	4.88353e-14
ENSGALG00000027770	-	Uncharacterized protein	6.70891	3.99336e-10
ENSGALG00000007311	CLDN2	Uncharacterized protein	6.24099	0.000119045
ENSGALG00000014965	COL10A1	Collagen alpha-1(X) chain	6.22803	1.70469e-38
ENSGALG00000005679	CDX-A	Homeobox protein CDX-1	6.06518	2.26577e-24
ENSGALG00000008080	C1QTNF4	C1q and tumor necrosis factor related protein 4	5.60001	1.30942e-19
ENSGALG00000008761	SPAM1	sperm adhesion molecule 1 (PH-20 hyaluronidase, zona pellucida binding)	5.10785	2.4027e-07
ENSGALG00000008303	LHX5	LIM homeobox 5	4.96512	8.65528e-05
ENSGALG00000028102	MYH1	Uncharacterized protein	4.91393	0.0023862
ENSGALG00000005258	SS5R	somatostatin receptor type 5	4.90292	1.88491e-05
ENSGALG00000027387	-	/	4.85996	0.00262005
ENSGALG00000004526	TNR	tenascin-R precursor	4.8441	4.97708e-23
ENSGALG00000023622	AVD	Avidin	4.44994	8.00197e-21
ENSGALG00000017411	RXFP3	relaxin/insulin-like family peptide receptor 3	4.31669	0.0221816
ENSGALG00000015658	GDAP1	ganglioside induced differentiation associated protein 1	4.23977	0.0295144
ENSGALG00000010786	DGKB	diacylglycerol kinase, beta 90kDa	4.14959	0.00184707
ENSGALG00000009498	NPY1R	neuropeptide Y receptor type 1	4.11918	0.039532
ENSGALG00000023419	HOXD4	Homeobox protein Hox-D4	4.08661	1.53619e-11
ENSGALG00000025945	AVD	Avidin	4.06527	0.0120606
ENSGALG00000005178	CA7	carbonic anhydrase VII	3.90311	2.29873e-06
ENSGALG00000011136	CAPN9	Uncharacterized protein	3.77204	6.00665e-08
ENSGALG00000002756	TMEM121	Transmembrane protein 121	3.75868	0.00718045
ENSGALG00000014252	-	/	3.74327	2.69082e-13
ENSGALG00000006717	MUC5B	Mucin-5B	3.72114	5.16938e-17
ENSGALG00000026246	GIF	gastric intrinsic factor (vitamin B synthesis)	3.7031	6.98277e-14
ENSGALG00000027255	-	/	3.54579	0.0136564
ENSGALG00000012647	RFX4	Uncharacterized protein	3.52676	0.00291268
ENSGALG00000011284	LRRC7	leucine rich repeat containing 7	3.4146	4.03673e-05
ENSGALG00000009758	SLC7A11	Uncharacterized protein	3.39788	1.1589e-13
ENSGALG00000010331	MME	neprilysin	3.38261	5.03772e-14
ENSGALG00000008055	SYT13	synaptotagmin-13	3.37826	0.00811452
ENSGALG00000000162	-	/	3.34241	1.81012e-11
ENSGALG00000011888	TGM4	protein-glutamine gamma-glutamyltransferase 4	3.29368	7.45099e-12
ENSGALG00000016884	SLC15A1	solute carrier family 15 member 1	3.29012	0.00711581
ENSGALG00000011411	-	/	3.27017	0.0135204
ENSGALG00000005752	ABCA4	Uncharacterized protein	3.25023	3.2016e-09
ENSGALG00000011671	SLC15A2	solute carrier family 15 (H+/peptide transporter), member 2	3.24732	0.022636
ENSGALG00000015294	GPR128	Uncharacterized protein	3.24307	0.0304928
ENSGALG00000011109	MAPK10	Uncharacterized protein	3.23841	0.00243225
ENSGALG00000007732	RTN4R	reticulon 4 receptor	3.18182	0.00497332
ENSGALG00000028128	HOXD8	Homeobox protein Hox-D8	3.1014	3.4598e-13
ENSGALG00000008444	TUBA4A	Uncharacterized protein	3.09056	2.28317e-08
ENSGALG00000005347	ADAMTS18	ADAM metallopeptidase with thrombospondin type 1 motif, 18	3.08773	2.62109e-05
ENSGALG00000023070	SERPINA1	Uncharacterized protein	3.07049	0.00221835
ENSGALG00000019553	SERPINB10	Heterochromatin-associated protein MENT	2.96841	0.0289632
ENSGALG00000010992	SLC6A15	solute carrier family 6 (neutral amino acid transporter), member 15	2.968	0.000438898
ENSGALG00000010935	PTPRQ	protein tyrosine phosphatase, receptor type, Q	2.91546	0.0450113
ENSGALG00000014668	MCTP1	multiple C2 domains, transmembrane 1	2.87186	3.41005e-11
ENSGALG00000001282	GABRD	gamma-aminobutyric acid (GABA) A receptor, delta	2.86129	3.32644e-05
ENSGALG00000023395	PLIN1	perilipin-1	2.8568	0.000806452
ENSGALG00000002602	CSMD2	CUB and Sushi multiple domains 2	2.82091	1.50941e-05
ENSGALG00000015767	FABP4	fatty acid-binding protein, adipocyte	2.80935	0.000172394
ENSGALG00000024470	CCLI5	Chemokine	2.77447	0.00491363
ENSGALG00000023580	CLDN19	Uncharacterized protein	2.68049	0.00751824
ENSGALG00000007620	GFRA3	GDNF family receptor alpha 3	2.67879	1.66904e-06
ENSGALG00000028413	-	/	2.49234	0.00903073
ENSGALG00000015084	IGSF11	immunoglobulin superfamily, member 11	2.48316	0.00197773
ENSGALG00000012089	C14orf37	chromosome 14 open reading frame 37	2.47114	2.26312e-05
ENSGALG00000016086	EGR4	Uncharacterized protein	2.45373	0.00169129
ENSGALG00000010653	SMYD3	SET and MYND domain containing 3	2.44112	4.3995e-05
ENSGALG00000005217	MOGAT1	monoacylglycerol O-acyltransferase 1	2.4406	2.30269e-05
ENSGALG00000000458	TMPRSS9	transmembrane protease, serine 9	2.42885	9.05475e-06
ENSGALG00000002086	RASL10B	Uncharacterized protein	2.41743	0.000859055
ENSGALG00000006258	SPOCK1	sparc/osteonectin, cwcv and kazal-like domains proteoglycan (testican) 1	2.38724	2.34658e-08
ENSGALG00000016592	PRPS2	Ribose-phosphate pyrophosphokinase 2	2.33954	1.37335e-06
ENSGALG00000016022	RUNX1	runt-related transcription factor 1	2.31184	0.00791904
ENSGALG00000000919	PIGR	polymeric immunoglobulin receptor precursor	2.29309	7.90675e-09
ENSGALG00000011341	UNC93A	unc-93 homolog A (C. elegans)	2.28739	3.58677e-06
ENSGALG00000016749	CNGA3	Cyclic nucleotide-gated channel cone photoreceptor subunit alpha	2.27862	0.000735576
ENSGALG00000016448	KCNF1	Uncharacterized protein	2.26535	2.09672e-05
ENSGALG00000006440	GAL3ST4	galactose-3-O-sulfotransferase 4	2.23499	0.0199663
ENSGALG00000006453	LTF	ovotransferrin precursor	2.22967	1.70881e-07
ENSGALG00000003432	AGXT2	Uncharacterized protein	2.22194	0.0292955
ENSGALG00000010775	FMN2	formin 2	2.21012	0.0176602
ENSGALG00000004582	MYL2	Uncharacterized protein	2.19859	0.00347975
ENSGALG00000007242	SLITRK4	Uncharacterized protein	2.17347	0.00298387
ENSGALG00000004414	LUZP2	leucine zipper protein 2	2.16944	0.000209739
ENSGALG00000016163	GPR20	Uncharacterized protein	2.1521	1.95942e-05
ENSGALG00000019846	GAL11	Gallinacin-11	2.12367	0.000316165
ENSGALG00000008339	GRM7	glutamate receptor, metabotropic 7	2.10966	0.0170595
ENSGALG00000017378	CRTAC1	cartilage acidic protein 1	2.10924	0.00223865
ENSGALG00000015110	FAM189A2	family with sequence similarity 189, member A2	2.10754	1.56636e-07
ENSGALG00000010625	SRD5A2	Uncharacterized protein	2.09734	6.56492e-07
ENSGALG00000005351	PRDM6	PR domain containing 6	2.06559	0.00610544
ENSGALG00000001912	EPHA10	EPH receptor A10	2.05955	0.00236004
ENSGALG00000007426	MKX	Uncharacterized protein	2.04605	4.46051e-05
ENSGALG00000023420	HOXD3	Uncharacterized protein	2.03497	3.93078e-05
ENSGALG00000003930	APBA2	Uncharacterized protein	2.0076	0.000340107
ENSGALG00000006728	SLC5A1	Uncharacterized protein	2.00411	9.17885e-06
ENSGALG00000007596	-	Uncharacterized protein	1.99371	4.87141e-06
ENSGALG00000000044	WFIKKN1	Uncharacterized protein	1.99179	0.0422558
ENSGALG00000015696	NAT8L	Uncharacterized protein	1.95601	0.000153448
ENSGALG00000000399	DUSP28	dual specificity phosphatase 28	1.94853	0.0352134
ENSGALG00000012734	NT5DC3	5'-nucleotidase domain containing 3	1.94181	1.19182e-06
ENSGALG00000017068	KL	Uncharacterized protein	1.92882	1.27808e-05
ENSGALG00000019157	SMPX	Uncharacterized protein	1.89773	0.0140198
ENSGALG00000017213	PANX1	pannexin 1	1.89297	0.00189012
ENSGALG00000016797	FHL2	Uncharacterized protein	1.89262	2.48449e-06
ENSGALG00000006041	BNC1	Uncharacterized protein	1.89124	0.00378623
ENSGALG00000005903	NRIP3	nuclear receptor interacting protein 3	1.88282	6.00269e-05
ENSGALG00000004596	AR	androgen receptor	1.87504	1.76088e-06
ENSGALG00000015488	GJA8	gap junction alpha-8 protein	1.87263	0.0199819
ENSGALG00000010402	HPGDS	Hematopoietic prostaglandin D synthase	1.8611	0.00615101
ENSGALG00000010319	SYT1	Synaptotagmin-1	1.84623	0.00975363
ENSGALG00000005476	PTH1R	parathyroid hormone/parathyroid hormone-related peptide receptor precursor	1.84229	0.0134288
ENSGALG00000013022	CACNA1C	calcium channel, voltage-dependent, L type, alpha 1C subunit	1.81665	4.48731e-05
ENSGALG00000009114	DGAT2	diacylglycerol O-acyltransferase 2	1.81558	3.1698e-05
ENSGALG00000005266	BEAN1	protein BEAN1	1.81332	0.000308771
ENSGALG00000001727	LZTS1	Uncharacterized protein	1.8103	0.00251897
ENSGALG00000010521	COL25A1	collagen, type XXV, alpha 1	1.78962	0.046465
ENSGALG00000015177	GNA11	guanine nucleotide-binding protein G(q) subunit alpha	1.78117	7.82387e-06
ENSGALG00000003546	FMOD	fibromodulin precursor	1.781	3.16574e-05
ENSGALG00000012108	ENPEP	glutamyl aminopeptidase (aminopeptidase A)	1.77562	4.42257e-05
ENSGALG00000011709	TMEM108	transmembrane protein 108	1.77327	5.52142e-05
ENSGALG00000004722	ASPN	asporin	1.77067	3.58643e-06
ENSGALG00000015018	CASQ2	calsequestrin-2 precursor	1.7643	0.0119147
ENSGALG00000021238	-	Uncharacterized protein	1.76139	8.32655e-06
ENSGALG00000006681	BRSK2	BR serine/threonine-protein kinase 2	1.73752	0.0246009
ENSGALG00000008909	USP13	Ubiquitin carboxyl-terminal hydrolase 13	1.72692	1.37462e-05
ENSGALG00000001081	TTC34	Uncharacterized protein	1.72638	0.0372068
ENSGALG00000007871	SLC1A2	excitatory amino acid transporter 2	1.71045	0.0209856
ENSGALG00000009002	CPED1	cadherin-like and PC-esterase domain containing 1	1.69663	7.12046e-05
ENSGALG00000025971	KCNK3	TASK-1 potassium channel	1.69525	0.00565294
ENSGALG00000015205	TYRP1	5,6-dihydroxyindole-2-carboxylic acid oxidase precursor	1.69429	0.000944793
ENSGALG00000011115	WDR78	WD repeat domain 78	1.68282	0.000223361
ENSGALG00000014242	BEND4	BEN domain containing 4	1.67887	0.0011283
ENSGALG00000021340	CA9	carbonic anhydrase IX	1.67671	0.00207153
ENSGALG00000007222	UTS2D	urotensin-2B precursor	1.66923	0.00278237
ENSGALG00000003657	UNC119	Uncharacterized protein	1.65831	0.00304447
ENSGALG00000002564	RGS4	regulator of G-protein signaling 4	1.6444	1.16493e-05
ENSGALG00000017229	FAT3	protocadherin Fat 3 precursor	1.62469	0.00117002
ENSGALG00000014941	STXBP5L	syntaxin binding protein 5-like	1.6245	0.00309995
ENSGALG00000026011	GALR	galanin receptor type 1	1.62273	0.00235415
ENSGALG00000004970	SVOP	SV2 related protein homolog (rat)	1.62256	0.0302633
ENSGALG00000006376	TMC3	transmembrane channel-like protein 3	1.61674	0.000123451
ENSGALG00000009479	SAMD9L	Uncharacterized protein	1.59426	0.00727268
ENSGALG00000005995	SLC13A5	Uncharacterized protein	1.58325	0.000589415
ENSGALG00000007631	MEGF11	multiple EGF-like-domains 11	1.57201	0.000569764
ENSGALG00000000733	MYO7A	myosin VIIA	1.57123	0.0341561
ENSGALG00000008663	DDAH1	N(G),N(G)-dimethylarginine dimethylaminohydrolase 1	1.5682	0.00153456
ENSGALG00000004966	NYAP2	neuronal tyrosine-phosphorylated phosphoinositide- 3-kinase adaptor 2	1.56688	0.0186312
ENSGALG00000003833	CACNA1E	calcium channel, voltage-dependent, R type, alpha 1E subunit	1.5661	0.0135973
ENSGALG00000009078	GALNT14	UDP-N-acetyl-alpha-D-galactosamine:polypeptide N- acetylgalactosaminyltransferase 14 (GalNAc-T14)	1.55621	0.00227717
ENSGALG00000017308	CHRDL2	chordin-like 2	1.5542	0.000591056
ENSGALG00000026763	-	/	1.54014	0.00503809
ENSGALG00000008445	SLC24A3	solute carrier family 24 (sodium/potassium/calcium exchanger), member 3	1.5386	0.00174197
ENSGALG00000028975	-	FERM and PDZ domain containing 3	1.53642	0.00119866
ENSGALG00000010672	KCNK13	potassium channel, subfamily K, member 13	1.5292	0.00482093
ENSGALG00000004967	MAPK15	mitogen-activated protein kinase 15	1.52901	0.000188088
ENSGALG00000009172	OSBPL6	oxysterol binding protein-like 6	1.52512	0.021403
ENSGALG00000000901	CHST4	Uncharacterized protein	1.52337	0.00179982
ENSGALG00000016400	RSAD2	Viperin	1.52323	0.0172931
ENSGALG00000010812	RYR2	ryanodine receptor 2 (cardiac)	1.50572	0.000162
ENSGALG00000027709	CDC20B	cell division cycle 20B	1.49908	0.00226302
ENSGALG00000006957	VWA3A	Uncharacterized protein	1.49729	0.000217656
ENSGALG00000003401	FBXL22	Uncharacterized protein	1.47918	0.00932015
ENSGALG00000006859	SV2B	Uncharacterized protein	1.46108	0.00350793
ENSGALG00000015053	GLDC	glycine dehydrogenase	1.46099	0.000322192
ENSGALG00000014514	CC2D2A	Uncharacterized protein	1.45905	8.03079e-05
ENSGALG00000002006	PDIA2	Uncharacterized protein	1.45899	0.0441975
ENSGALG00000015276	C6ORF183	Uncharacterized protein	1.45324	0.000742907
ENSGALG00000016115	SAMD12	sterile alpha motif domain containing 12	1.44954	0.0266829
ENSGALG00000027778	-	Uncharacterized protein	1.44402	0.000568796
ENSGALG00000009523	CNTN1	Contactin-1	1.44048	0.00362745
ENSGALG00000015419	PENK	Uncharacterized protein	1.43973	5.22713e-05
ENSGALG00000004336	INPPL1	inositol polyphosphate phosphatase-like 1	1.43661	0.0137608
ENSGALG00000003176	-	Uncharacterized protein	1.42536	0.00127628
ENSGALG00000002492	H6PD	Uncharacterized protein	1.41886	0.00189716
ENSGALG00000005462	ZP4	zona pellucida sperm-binding protein 4	1.41617	0.007108
ENSGALG00000014861	NIM1	serine/threonine-protein kinase NIM1	1.41596	0.00661474
ENSGALG00000026717	-	/	1.4114	0.000224021
ENSGALG00000012412	-	/	1.4016	0.00510822
ENSGALG00000016099	-	Uncharacterized protein	1.38879	0.000683279
ENSGALG00000009270	HOXD10	homeobox D10	1.38734	0.00179158
ENSGALG00000010259	COL28A1	Uncharacterized protein	1.38634	0.0449835
ENSGALG00000006045	SH3GL3	endophilin-A3	1.38355	0.000706169
ENSGALG00000016411	COL14A1	collagen alpha-1(XIV) chain precursor	1.38255	5.72596e-05
ENSGALG00000016092	RAB11FIP5	RAB11 family interacting protein 5 (class I)	1.37933	0.00420312
ENSGALG00000001894	-	Uncharacterized protein	1.37693	0.0246318
ENSGALG00000005303	CCDC13	coiled-coil domain containing 13	1.37082	0.00084842
ENSGALG00000000568	LGR6	Uncharacterized protein	1.36632	0.0124054
ENSGALG00000020139	DTHD1	death domain containing 1	1.36467	0.000126407
ENSGALG00000021226	-	Uncharacterized protein	1.36431	0.048245
ENSGALG00000020505	KCNJ11	potassium inwardly-rectifying channel, subfamily J, member 11	1.36033	0.0171046
ENSGALG00000019254	A2ML1	Uncharacterized protein	1.3599	0.00721064
ENSGALG00000006095	-	Uncharacterized protein	1.35888	0.00616128
ENSGALG00000027765	-	/	1.35312	0.00987672
ENSGALG00000028186	RERG	Uncharacterized protein	1.35235	0.000572378
ENSGALG00000014749	EPHB6	ephrin type-B receptor 5 precursor	1.35197	0.00187066
ENSGALG00000015974	ADRA1D	Uncharacterized protein	1.35069	0.0374491
ENSGALG00000014995	PGM5	phosphoglucomutase 5	1.34831	0.000381514
ENSGALG00000010881	ASB2	Uncharacterized protein	1.34664	0.0216513
ENSGALG00000026578	-	Uncharacterized protein	1.3432	0.000857681
ENSGALG00000009478	BCHE	cholinesterase precursor	1.32364	0.000655004
ENSGALG00000005256	EPHA4	Ephrin type-A receptor 4	1.31476	0.00239889
ENSGALG00000001028	RNF43	Uncharacterized protein	1.31362	0.00228551
ENSGALG00000011577	CNTNAP5	Contactin-associated protein-like 5	1.31042	0.0292868
ENSGALG00000021135	HAPLN3	Uncharacterized protein	1.30326	0.00214167
ENSGALG00000005332	CACNA1D	calcium channel, voltage-dependent, L type, alpha 1D subunit	1.30279	0.00298602
ENSGALG00000010380	P2RY14	Uncharacterized protein	1.30255	0.00234903
ENSGALG00000023032	GRXCR1	Uncharacterized protein	1.30118	0.012376
ENSGALG00000006740	MUC5AC	mucin 5AC, oligomeric mucus/gel-forming	1.29704	0.00470492
ENSGALG00000015057	DDO	Uncharacterized protein	1.29682	0.0183097
ENSGALG00000015433	ABCA1	ATP-binding cassette sub-family A member 1	1.29415	0.000382219
ENSGALG00000020463	-	Uncharacterized protein	1.29262	0.0280901
ENSGALG00000007113	TNC	tenascin precursor	1.29094	0.00473309
ENSGALG00000000337	CTXN1	Uncharacterized protein	1.28596	0.0105808
ENSGALG00000012547	ACVR1C	activin A receptor, type IC	1.2837	0.0151791
ENSGALG00000006009	PODXL2	podocalyxin-like 2	1.28052	0.030472
ENSGALG00000027583	PLN	cardiac phospholamban	1.28023	0.0125733
ENSGALG00000013703	FAM69C	Uncharacterized protein	1.27934	0.0114488
ENSGALG00000003512	-	Ovomucoid	1.27475	0.000179804
ENSGALG00000014453	FAM46C	Protein FAM46C	1.27279	0.00175402
ENSGALG00000009624	FSIP1	Uncharacterized protein	1.2702	0.00382109
ENSGALG00000017268	KCTD21	Uncharacterized protein	1.26731	0.0219153
ENSGALG00000020813	CCDC50	coiled-coil domain-containing protein 50	1.26667	0.000367834
ENSGALG00000015101	BNC2	basonuclin 2	1.26482	0.00858515
ENSGALG00000021609	-	Uncharacterized protein	1.254	0.00239591
ENSGALG00000028457	YSK4	Uncharacterized protein	1.25334	0.00679375
ENSGALG00000004370	MAP2K6	mitogen-activated protein kinase kinase 6	1.25216	0.0329447
ENSGALG00000002759	PEAK1	Uncharacterized protein	1.25119	0.000843277
ENSGALG00000016287	NR0B1	nuclear receptor subfamily 0 group B member 1	1.25037	0.0119267
ENSGALG00000003473	SFRP1	secreted frizzled-related protein 1 precursor	1.24932	0.00344156
ENSGALG00000011195	WDR27	WD repeat domain 27	1.24232	0.0381139
ENSGALG00000026090	-	/	1.24231	0.0145523
ENSGALG00000012973	ESR1	estrogen receptor	1.2414	0.000274699
ENSGALG00000006093	-	/	1.24008	0.0370925
ENSGALG00000008661	CYR61	Protein CYR61	1.23638	0.00721421
ENSGALG00000028595	CCNO	cyclin O	1.23189	0.00506498
ENSGALG00000008747	ITGA8	integrin alpha-8 precursor	1.23044	0.00226094
ENSGALG00000011994	SYNPO2	synaptopodin 2	1.22866	0.000775274
ENSGALG00000008638	-	/	1.22387	0.0110885
ENSGALG00000013287	C4ORF47	Uncharacterized protein	1.22168	0.0477411
ENSGALG00000022770	-	Uncharacterized protein	1.21789	0.0133728
ENSGALG00000012616	COL15A1	Uncharacterized protein	1.21605	0.0170005
ENSGALG00000015593	EPHA7	Ephrin type-A receptor 7	1.2147	0.012571
ENSGALG00000014812	SIDT1	SID1 transmembrane family, member 1	1.21088	0.00419656
ENSGALG00000014988	POPDC2	popeye domain-containing protein 2	1.20354	0.0145453
ENSGALG00000013948	RASL11B	Uncharacterized protein	1.19948	0.0127756
ENSGALG00000003923	COL6A3	collagen alpha-3(VI) chain precursor	1.19541	0.00429386
ENSGALG00000005619	F3	Uncharacterized protein	1.19093	0.00680268
ENSGALG00000015944	RIMS1	regulating synaptic membrane exocytosis 1	1.18968	0.000325004
ENSGALG00000022718	FUT4	alpha-(1,3)-fucosyltransferase	1.18746	0.00236835
ENSGALG00000006644	ACSL6	Uncharacterized protein	1.18172	0.0278317
ENSGALG00000016266	PRRG1	Uncharacterized protein	1.18048	0.0139908
ENSGALG00000008815	LRRN4	leucine rich repeat neuronal 4	1.18034	0.00398969
ENSGALG00000008548	MDH1B	Uncharacterized protein	1.18017	0.00981723
ENSGALG00000016143	RHPN1	Uncharacterized protein	1.1787	0.00231084
ENSGALG00000011712	CP49	CP49 protein; Uncharacterized protein	1.17763	0.028104
ENSGALG00000013817	SPIRE1	Uncharacterized protein	1.17348	0.00738795
ENSGALG00000001288	C1orf222	chromosome 1 open reading frame 222	1.17325	0.00273649
ENSGALG00000011241	RFTN1	raftlin	1.16829	0.00377711
ENSGALG00000016142	MX	interferon-induced GTP-binding protein Mx	1.16407	0.00180362
ENSGALG00000027243	EXPH5	exophilin 5	1.16021	0.0110554
ENSGALG00000009755	LRIG3	leucine-rich repeats and immunoglobulin-like domains protein 3 precursor	1.15834	0.0137803
ENSGALG00000001702	EXOC3L1	Uncharacterized protein	1.15592	0.00612475
ENSGALG00000015842	TIAM1	Uncharacterized protein	1.15326	0.00814817
ENSGALG00000013575	ISG12(2)	putative ISG12-2 protein	1.14648	0.00372723
ENSGALG00000008449	-	/	1.14621	0.0257066
ENSGALG00000003295	ADAMTS12	ADAM metallopeptidase with thrombospondin type 1 motif, 12	1.1434	0.00751399
ENSGALG00000007268	CADPS	Uncharacterized protein	1.14177	0.00764087
ENSGALG00000002552	COL3A1	collagen alpha-1(III) chain precursor	1.14003	0.00327143
ENSGALG00000003818	CYFIP2	Uncharacterized protein	1.13791	0.0043582
ENSGALG00000012566	SYN3	synapsin III	1.13624	0.010331
ENSGALG00000009512	TFPI2	tissue factor pathway inhibitor 2	1.13536	0.00594199
ENSGALG00000011093	AK7	adenylate kinase 7	1.13181	0.0018542
ENSGALG00000017234	FOLH1	Uncharacterized protein	1.1261	0.00570208
ENSGALG00000003529	SYNC	Uncharacterized protein	1.12604	0.00778165
ENSGALG00000006764	MCAM	melanoma cell adhesion molecule precursor	1.12563	0.00588702
ENSGALG00000003886	SGCD	Uncharacterized protein	1.12517	0.0115412
ENSGALG00000014835	C7	Uncharacterized protein	1.12169	0.0079224
ENSGALG00000013272	PRMT8	Uncharacterized protein	1.11987	0.0487193
ENSGALG00000012715	CAP2	Adenylyl cyclase-associated protein	1.11944	0.00466006
ENSGALG00000026534	ZNF469	zinc finger protein 469	1.11887	0.0207371
ENSGALG00000017208	AMOTL1	angiomotin like 1	1.11689	0.00461792
ENSGALG00000000886	CCDC113	Uncharacterized protein	1.11673	0.00685372
ENSGALG00000012751	STAB2	stabilin 2	1.11169	0.0366356
ENSGALG00000017194	TRPC6	transient receptor potential cation channel, subfamily C, member 6	1.10711	0.0472878
ENSGALG00000011609	ABTB2	ankyrin repeat and BTB (POZ) domain containing 2	1.10386	0.00625887
ENSGALG00000012216	BMPR1B	bone morphogenetic protein receptor type-1B precursor	1.10098	0.0227863
ENSGALG00000015910	CD109	CD109 molecule	1.09941	0.0359193
ENSGALG00000013071	CALD1	caldesmon	1.09906	0.00467335
ENSGALG00000023834	JPH2	junctophilin 2	1.09717	0.00978251
ENSGALG00000024120	VANGL2	VANGL planar cell polarity protein 2	1.09654	0.0252713
ENSGALG00000023146	CBX7	chromobox homolog 7	1.09619	0.00360902
ENSGALG00000014042	SSPN	Uncharacterized protein	1.09372	0.00631676
ENSGALG00000017197	FAR-2	contactin-5 precursor	1.09201	0.0132004
ENSGALG00000006130	STMN3	Stathmin-3	1.09118	0.0394258
ENSGALG00000016196	CBS	Uncharacterized protein	1.08979	0.00274167
ENSGALG00000013124	FHOD3	formin homology 2 domain containing 3	1.08737	0.0348257
ENSGALG00000003767	NKD1	naked cuticle homolog 1 (Drosophila)	1.08701	0.00397775
ENSGALG00000002118	CO6	calcium-activated potassium channel subunit beta-1	1.08409	0.0048089
ENSGALG00000007796	BCAS1	breast carcinoma amplified sequence 1	1.08185	0.0469291
ENSGALG00000023936	-	Uncharacterized protein	1.07997	0.0220888
ENSGALG00000005721	DGKG	diacylglycerol kinase, gamma 90kDa	1.07849	0.0047627
ENSGALG00000011225	SLC25A47	solute carrier family 25, member 47	1.0781	0.0284574
ENSGALG00000015432	CYP7A1	cholesterol 7-alpha-monooxygenase	1.07778	0.0452013
ENSGALG00000015940	TMEM67	Uncharacterized protein	1.07634	0.00461098
ENSGALG00000008940	SPTBN5	spectrin, beta, non-erythrocytic 5	1.07623	0.0288489
ENSGALG00000006384	-	/	1.07602	0.0104151
ENSGALG00000001229	SKI	ski oncogene	1.07558	0.0175646
ENSGALG00000010593	GALC	galactosylceramidase	1.07493	0.00459334
ENSGALG00000028037	FOS	FBJ murine osteosarcoma viral oncogene homolog	1.074	0.00806506
ENSGALG00000006689	ABHD2	Uncharacterized protein	1.07375	0.00123554
ENSGALG00000013846	KIAA1244	Uncharacterized protein	1.0695	0.00192261
ENSGALG00000013457	PLEKHO1	pleckstrin homology domain-containing family O member 1	1.06903	0.00738059
ENSGALG00000006670	PPP1R3C	Protein phosphatase 1 regulatory subunit 3	1.06887	0.0187163
ENSGALG00000014962	FAM26F	family with sequence similarity 26, member F	1.06877	0.00422324
ENSGALG00000008604	FAM70A	Uncharacterized protein	1.06713	0.00391918
ENSGALG00000008692	MAPKBP1	mitogen-activated protein kinase binding protein 1	1.06558	0.00333114
ENSGALG00000009207	TRIM2	Uncharacterized protein	1.06467	0.0274282
ENSGALG00000028539	BET3L	Uncharacterized protein	1.06419	0.000512371
ENSGALG00000007376	CCDC60	Uncharacterized protein	1.06244	0.00938853
ENSGALG00000002515	OLFM1	Noelin	1.06202	0.0311629
ENSGALG00000005438	PARVA	Uncharacterized protein	1.06091	0.00746893
ENSGALG00000027043	KCNH2	potassium voltage-gated channel, subfamily H (eag- related), member 2	1.06079	0.0101007
ENSGALG00000004792	PLCB2	phospholipase C, beta 2	1.06022	0.00949041
ENSGALG00000001770	ACAP3	Uncharacterized protein	1.05969	0.00466266
ENSGALG00000006027	TM6SF1	transmembrane 6 superfamily member 1	1.05861	0.022893
ENSGALG00000010352	ARHGEF26	Uncharacterized protein	1.05831	0.00437507
ENSGALG00000014970	FSTL1	follistatin-related protein 1 precursor	1.05716	0.00213461
ENSGALG00000010892	ANTXR2	anthrax toxin receptor 2	1.05582	0.00932951
ENSGALG00000007755	KIAA2022	KIAA2022	1.05435	0.0371197
ENSGALG00000013750	RSPH3	Uncharacterized protein	1.0523	0.00920271
ENSGALG00000002199	KLHL17	Uncharacterized protein	1.05212	0.0112875
ENSGALG00000001437	NTM	protein CEPU-1 precursor	1.05081	0.00581675
ENSGALG00000027198	TMEM47	Uncharacterized protein	1.04637	0.0175831
ENSGALG00000006104	ADAMTSL3	ADAMTS-like 3	1.04617	0.00655509
ENSGALG00000026215	-	/	1.0448	0.0418841
ENSGALG00000003747	OSMR	oncostatin M receptor	1.04339	0.0058033
ENSGALG00000004709	MSN	moesin	1.04228	0.00456509
ENSGALG00000001832	PHYHIPL	phytanoyl-CoA hydroxylase-interacting protein-like	1.03694	0.0316379
ENSGALG00000014391	CCDC149	Uncharacterized protein	1.0362	0.00377983
ENSGALG00000005676	TTC28	tetratricopeptide repeat domain 28	1.03588	0.0043172
ENSGALG00000009393	CAV1	caveolin-1	1.03334	0.00831087
ENSGALG00000005632	MRVI1	murine retrovirus integration site 1 homolog	1.03274	0.00775084
ENSGALG00000004788	TNFAIP8L3	Uncharacterized protein	1.0312	0.020983
ENSGALG00000010406	TMEM63C	Uncharacterized protein	1.03102	0.0044163
ENSGALG00000012146	MGAT3	beta-1,4-mannosyl-glycoprotein 4-beta-N- acetylglucosaminyltransferase	1.03063	0.00973181
ENSGALG00000005554	ADIPOQ	adiponectin precursor	1.02942	0.00657292
ENSGALG00000009784	PTPN14	Uncharacterized protein	1.02608	0.0164785
ENSGALG00000006014	PRKCB	Uncharacterized protein	1.02543	0.0406722
ENSGALG00000006520	MYH11	myosin-11	1.02519	0.00502041
ENSGALG00000016255	RPGR	retinitis pigmentosa GTPase regulator	1.02512	0.0100993
ENSGALG00000009982	ZNF827	Uncharacterized protein	1.02373	0.00460482
ENSGALG00000004146	RIMS4	Uncharacterized protein	1.02226	0.0227427
ENSGALG00000019276	-	/	1.02176	0.0383438
ENSGALG00000007007	KNDC1	kinase non-catalytic C-lobe domain (KIND) containing 1	1.01911	0.0249965
ENSGALG00000007996	ANKRD44	Serine/threonine-protein phosphatase 6 regulatory ankyrin repeat subunit B	1.01892	0.0144971
ENSGALG00000011663	FNDC1	fibronectin type III domain containing 1	1.01551	0.00310485
ENSGALG00000001011	CNGB1	cyclic nucleotide gated channel beta 1	1.00994	0.043261
ENSGALG00000015075	-	/	1.00929	0.0457941
ENSGALG00000007593	JAKMIP2	janus kinase and microtubule interacting protein 2	1.00655	0.0183464
ENSGALG00000016186	PDE9A	phosphodiesterase 9A	1.00147	0.0319097
ENSGALG00000009654	MLF1	myeloid leukemia factor 1	0.998807	0.00571113
ENSGALG00000011309	PLXNC1	Uncharacterized protein	0.997194	0.0209976
ENSGALG00000009403	GRK5	G protein-coupled receptor kinase 5	0.996772	0.0225421
ENSGALG00000006560	SEMA3A	semaphorin-3A	0.995032	0.0295548
ENSGALG00000017304	PGM2L1	Uncharacterized protein	0.993719	0.00578313
ENSGALG00000008603	ITPKA	inositol-trisphosphate 3-kinase A	0.98333	0.00901122
ENSGALG00000016809	EDAR	tumor necrosis factor receptor superfamily member EDAR precursor	0.98133	0.0405297
ENSGALG00000011865	SMTN	smoothelin	0.979352	0.0144572
ENSGALG00000015655	PALM2	paralemmin 2	0.976657	0.0494491
ENSGALG00000005821	FAM219A	family with sequence similarity 219, member A	0.974597	0.006737
ENSGALG00000016752	INPP4A	Uncharacterized protein	0.974294	0.00923714
ENSGALG00000023649	LCOR	Uncharacterized protein	0.972852	0.033384
ENSGALG00000016412	MBOAT2	Membrane-bound O-acyltransferase domain-containing protein 2	0.972586	0.0264955
ENSGALG00000009216	-	Uncharacterized protein	0.970788	0.0449348
ENSGALG00000008842	PIKFYVE	Uncharacterized protein	0.969517	0.00666976
ENSGALG00000027232	C1QTNF2	Uncharacterized protein	0.966152	0.034541
ENSGALG00000012342	SASH1	Uncharacterized protein	0.9653	0.0060246
ENSGALG00000010137	TTC6	Uncharacterized protein	0.963142	0.0202638
ENSGALG00000008998	FAM179A	family with sequence similarity 179, member A	0.963128	0.00744405
ENSGALG00000003943	PRKCA	protein kinase C alpha type	0.962509	0.0123164
ENSGALG00000011264	SULF1	N-acetylglucosamine-6-sulfatase	0.962199	0.0260589
ENSGALG00000026714	SHISA2	protein shisa-2 homolog precursor	0.960759	0.0417377
ENSGALG00000015681	NRIP1	nuclear receptor interacting protein 1	0.960445	0.00639391
ENSGALG00000006343	ACTG2	actin, aortic smooth muscle	0.959872	0.00981046
ENSGALG00000010698	RPS6KA5	Ribosomal protein S6 kinase alpha-5	0.95893	0.0165111
ENSGALG00000028721	LMOD1	leiomodin 1 (smooth muscle)	0.954507	0.0119372
ENSGALG00000008425	MAP1A	microtubule-associated protein 1A	0.951983	0.0101039
ENSGALG00000005483	CDH13	cadherin-13	0.95086	0.00876398
ENSGALG00000014779	SPAG17	sperm associated antigen 17	0.95056	0.00709608
ENSGALG00000011848	LIMD1	Uncharacterized protein	0.949517	0.0193282
ENSGALG00000012944	DENND5B	Uncharacterized protein	0.949318	0.0209013
ENSGALG00000012187	MGAT5	Uncharacterized protein	0.949199	0.0113635
ENSGALG00000002546	COL5A1	collagen alpha-1(V) chain precursor	0.948919	0.0274593
ENSGALG00000000368	GAS7	Uncharacterized protein	0.947845	0.0273502
ENSGALG00000009179	TNFSF10	tumor necrosis factor ligand superfamily member 10	0.947516	0.0434152
ENSGALG00000011566	GYPC	glycophorin C (Gerbich blood group)	0.946537	0.0314421
ENSGALG00000006555	IGF2	Insulin-like growth factor II	0.946517	0.0183054
ENSGALG00000008544	NCX1	sodium/calcium exchanger 1 precursor	0.94568	0.0274325
ENSGALG00000001762	-	Uncharacterized protein	0.943704	0.0211931
ENSGALG00000012158	-	/	0.943201	0.00799681
ENSGALG00000001304	TMEM52	Uncharacterized protein	0.942595	0.0308762
ENSGALG00000020002	SLC22A3	Uncharacterized protein	0.941632	0.0355441
ENSGALG00000015630	EDIL3	Uncharacterized protein	0.940664	0.00192694
ENSGALG00000004621	PREX1	phosphatidylinositol-3,4,5-trisphosphate-dependent Rac exchange factor 1	0.937244	0.0322672
ENSGALG00000015615	DOK7	docking protein 7	0.937016	0.0292868
ENSGALG00000008653	MGA	MGA, MAX dimerization protein	0.93668	0.00478846
ENSGALG00000004695	ECM2	Uncharacterized protein	0.935884	0.0221394
ENSGALG00000001239	SLC26A2	solute carrier family 26 (sulfate transporter), member 2	0.933951	0.0123557
ENSGALG00000016001	-	Uncharacterized protein	0.933038	0.00454995
ENSGALG00000026159	PDLIM7	PDZ and LIM domain protein 7	0.930653	0.0192564
ENSGALG00000008486	CACNA2D1	calcium channel, voltage-dependent, alpha 2/delta subunit 1 preproprotein	0.930286	0.0288277
ENSGALG00000010502	SPATA6	Uncharacterized protein	0.928935	0.0279836
ENSGALG00000008951	FAM73A	Uncharacterized protein	0.928585	0.0121616
ENSGALG00000013747	TAGAP	Uncharacterized protein	0.927525	0.034992
ENSGALG00000004590	CLCN6	Uncharacterized protein	0.927514	0.0138139
ENSGALG00000002249	EIF2C1	Uncharacterized protein	0.923467	0.00992159
ENSGALG00000009254	ENO4	enolase family member 4	0.923232	0.028168
ENSGALG00000020906	GAS2L2	Uncharacterized protein	0.922523	0.0112119
ENSGALG00000010997	DFNA5	deafness, autosomal dominant 5	0.921925	0.0132824
ENSGALG00000011633	SLC5A8	Uncharacterized protein	0.921885	0.015736
ENSGALG00000013306	DAGLA	Uncharacterized protein	0.920906	0.0237988
ENSGALG00000009848	LPGAT1	acyl-CoA:lysophosphatidylglycerol acyltransferase 1	0.920551	0.0327763
ENSGALG00000012238	ITGA9	integrin alpha-9 precursor	0.920235	0.0397939
ENSGALG00000009282	ELMSAN1	ELM2 and Myb/SANT-like domain containing 1	0.917865	0.0096073
ENSGALG00000001021	MYOCD	myocardin	0.917745	0.0237005
ENSGALG00000008632	ACSS1	acyl-CoA synthetase short-chain family member 1	0.915035	0.0191823
ENSGALG00000009217	TBC1D24	Uncharacterized protein	0.914889	0.0360407
ENSGALG00000005957	SLC6A14	solute carrier family 6 (amino acid transporter), member 14	0.913409	0.0140194
ENSGALG00000008074	AMMECR1	Uncharacterized protein	0.912908	0.0287195
ENSGALG00000002124	ZDHHC8	probable palmitoyltransferase ZDHHC8	0.912403	0.0193761
ENSGALG00000016556	URGCP	upregulator of cell proliferation	0.910506	0.00643482
ENSGALG00000011521	FAM198A	Uncharacterized protein	0.910134	0.0479078
ENSGALG00000007777	SLC39A10	Uncharacterized protein	0.908511	0.035177
ENSGALG00000012044	CHANK2	Ankyrin 2; Uncharacterized protein	0.907401	0.0167148
ENSGALG00000011200	THBS2	Thrombospondin-2	0.905603	0.0444913
ENSGALG00000004213	ABL2	v-abl Abelson murine leukemia viral oncogene homolog 2	0.904325	0.0123674
ENSGALG00000004001	LARP1	La ribonucleoprotein domain family, member 1	0.903814	0.00631847
ENSGALG00000003126	ERBB4	receptor tyrosine-protein kinase erbB-4	0.902769	0.0163387
ENSGALG00000027655	TRABD2B	TraB domain containing 2B	0.90149	0.0100098
ENSGALG00000008942	FOXN2	forkhead box protein N2	0.900299	0.0181569
ENSGALG00000009616	SPATA17	spermatogenesis associated 17	0.899566	0.0411344
ENSGALG00000007346	KIAA1462	Uncharacterized protein	0.896175	0.0217061
ENSGALG00000005725	CSF1R	Protein-tyrosine kinase; Uncharacterized protein	0.894487	0.00596495
ENSGALG00000021220	PPP1R3D	protein phosphatase 1, regulatory subunit 3D	0.894276	0.0473479
ENSGALG00000003805	PRKG1	protein kinase, cGMP-dependent, type I	0.893023	0.0297661
ENSGALG00000015142	DSG2	desmoglein 2	0.890935	0.00592699
ENSGALG00000008006	CAPN6	Uncharacterized protein	0.890205	0.0391598
ENSGALG00000016651	TDH	Uncharacterized protein	0.887515	0.0417021
ENSGALG00000008621	NRP2	neuropilin 2	0.887467	0.0168949
ENSGALG00000004570	NCOA3	nuclear receptor coactivator 3	0.887412	0.0096615
ENSGALG00000016038	ADAM33	disintegrin and metalloproteinase domain-containing protein 33 precursor	0.886307	0.0387349
ENSGALG00000010149	FTSJD2	FtsJ methyltransferase domain containing 2	0.885554	0.0139062
ENSGALG00000004597	ZBTB37	Uncharacterized protein	0.884162	0.0309919
ENSGALG00000023842	-	Uncharacterized protein	0.882869	0.0351668
ENSGALG00000003131	DGKE	Uncharacterized protein	0.882402	0.0197455
ENSGALG00000016298	ADCY8	Uncharacterized protein	0.881634	0.0238174
ENSGALG00000010316	FRAS1	Fraser syndrome 1	0.880752	0.0121227
ENSGALG00000000234	EPB41L4A	erythrocyte membrane protein band 4.1 like 4A	0.880536	0.0164419
ENSGALG00000017418	NPTX1	neuronal pentraxin I	0.878218	0.0215514
ENSGALG00000000692	CDK18	cyclin-dependent kinase 18	0.878127	0.0202523
ENSGALG00000027168	CCDC3	coiled-coil domain containing 3	0.877934	0.032278
ENSGALG00000003320	CCDC180	coiled-coil domain containing 180	0.876844	0.00761005
ENSGALG00000002422	-	/	0.876337	0.0224879
ENSGALG00000005215	CACNA1H	Voltage-dependent T-type calcium channel subunit alpha-1H	0.876005	0.0143064
ENSGALG00000005714	PKD1	Uncharacterized protein	0.874424	0.0114549
ENSGALG00000014281	N4BP2	Uncharacterized protein	0.873027	0.0144468
ENSGALG00000003033	STXBP4	Uncharacterized protein	0.872018	0.0388832
ENSGALG00000007892	SPAG6	sperm-associated antigen 6	0.86667	0.0233034
ENSGALG00000014873	GJA1	gap junction alpha-1 protein	0.866385	0.0349127
ENSGALG00000018819	TBCEL	Uncharacterized protein	0.86612	0.017124
ENSGALG00000012380	SPOPL	Uncharacterized protein	0.86495	0.0310238
ENSGALG00000006190	FHL1	four and a half LIM domains 1	0.863823	0.0304073
ENSGALG00000002831	SH3PXD2B	Uncharacterized protein	0.863356	0.0173517
ENSGALG00000010325	MBSP	Protein phosphatase 1 regulatory subunit 12A; Smooth muscle myosin phosphatase myosin-binding subunit	0.862722	0.0190537
ENSGALG00000001516	FHL3	Uncharacterized protein	0.862611	0.0313774
ENSGALG00000010368	VASH1	vasohibin 1	0.860583	0.0129341
ENSGALG00000003999	NAV2	neuron navigator 2	0.860351	0.023565
ENSGALG00000008076	TMEM164	transmembrane protein 164	0.859726	0.0204876
ENSGALG00000000684	KLHDC8A	kelch domain containing 8A	0.859497	0.0423454
ENSGALG00000015301	LNPEP	leucyl/cystinyl aminopeptidase	0.859428	0.018312
ENSGALG00000015087	LSAMP	Limbic system-associated membrane protein	0.857203	0.0249857
ENSGALG00000005576	ATP2C2	ATPase, Ca++ transporting, type 2C, member 2	0.855077	0.0278423
ENSGALG00000017046	POSTN	periostin precursor	0.854855	0.00871034
ENSGALG00000009315	PAPLN	papilin, proteoglycan-like sulfated glycoprotein	0.849578	0.0222144
ENSGALG00000000587	PLEKHA6	pleckstrin homology domain containing, family A member 6	0.84166	0.0241755
ENSGALG00000005968	MMP11	Uncharacterized protein	0.840237	0.0493397
ENSGALG00000003509	C9orf9	chromosome 9 open reading frame 9	0.840203	0.0440854
ENSGALG00000012188	BBS9	Uncharacterized protein	0.838924	0.0408961
ENSGALG00000010614	SLC25A4	ADP/ATP translocase 1	0.838806	0.0476168
ENSGALG00000015035	KIAA1919	Uncharacterized protein	0.837694	0.0363236
ENSGALG00000007929	DIXDC1	Uncharacterized protein	0.835836	0.0259631
ENSGALG00000029077	CBL	E3 ubiquitin-protein ligase CBL	0.835236	0.0192336
ENSGALG00000011654	ACPP	Uncharacterized protein	0.835131	0.00875436
ENSGALG00000015626	RGS12	Uncharacterized protein	0.835066	0.0400875
ENSGALG00000012588	KIF27	kinesin family member 27	0.833195	0.021716
ENSGALG00000008696	WDR63	WD repeat domain 63	0.831569	0.0311978
ENSGALG00000011002	LRRIQ1	Uncharacterized protein	0.829756	0.0454017
ENSGALG00000008393	CREB3L1	Uncharacterized protein	0.829313	0.0151717
ENSGALG00000002099	PFKFB4	6-phosphofructo-2-kinase/fructose-2,6-biphosphatase 4	0.829173	0.0315657
ENSGALG00000015224	AK9	adenylate kinase 9	0.828762	0.0475634
ENSGALG00000026572	RGS5	Uncharacterized protein	0.828543	0.0322775
ENSGALG00000017326	ARHGEF17	Rho guanine nucleotide exchange factor (GEF) 17	0.82687	0.0311748
ENSGALG00000000610	CAMTA1	calmodulin binding transcription activator 1	0.826678	0.0474016
ENSGALG00000005042	IQSEC1	IQ motif and Sec7 domain 1	0.826268	0.0199162
ENSGALG00000000636	MDM4	Uncharacterized protein	0.82597	0.024318
ENSGALG00000021313	PDGFRB	Uncharacterized protein	0.825652	0.0342596
ENSGALG00000006864	COL24A1	collagen, type XXIV, alpha 1	0.818322	0.0399721
ENSGALG00000014094	STK38L	serine/threonine-protein kinase 38-like	0.817691	0.0253852
ENSGALG00000000874	NDRG4	NDRG family member 4	0.817596	0.0317177
ENSGALG00000004901	CORO1C	coronin-1C	0.816289	0.0432567
ENSGALG00000006263	CCDC37	Uncharacterized protein	0.814655	0.0131094
ENSGALG00000017065	STARD13	StAR-related lipid transfer (START) domain containing 13	0.812513	0.0239363
ENSGALG00000004088	FNBP1	formin binding protein 1	0.812357	0.0341963
ENSGALG00000013761	MAPK9	Mitogen-activated protein kinase 9	0.812343	0.016655
ENSGALG00000007569	KBTBD8	Uncharacterized protein	0.811451	0.0312995
ENSGALG00000015564	PREX2	phosphatidylinositol-3,4,5-trisphosphate-dependent Rac exchange factor 2	0.810469	0.0382096
ENSGALG00000008416	C20orf26	chromosome 20 open reading frame 26	0.808648	0.0362117
ENSGALG00000009048	ABLIM1	actin binding LIM protein 1	0.808635	0.0263709
ENSGALG00000028567	MYL9	Myosin regulatory light chain 2, smooth muscle major isoform	0.807916	0.040284
ENSGALG00000009024	CLIP4	CAP-GLY domain containing linker protein family, member 4	0.807534	0.0239525
ENSGALG00000027528	C2ORF50	Uncharacterized protein	0.805769	0.0474131
ENSGALG00000000336	PPP1R12B	protein phosphatase 1, regulatory subunit 12B	0.80516	0.0294597
ENSGALG00000002557	GPR133	G protein-coupled receptor 133	0.805035	0.0368322
ENSGALG00000015908	COL12A1	collagen alpha-1(XII) chain precursor	0.803855	0.027951
ENSGALG00000012023	DACT1	dapper homolog 1	0.802116	0.0172935
ENSGALG00000006138	HELZ2	helicase with zinc finger 2, transcriptional coactivator	0.801149	0.0331023
ENSGALG00000003775	RICTOR	RPTOR independent companion of MTOR, complex 2	0.795284	0.0394589
ENSGALG00000017077	HSPH1	heat shock 105kDa	0.794787	0.0406276
ENSGALG00000005722	SEC31B	SEC31 homolog B (S. cerevisiae)	0.79218	0.0205835
ENSGALG00000005803	ZNRF3	zinc and ring finger 3	0.791861	0.0148661
ENSGALG00000011078	PTPN13	Uncharacterized protein	0.787638	0.0200432
ENSGALG00000016205	PDXK	pyridoxal (pyridoxine, vitamin B6) kinase	0.78586	0.0237852
ENSGALG00000008320	EDEM1	ER degradation-enhancing alpha-mannosidase-like 1	0.785433	0.0174017
ENSGALG00000015786	REEP1	receptor accessory protein 1	0.783781	0.0422328
ENSGALG00000004655	SMURF1	E3 ubiquitin-protein ligase	0.783152	0.0200282
ENSGALG00000013954	PIEZO2	piezo-type mechanosensitive ion channel component 2	0.782389	0.0293731
ENSGALG00000007691	ARMC9	Uncharacterized protein	0.781018	0.037264
ENSGALG00000005079	VCL	Vinculin	0.780686	0.0353558
ENSGALG00000010668	WWC2	WW and C2 domain containing 2	0.780056	0.0415723
ENSGALG00000014808	KIAA2018	KIAA2018	0.778989	0.0169722
ENSGALG00000014208	GRHL2	grainyhead-like 2 (Drosophila)	0.775739	0.0393854
ENSGALG00000004466	CRAT	Uncharacterized protein	0.775693	0.0304883
ENSGALG00000012525	FMNL2	formin-like 2	0.774862	0.03952
ENSGALG00000002356	FTSJD1	Uncharacterized protein	0.772937	0.0279301
ENSGALG00000011618	ADSSL1	Adenylosuccinate synthetase	0.770513	0.0440628
ENSGALG00000021855	CCDC39	Uncharacterized protein	0.770143	0.0317998
ENSGALG00000005956	ANXA8	Annexin	0.766447	0.0353645
ENSGALG00000008056	B4GALT5	Uncharacterized protein	0.765585	0.045588
ENSGALG00000010390	KIAA1737	Uncharacterized protein	0.765143	0.0498322
ENSGALG00000005061	PPM1E	Uncharacterized protein	0.760902	0.0327563
ENSGALG00000001065	CCDC135	coiled-coil domain containing 135	0.76046	0.0403478
ENSGALG00000005540	MICAL2	microtubule associated monooxygenase, calponin and LIM domain containing 2	0.757354	0.0254865
ENSGALG00000027046	INTS3	integrator complex subunit 3	0.757212	0.0434786
ENSGALG00000001816	MAGI3	membrane-associated guanylate kinase, WW and PDZ domain-containing protein 3	0.756922	0.0367366
ENSGALG00000003290	PRRC2C	proline-rich coiled-coil 2C	0.756829	0.0371324
ENSGALG00000016406	RPS6KA3	Uncharacterized protein	0.755167	0.0190532
ENSGALG00000010885	BMP2K	BMP2 inducible kinase	0.75367	0.0289469
ENSGALG00000004310	TTYH3	tweety homolog 3 (Drosophila)	0.750956	0.0498725
ENSGALG00000014236	ATP8A1	ATPase, aminophospholipid transporter (APLT), class I, type 8A, member 1	0.750481	0.043171
ENSGALG00000016321	ICK	Uncharacterized protein	0.747176	0.0269964
ENSGALG00000016281	DMD	dystrophin	0.746919	0.0490975
ENSGALG00000001639	MTF1	metal regulatory transcription factor 1	0.745339	0.0365486
ENSGALG00000016791	SLC9A2	solute carrier family 9, subfamily A (NHE2, cation proton antiporter 2), member 2	0.744952	0.0196773
ENSGALG00000012971	CCDC170	Uncharacterized protein	0.744014	0.0444927
ENSGALG00000001758	QSOX2	Uncharacterized protein	0.743338	0.0244097
ENSGALG00000006237	PKN2	protein kinase N2	0.742971	0.0469734
ENSGALG00000014700	DHX29	Uncharacterized protein	0.742321	0.0431634
ENSGALG00000016175	RSPH1	radial spoke head 1 homolog (Chlamydomonas)	0.742259	0.0323029
ENSGALG00000012994	ERC1	ELKS/RAB6-interacting/CAST family member 1	0.74147	0.0284273
ENSGALG00000002655	ITGAV	integrin alpha-V precursor	0.741216	0.0351139
ENSGALG00000008034	CASKIN2	Uncharacterized protein	0.740962	0.0327631
ENSGALG00000006891	ITIH5	inter-alpha-trypsin inhibitor heavy chain family, member 5	0.73874	0.0451556
ENSGALG00000012705	GMPR	GMP reductase 1	0.738564	0.0414036
ENSGALG00000009866	CAMK1D	calcium/calmodulin-dependent protein kinase ID	0.736848	0.0411026
ENSGALG00000007355	-	Uncharacterized protein	0.736197	0.0405737
ENSGALG00000015765	POLR1A	polymerase (RNA) I polypeptide A, 194kDa	0.735658	0.0356617
ENSGALG00000016757	TSGA10	testis specific, 10	0.735195	0.0387325
ENSGALG00000002431	-	/	0.73081	0.017635
ENSGALG00000009639	-	Uncharacterized protein	0.730269	0.0195387
ENSGALG00000016674	EFHC1	Uncharacterized protein	0.730257	0.0391951
ENSGALG00000002874	ZBTB38	Uncharacterized protein	0.7302	0.0369803
ENSGALG00000002678	CSPG4	chondroitin sulfate proteoglycan 4	0.728585	0.0438525
ENSGALG00000020522	MYRF	myelin regulatory factor	0.72265	0.0373366
ENSGALG00000011564	RUFY3	RUN and FYVE domain containing 3	0.722526	0.0277126
ENSGALG00000016350	ARHGEF10	Rho guanine nucleotide exchange factor (GEF) 10	0.719356	0.0387479
ENSGALG00000011982	PDE5A	phosphodiesterase 5A, cGMP-specific	0.712734	0.0448881
ENSGALG00000000701	ELK4	Uncharacterized protein	0.711637	0.019731
ENSGALG00000019932	-	Uncharacterized protein	0.709217	0.0228959
ENSGALG00000004490	FAM73B	Uncharacterized protein	0.708773	0.0248046
ENSGALG00000004542	ZMYND8	zinc finger, MYND-type containing 8	0.708414	0.0241556
ENSGALG00000011185	PLEKHA8	Uncharacterized protein	0.708109	0.0346268
ENSGALG00000004984	SECISBP2L	Uncharacterized protein	0.707273	0.0401515
ENSGALG00000000271	C2CD2L	Uncharacterized protein	0.702763	0.0464337
ENSGALG00000007310	CEP164	centrosomal protein 164kDa	0.70198	0.038522
ENSGALG00000015353	BBX	bobby sox homolog (Drosophila)	0.697933	0.0426626
ENSGALG00000002708	LINGO1	Leucine-rich repeat and immunoglobulin-like domain- containing nogo receptor-interacting protein 1	0.689956	0.0435707
ENSGALG00000016284	TAB3	Uncharacterized protein	0.689514	0.0414119
ENSGALG00000004087	THSD4	thrombospondin, type I, domain containing 4	0.687309	0.0360499
ENSGALG00000002142	DGKQ	diacylglycerol kinase, theta 110kDa	0.685487	0.0464386
ENSGALG00000028790	DNASE2	deoxyribonuclease-2-beta precursor	0.681858	0.0354155
ENSGALG00000004297	DNAH1	dynein, axonemal, heavy chain 1	0.676327	0.0446282
ENSGALG00000011998	SEC24D	SEC24 family, member D (S. cerevisiae)	0.675637	0.0273674
ENSGALG00000000529	LIMD2	LIM domain-containing protein 2	0.669538	0.0391016
ENSGALG00000010665	FOXN3	Uncharacterized protein	0.668629	0.0463813
ENSGALG00000012877	CREB3L2	Uncharacterized protein	0.665368	0.0303841
ENSGALG00000009341	CRAMP1L	Uncharacterized protein	0.664996	0.046719
ENSGALG00000003955	-	/	0.663671	0.0360353
ENSGALG00000015546	TBC1D14	TBC1 domain family member 14	0.663654	0.0498914
ENSGALG00000007075	ATP13A3	Uncharacterized protein	0.662906	0.0385387
ENSGALG00000004523	MFN2	Uncharacterized protein	0.660693	0.0365449
ENSGALG00000027704	-	/	0.657185	0.0292637
ENSGALG00000008010	PTPN1	Tyrosine-protein phosphatase non-receptor type 1	0.655197	0.0451881
ENSGALG00000005353	FAR1	Fatty acyl-CoA reductase 1	0.653451	0.0422073
ENSGALG00000006425	SLC6A6	sodium- and chloride-dependent taurine transporter	0.65289	0.0493092
ENSGALG00000009082	ADCK3	chaperone activity of bc1 complex-like, mitochondrial	0.651259	0.0495831
ENSGALG00000001419	DAB2IP	Uncharacterized protein	0.651085	0.0496859
ENSGALG00000008369	ABCC5	Uncharacterized protein	0.650978	0.0434091
ENSGALG00000019228	SFT2D2	Uncharacterized protein	0.645158	0.0449088
ENSGALG00000006526	PLXNB1	plexin B1	0.64429	0.0244472
ENSGALG00000005826	DLEC1	deleted in lung and esophageal cancer 1	0.643317	0.0454615
ENSGALG00000001895	PANK3	pantothenate kinase 3	0.64208	0.0371617
ENSGALG00000014267	RBM47	Uncharacterized protein	0.640783	0.0434355
ENSGALG00000011965	ZC3H7B	zinc finger CCCH-type containing 7B	0.638676	0.0429633
ENSGALG00000008463	SLC35B4	Uncharacterized protein	0.634621	0.0496591
ENSGALG00000015307	ABI3BP	ABI family, member 3 (NESH) binding protein	0.633053	0.0436117
ENSGALG00000013042	MICAL3	microtubule associated monooxygenase, calponin and LIM domain containing 3	0.629955	0.0452349
ENSGALG00000014346	TSPAN9	tetraspanin 9	0.627189	0.0498587
ENSGALG00000011737	FYCO1	FYVE and coiled-coil domain-containing protein 1	0.621229	0.0474472
ENSGALG00000015469	IGSF3	immunoglobulin superfamily, member 3	0.616346	0.0497498
ENSGALG00000026287	-	/	0.612623	0.0389049
ENSGALG00000008885	PDE1A	phosphodiesterase 1A, calmodulin-dependent	0.609702	0.0427455
ENSGALG00000007483	LRIG1	Uncharacterized protein	0.58435	0.0431147
ENSGALG00000000671	NFAT5	nuclear factor of activated T-cells 5	0.581436	0.0486685
ENSGALG00000027514	SCEL	sciellin	0.388443	0.0400313
ENSGALG00000012941	CDH12	Uncharacterized protein	(-Inf)	0.0153487
ENSGALG00000014372	SLC34A2	sodium-dependent phosphate transport protein 2B	-0.509303	0.0221323
ENSGALG00000015709	TACC3	transforming, acidic coiled-coil containing protein 3	-0.521464	0.0466221
ENSGALG00000011415	SPINK2	serine peptidase inhibitor, Kazal type 2 (acrosin- trypsin inhibitor)	-0.539376	0.0332849
ENSGALG00000005069	PTGS2	Prostaglandin G/H synthase 2	-0.567025	0.0223626
ENSGALG00000027300	ID3	inhibitor of DNA binding 3	-0.585754	0.0434168
ENSGALG00000009437	MECOM	Uncharacterized protein	-0.589762	0.0302631
ENSGALG00000014386	SEPSECS	O-phosphoseryl-tRNA(Sec) selenium transferase	-0.603811	0.0409742
ENSGALG00000004851	MED9	Uncharacterized protein	-0.604623	0.040183
ENSGALG00000013626	GMNN	geminin	-0.614507	0.0149626
ENSGALG00000027364	HEY1	Uncharacterized protein	-0.621985	0.0422307
ENSGALG00000024441	PLAC9	placenta-specific 9	-0.6232	0.035482
ENSGALG00000011842	SNRPD1	Uncharacterized protein	-0.63254	0.0481628
ENSGALG00000012395	PLEKHG1	pleckstrin homology domain containing, family G (with RhoGef domain) member 1	-0.633431	0.0277107
ENSGALG00000015252	ST3GAL6	type 2 lactosamine alpha-2,3-sialyltransferase	-0.63364	0.0256419
ENSGALG00000009844	ACTC1	Actin, alpha cardiac muscle 1	-0.640158	0.0385395
ENSGALG00000022586	HPX	hemopexin	-0.64372	0.035239
ENSGALG00000015358	MYH15	myosin heavy chain, cardiac muscle isoform	-0.649443	0.0488212
ENSGALG00000014383	PI4K2B	phosphatidylinositol 4-kinase type 2-beta	-0.658528	0.0381816
ENSGALG00000011003	SLC35F3	Uncharacterized protein	-0.658925	0.0278241
ENSGALG00000016394	HAS2	hyaluronan synthase 2	-0.660292	0.00830171
ENSGALG00000027521	ANKRD33B	ankyrin repeat domain 33B	-0.664484	0.0432221
ENSGALG00000002605	MRPL17	Uncharacterized protein	-0.665173	0.0491145
ENSGALG00000029149	-	/	-0.667815	0.0369038
ENSGALG00000009042	ISM1	Uncharacterized protein	-0.67506	0.0331507
ENSGALG00000026796	SNAPIN	SNAP-associated protein	-0.67834	0.0427527
ENSGALG00000001483	-	Uncharacterized protein	-0.679314	0.0156545
ENSGALG00000014244	SCNN1A	amiloride-sensitive sodium channel subunit alpha	-0.680719	0.0490569
ENSGALG00000013107	SEC61G	Uncharacterized protein	-0.68215	0.0464318
ENSGALG00000015794	SNX16	sorting nexin-16	-0.686604	0.0195964
ENSGALG00000009039	NPDC1	Uncharacterized protein	-0.691805	0.0433546
ENSGALG00000003106	TOX2	TOX high mobility group box family member 2	-0.694567	0.0384941
ENSGALG00000011856	C7ORF55	Uncharacterized protein	-0.698771	0.0476886
ENSGALG00000002055	HES4	transcription factor HES-1 isoform 2	-0.700463	0.0126174
ENSGALG00000023607	gga-mir-6642	gga-mir-6642	-0.701742	0.0373654
ENSGALG00000009274	HOXD12	Homeobox protein Hox-D12	-0.701812	0.0297702
ENSGALG00000028027	CHURC1	protein Churchill	-0.702148	0.0480823
ENSGALG00000024418	-	Uncharacterized protein	-0.702926	0.0491354
ENSGALG00000005182	MRPL16	mitochondrial ribosomal protein L16	-0.705049	0.0394856
ENSGALG00000006221	KIF1A	kinesin family member 1A	-0.711059	0.0292954
ENSGALG00000002689	NUP35	Uncharacterized protein	-0.713926	0.0253115
ENSGALG00000026466	-	/	-0.715339	0.0444895
ENSGALG00000022557	CLDN3	claudin-3	-0.715356	0.0360333
ENSGALG00000007114	APOA1	Apolipoprotein A-I	-0.716786	0.0205747
ENSGALG00000022635	-	/	-0.719241	0.0346889
ENSGALG00000028937	TIMM13	translocase of inner mitochondrial membrane 13 homolog (yeast)	-0.720327	0.0472063
ENSGALG00000019382	GRM8	Uncharacterized protein	-0.722377	0.0243687
ENSGALG00000000527	SH3BGRL3	Uncharacterized protein	-0.727344	0.039677
ENSGALG00000001113	SRA1	steroid receptor RNA activator 1	-0.729151	0.0379517
ENSGALG00000027980	NANOS1	nanos homolog 1 (Drosophila)	-0.734294	0.0175005
ENSGALG00000029166	UBTD1	Uncharacterized protein	-0.736693	0.0459365
ENSGALG00000016906	SPRY2	protein sprouty homolog 2	-0.737662	0.0298087
ENSGALG00000028172	EML6	echinoderm microtubule associated protein like 6	-0.738489	0.0471064
ENSGALG00000026262	PMP22	Uncharacterized protein	-0.738782	0.0404531
ENSGALG00000026279	COMMD8	Uncharacterized protein	-0.739863	0.0157855
ENSGALG00000008557	ARL5B	ADP-ribosylation factor-like 5B	-0.743069	0.0386812
ENSGALG00000017076	B3GALTL	Uncharacterized protein	-0.744156	0.0144469
ENSGALG00000027955	-	/	-0.746032	0.0336455
ENSGALG00000001244	-	/	-0.746149	0.0283182
ENSGALG00000002595	GPX4	Uncharacterized protein	-0.748991	0.0325503
ENSGALG00000017652	TTC9	tetratricopeptide repeat domain 9	-0.755633	0.0285499
ENSGALG00000028015	HES1	hairy and enhancer of split 1, (Drosophila)	-0.755655	0.0167167
ENSGALG00000028513	TMUB1	transmembrane and ubiquitin-like domain containing 1	-0.756259	0.0342952
ENSGALG00000003157	MYH7B	myosin-7B	-0.758517	0.0232235
ENSGALG00000027091	GPR27	Uncharacterized protein	-0.760377	0.0159984
ENSGALG00000023882	MALL	MAL-like protein	-0.763434	0.0450579
ENSGALG00000026039	-	/	-0.766627	0.0359815
ENSGALG00000021040	HAGHL	Hydroxyacylglutathione hydrolase-like protein	-0.769533	0.0210384
ENSGALG00000000456	MRPS21	mitochondrial ribosomal protein S21	-0.769646	0.0261604
ENSGALG00000001255	ARHGEF37	Rho guanine nucleotide exchange factor (GEF) 37	-0.772374	0.0219722
ENSGALG00000004734	-	Uncharacterized protein	-0.775702	0.0419847
ENSGALG00000000357	ADAM28	Uncharacterized protein	-0.775918	0.0115339
ENSGALG00000019060	MMP27	matrix metalloproteinase-27 precursor	-0.778864	0.011172
ENSGALG00000022994	SIX1	homeobox protein SIX1	-0.781374	0.0205075
ENSGALG00000010148	PTPRR	protein tyrosine phosphatase, receptor type, R	-0.782113	0.0158797
ENSGALG00000004860	RASD1	dexamethasone-induced Ras-related protein 1	-0.783614	0.00526289
ENSGALG00000013784	CDT1	chromatin licensing and DNA replication factor 1	-0.784089	0.0310066
ENSGALG00000011484	CMTM8	CKLF-like MARVEL transmembrane domain-containing protein 8	-0.785179	0.0307686
ENSGALG00000010841	C1ORF168	Uncharacterized protein	-0.785461	0.0339583
ENSGALG00000028523	-	/	-0.786044	0.0340211
ENSGALG00000010470	TCERG1L	transcription elongation regulator 1-like	-0.788179	0.00321558
ENSGALG00000025804	CLCN2	chloride channel, voltage-sensitive 2	-0.788582	0.0434502
ENSGALG00000016852	BAFF	tumor necrosis factor ligand superfamily member 13B	-0.78981	0.0252696
ENSGALG00000010797	SOSTDC1	Sclerostin domain-containing protein 1	-0.792464	0.00381336
ENSGALG00000021552	RAP2B	RAP2B, member of RAS oncogene family	-0.79428	0.0130739
ENSGALG00000012237	POLE2	DNA polymerase epsilon subunit 2	-0.799875	0.00795293
ENSGALG00000027483	GLRX	glutaredoxin-1	-0.800708	0.0429155
ENSGALG00000007704	NPM3	nucleophosmin/nucleoplasmin 3	-0.801956	0.0453113
ENSGALG00000011945	SCRN2	Uncharacterized protein	-0.811252	0.0403098
ENSGALG00000015094	ZBTB20	zinc finger and BTB domain containing 20	-0.81233	0.0472775
ENSGALG00000027983	TNK2	tyrosine kinase, non-receptor, 2	-0.81882	0.0178329
ENSGALG00000028508	FAM110A	family with sequence similarity 110, member A	-0.819257	0.0466082
ENSGALG00000004503	CENPV	Uncharacterized protein	-0.819299	0.0205981
ENSGALG00000016476	TTC32	Uncharacterized protein	-0.820471	0.0415612
ENSGALG00000028757	ZFAND2B	zinc finger, AN1-type domain 2B	-0.824853	0.0184119
ENSGALG00000002923	-	/	-0.825838	0.0494416
ENSGALG00000026919	-	/	-0.835861	0.00309984
ENSGALG00000025773	-	/	-0.840926	0.0293034
ENSGALG00000008575	GNMT	glycine N-methyltransferase	-0.844633	0.0176618
ENSGALG00000014505	FGFBP1	Uncharacterized protein	-0.846914	0.0339333
ENSGALG00000006202	SCNN1B	sodium channel, non-voltage-gated 1, beta subunit	-0.850233	0.0141154
ENSGALG00000014463	ACTN2	Alpha-actinin-2	-0.85033	0.0117128
ENSGALG00000025948	SLA2	Src-like-adaptor 2	-0.850996	0.0139733
ENSGALG00000008741	PROKR2	prokineticin receptor 2	-0.856366	0.0158001
ENSGALG00000028466	IL34	interleukin 34	-0.859703	0.025367
ENSGALG00000009536	TCN2	transcobalamin II	-0.860087	0.0253781
ENSGALG00000000549	-	Uncharacterized protein	-0.866847	0.0278942
ENSGALG00000027192	NTS	Neurotensin	-0.867803	0.0381255
ENSGALG00000010091	ATP6V0B	Uncharacterized protein	-0.869361	0.0155701
ENSGALG00000028957	FRMPD3	/	-0.869707	0.00969614
ENSGALG00000010801	TMEM61	Uncharacterized protein	-0.872996	0.0389238
ENSGALG00000002763	FRZB	secreted frizzled-related protein 3 precursor	-0.874961	0.00732967
ENSGALG00000006973	BLNK	B-cell linker protein	-0.876983	0.0113731
ENSGALG00000026694	BAALC	Uncharacterized protein	-0.882291	0.0430081
ENSGALG00000006324	PFKFB3	6-phosphofructo-2-kinase/fructose-2,6-biphosphatase 3	-0.882963	0.0106276
ENSGALG00000023464	-	Uncharacterized protein	-0.889259	0.0176634
ENSGALG00000007147	-	/	-0.890774	0.0356357
ENSGALG00000016393	-	Uncharacterized protein	-0.893018	0.00784093
ENSGALG00000018760	LAMTOR2	late endosomal/lysosomal adaptor, MAPK and MTOR activator 2	-0.897213	0.00692179
ENSGALG00000023364	CDC42EP4	Uncharacterized protein	-0.908501	0.0395317
ENSGALG00000006270	SCNN1G	Uncharacterized protein	-0.911652	0.0117309
ENSGALG00000020922	C1ORF21	Uncharacterized protein	-0.913557	0.0122364
ENSGALG00000005979	OXSR1	Uncharacterized protein	-0.920729	0.0116839
ENSGALG00000019836	ZNF692	zinc finger protein 692	-0.925586	0.0214878
ENSGALG00000016933	DACH1	dachshund homolog 1	-0.925654	0.0183833
ENSGALG00000007710	-	Uncharacterized protein	-0.929628	0.00280936
ENSGALG00000004267	SIGIRR	single Ig IL-1-related receptor	-0.940547	0.00501649
ENSGALG00000020479	SLC43A3	solute carrier family 43, member 3	-0.940568	0.00136117
ENSGALG00000028273	HBB	Hemoglobin subunit beta	-0.943011	0.00323224
ENSGALG00000024483	HSBP1L1	Uncharacterized protein	-0.94323	0.0183062
ENSGALG00000006346	JSC	C-X-C motif chemokine 14 precursor	-0.948624	0.0233342
ENSGALG00000028833	-	/	-0.950069	0.0312488
ENSGALG00000027695	PCBP4	poly(rC) binding protein 4	-0.950122	0.0139874
ENSGALG00000004424	SEC16B	protein transport protein Sec16B	-0.950304	0.0454849
ENSGALG00000001160	DOK4	docking protein 4	-0.951111	0.0350835
ENSGALG00000004849	WSCD2	Uncharacterized protein	-0.952719	0.0450395
ENSGALG00000003713	CLCNKB	Uncharacterized protein	-0.954069	0.0192747
ENSGALG00000013740	SLC20A1	solute carrier family 20 (phosphate transporter), member 1	-0.957064	0.022158
ENSGALG00000028806	GRB7	growth factor receptor-bound protein 7	-0.958593	0.023423
ENSGALG00000009407	-	Uncharacterized protein	-0.965843	0.00430095
ENSGALG00000011962	NDNF	Uncharacterized protein	-0.966208	0.00115019
ENSGALG00000003582	SLC1A3	Uncharacterized protein	-0.968506	0.00334981
ENSGALG00000014164	-	Uncharacterized protein	-0.969732	0.030269
ENSGALG00000019063	-	/	-0.973677	0.0023294
ENSGALG00000027446	HDDC3	HD domain containing 3	-0.97476	0.0130308
ENSGALG00000011335	NHEJ1	nonhomologous end-joining factor 1	-0.975936	0.0254496
ENSGALG00000012668	DCDC2	doublecortin domain containing 2	-0.977121	0.0135731
ENSGALG00000027494	SPTSSB	Uncharacterized protein	-0.984011	0.0177819
ENSGALG00000019967	FAM54A	Uncharacterized protein	-0.985874	0.0277868
ENSGALG00000008439	CD36	platelet glycoprotein 4	-0.985957	0.00954509
ENSGALG00000027427	-	/	-0.987916	0.000682334
ENSGALG00000023463	-	Uncharacterized protein	-0.988366	0.00567925
ENSGALG00000019470	MSC	Uncharacterized protein	-0.988531	0.00695954
ENSGALG00000027874	CHAC1	cation transport regulator-like protein 1	-0.990716	0.0169024
ENSGALG00000007834	SALL4	sal-like protein 4	-0.992625	0.00042557
ENSGALG00000023541	SPHK1	sphingosine kinase 1	-0.993726	0.00330616
ENSGALG00000002610	-	/	-0.997536	0.0245323
ENSGALG00000005180	COL11A1	collagen, type XI, alpha 1	-0.999643	0.0190309
ENSGALG00000006674	BPIFB6	BPI fold containing family B, member 6	-1.00074	0.0116795
ENSGALG00000003589	VTN	vitronectin precursor	-1.00379	0.0351871
ENSGALG00000015868	ATP6V0D2	V-type proton ATPase subunit d 2	-1.00485	0.0121547
ENSGALG00000010927	OC-116	Ovocleidin-116	-1.02935	0.00993762
ENSGALG00000003644	-	/	-1.02991	0.0237591
ENSGALG00000005666	ADM	Uncharacterized protein	-1.03404	0.00774896
ENSGALG00000012546	MCM5	DNA replication licensing factor MCM5	-1.03738	0.00707726
ENSGALG00000016109	KCNV1	Uncharacterized protein	-1.03784	0.00725073
ENSGALG00000017510	TUSC1	Uncharacterized protein	-1.0393	0.0267008
ENSGALG00000016348	SAT1	Diamine acetyltransferase 1	-1.0402	0.00138036
ENSGALG00000014261	UCH-L1	ubiquitin carboxyl-terminal hydrolase isozyme L1	-1.0408	0.00657307
ENSGALG00000015574	SLCO5A1	solute carrier organic anion transporter family, member 5A1	-1.04726	0.015277
ENSGALG00000021106	-	/	-1.05216	0.0418361
ENSGALG00000004766	SCG3	secretogranin III	-1.05218	0.0360115
ENSGALG00000010382	LRRC73	Uncharacterized protein	-1.0557	0.00220156
ENSGALG00000012313	H1F0	Histone H5	-1.05754	0.0116747
ENSGALG00000016500	FKBP1B	peptidyl-prolyl cis-trans isomerase FKBP1B	-1.06598	0.00205114
ENSGALG00000009739	AMIGO2	amphoterin-induced protein 2 precursor	-1.0776	0.00254109
ENSGALG00000028649	-	/	-1.07924	0.0107558
ENSGALG00000003213	LGALS2	lectin, galactoside-binding, soluble, 2	-1.09299	0.00622416
ENSGALG00000014681	PCSK1	proprotein convertase subtilisin/kexin type 1	-1.10206	0.000513276
ENSGALG00000010268	PARM1	Uncharacterized protein	-1.1094	0.0471821
ENSGALG00000023126	-	Uncharacterized protein	-1.11072	0.00253064
ENSGALG00000010738	TC2N	tandem C2 domains, nuclear	-1.11611	0.0432543
ENSGALG00000010921	PKD2	polycystin 2	-1.11914	0.0135367
ENSGALG00000026646	C4	complement C4	-1.12	0.0092183
ENSGALG00000005140	RRAD	Uncharacterized protein	-1.12149	0.00629984
ENSGALG00000024357	B-G	MHC B-G antigen isoform 2 precursor	-1.12749	0.0218944
ENSGALG00000010337	GPR149	Probable G-protein coupled receptor 149	-1.14913	0.000467311
ENSGALG00000000017	GGA.48214	Uncharacterized protein	-1.15606	0.00396066
ENSGALG00000027377	NKAIN3	Uncharacterized protein	-1.15905	0.00438822
ENSGALG00000004706	C5H15orf23	putative TRAF4-associated factor 1	-1.15937	0.00237509
ENSGALG00000011657	EAF2	ELL-associated factor 2	-1.17388	0.0165996
ENSGALG00000016292	COL21A1	Uncharacterized protein	-1.17877	0.0230718
ENSGALG00000006106	TNFRSF6B	Uncharacterized protein	-1.18467	0.00178457
ENSGALG00000003039	SRM	Uncharacterized protein	-1.19464	0.0130886
ENSGALG00000006832	-	/	-1.19515	0.000499718
ENSGALG00000027331	C11orf93	chromosome 11 open reading frame 93	-1.1973	0.0419433
ENSGALG00000017031	TPTE	Uncharacterized protein	-1.21841	0.000310869
ENSGALG00000029027	-	/	-1.22123	0.00797739
ENSGALG00000010926	SPP1	osteopontin precursor	-1.22125	0.00649708
ENSGALG00000017074	ZAR1	ZAR1-like protein	-1.23212	0.0261256
ENSGALG00000001716	C15ORF59	Uncharacterized protein	-1.24235	0.0249915
ENSGALG00000009390	MET	hepatocyte growth factor receptor precursor	-1.24501	7.17927e-05
ENSGALG00000003537	SGK2	Uncharacterized protein	-1.24951	0.00602542
ENSGALG00000029144	-	/	-1.25972	0.0214153
ENSGALG00000002207	ATP6V1G3	Uncharacterized protein	-1.26535	0.00499496
ENSGALG00000013183	TERT	telomerase reverse transcriptase	-1.27352	0.0276898
ENSGALG00000015526	MCMDC2	minichromosome maintenance domain containing 2	-1.27521	0.0466932
ENSGALG00000007770	FADS6	Uncharacterized protein	-1.28613	0.0138816
ENSGALG00000012297	GRM1	Glutamate receptor metabotropic 1 isoform f transcript variant 1	-1.28783	0.00116744
ENSGALG00000007701	B3GNT7	UDP-GlcNAc:betaGal beta-1,3-N- acetylglucosaminyltransferase 7	-1.29147	0.0252201
ENSGALG00000024075	IL10RA	interleukin-10 receptor subunit alpha precursor	-1.29184	0.0238063
ENSGALG00000017136	GJB6	Gap junction beta-6 protein	-1.29243	0.00419816
ENSGALG00000022935	FOXI2	forkhead box I2	-1.29395	3.22677e-05
ENSGALG00000007667	GPR179	Uncharacterized protein	-1.30145	8.9102e-05
ENSGALG00000021171	TMEM2	Uncharacterized protein	-1.31375	0.00527012
ENSGALG00000015597	CPZ	carboxypeptidase Z precursor	-1.31693	0.00469051
ENSGALG00000026983	CHRD	chordin precursor	-1.3285	0.00373338
ENSGALG00000021702	KLF8	Kruppel-like factor 8	-1.33068	0.00165821
ENSGALG00000012173	LGALS3	Galectin-3	-1.33226	0.000584334
ENSGALG00000006354	GAL3ST2	galactose-3-O-sulfotransferase 2	-1.33256	0.0252119
ENSGALG00000016826	ADPRHL1	Uncharacterized protein	-1.3678	1.01732e-05
ENSGALG00000015712	SLBP	stem-loop binding protein	-1.42015	0.000143893
ENSGALG00000024348	-	Uncharacterized protein	-1.49961	7.65046e-06
ENSGALG00000012437	IGFBP1	insulin-like growth factor-binding protein 1 precursor	-1.50704	0.0126973
ENSGALG00000015028	RFLB	relaxin 3 precursor	-1.51216	1.44891e-05
ENSGALG00000010772	RGS7	regulator of G-protein signaling 7	-1.52346	0.00331533
ENSGALG00000023265	-	Uncharacterized protein	-1.55886	0.000296111
ENSGALG00000028529	PTGDS	prostaglandin D2 synthase, brain precursor	-1.55935	3.55356e-05
ENSGALG00000016962	-	Uncharacterized protein	-1.5815	0.00315254
ENSGALG00000002931	REG4	Uncharacterized protein	-1.58809	0.0429183
ENSGALG00000026637	-	/	-1.6212	0.0322731
ENSGALG00000004760	TMEM116	transmembrane protein 116	-1.62311	0.00452583
ENSGALG00000013081	VWC2	von Willebrand factor C domain containing 2	-1.63315	0.00699713
ENSGALG00000003302	SLC38A8	Uncharacterized protein	-1.64092	0.00666608
ENSGALG00000004772	-	/	-1.65708	4.4677e-06
ENSGALG00000013097	SLC15A5	Uncharacterized protein	-1.66673	0.00228113
ENSGALG00000027054	DARC	Duffy blood group, chemokine receptor	-1.68251	0.00494485
ENSGALG00000005967	LMO1	LIM domain only 1 (rhombotin 1)	-1.70278	0.00123692
ENSGALG00000010044	KCNMB4	calcium-activated potassium channel subunit beta-4	-1.79012	1.43785e-05
ENSGALG00000008135	SATB2	DNA-binding protein SATB2	-1.799	0.0036302
ENSGALG00000023640	RSPO4	R-spondin 4	-1.87033	0.00334826
ENSGALG00000026754	-	Uncharacterized protein	-1.93201	1.42447e-06
ENSGALG00000024136	-	beta-keratin	-1.9458	2.96783e-07
ENSGALG00000027425	H2A-VII	Histone H2A-IV	-2.00686	0.026629
ENSGALG00000008735	BFSP1	filensin	-2.03895	1.03513e-07
ENSGALG00000024487	C8ORF22	Uncharacterized protein	-2.04011	0.00103718
ENSGALG00000000956	CCL4	chemokine-like ligand 1 precursor	-2.05976	0.00177377
ENSGALG00000002671	TMEM132D	Uncharacterized protein	-2.14323	0.0184361
ENSGALG00000012869	SERPINB14	Ovalbumin	-2.16291	8.6518e-08
ENSGALG00000003034	SS2	Pro2-somatostatin precursor	-2.37746	0.00403082
ENSGALG00000016902	GPC5	glypican 5	-2.37825	2.6579e-05
ENSGALG00000003138	OXTR	oxytocin receptor	-2.44665	0.000231273
ENSGALG00000006361	NEU4	sialidase 4	-2.55719	2.05361e-05
ENSGALG00000000476	LRRTM4	Uncharacterized protein	-2.68694	6.77774e-05
ENSGALG00000016682	CRISP1	Uncharacterized protein	-2.88927	0.00118797
