# Supplementary material for: Integrating Transcriptome and Genome Re-Sequencing Data to Identify Key Genes and Mutations Affecting Chicken Eggshell Qualities
Source: PLoS One. 2015 May 14;10(5):e0125890. doi: 10.1371/journal.pone.0125890 (PMC4431873; doi:10.1371/journal.pone.0125890)
Supplement: S2 Dataset — (XLSX) [file pone.0125890.s002.xlsx]

## Sheet: isoform(NES)
test_id	gene_id	gene	locus	value_NES	value_LES	log2(fold_change)	test_stat	P_value	significant
TCONS_00008721	XLOC_003315	-	1:157151082-157151224	385.044	0	#NAME?	nan	5e-05	no
TCONS_00038441	XLOC_014375	-	3:75824124-75827258	92.9182	24.9478	-1.89705	-3.85381	5e-05	no
TCONS_00013752	XLOC_005248	ENSGALG00000003512	13:10633868-10639517	18.0809	200.914	3.47404	4.25468	5e-05	no
TCONS_00058891	XLOC_022786	-	Un_random:19572384-19573111	7.31867	0	#NAME?	nan	5e-05	no
TCONS_00063386	XLOC_025943	MCTP1	Z:56457773-56686015	5.57248	30.1155	2.43411	2.91363	5e-05	no
TCONS_00061591	XLOC_024926	-	Un_random:42747472-42748604	3.94665	0	#NAME?	nan	5e-05	no
TCONS_00056112	XLOC_021073	MME	9:24628393-24667034	1.70443	9.08579	2.41433	3.1545	5e-05	no
TCONS_00061506	XLOC_024841	-	Un_random:39555415-39555865	1.66735	0	#NAME?	nan	5e-05	no
TCONS_00046302	XLOC_017462	MUC5B	5:15957473-15997816	1.12238	16.7718	3.9014	5.35807	5e-05	no
TCONS_00061636	XLOC_024971	-	Un_random:44303296-44304067	1.01687	0	#NAME?	nan	0.00015	no
TCONS_00027230	XLOC_010039	-	2:54466451-54466571	588.472	7701.09	3.71002	298.915	0.00035	no
TCONS_00032766	XLOC_012359	PIGR	26:2390513-2411861	32.2663	99.7577	1.6284	2.69448	0.00045	no
TCONS_00005426	XLOC_001765	AKR	1:64610740-64618852	10.644	32.2818	1.60068	2.908	0.0005	no
TCONS_00039583	XLOC_015077	AR	4:416133-463289	4.04063	13.0029	1.68618	2.62314	0.00055	no
TCONS_00025588	XLOC_009375	SERPINB14	2:68905914-68913487	5.95835	0.392898	-3.92269	-3.76414	0.0006	no
TCONS_00027201	XLOC_010010	-	2:44225616-44227319	5.80403	0.890518	-2.70434	-3.25107	0.0007	no
TCONS_00043913	XLOC_016525	-	4:38948417-38954843	1.88704	6.45835	1.77504	2.65403	0.00075	no
TCONS_00013750	XLOC_005248	ENSGALG00000003512	13:10633868-10639517	7.64555	79.3329	3.37523	2.63677	0.0008	no
TCONS_00027417	XLOC_010226	-	2:114067651-114069860	41.0054	15.7753	-1.37814	-2.63187	0.00085	no
TCONS_00043653	XLOC_016334	FOXI2	4:89249015-89252693	18.2845	4.451	-2.03842	-2.68766	0.00085	no
TCONS_00056743	XLOC_021451	-	Un_random:7265292-7269063	7.43367	21.8256	1.55388	2.60695	0.00125	no
TCONS_00008375	XLOC_002969	-	1:81319428-81319710	2.34916	0	#NAME?	nan	0.00125	no
TCONS_00054808	XLOC_020635	MOGAT1	9:9089058-9111117	1.43661	6.57564	2.19447	2.42167	0.0014	no
TCONS_00061879	XLOC_025214	-	Un_random:52807555-52809956	1.22756	5.5876	2.18644	2.66216	0.00235	no
TCONS_00001291	XLOC_000422	NT5DC3	1:56796991-56895252	8.94509	22.248	1.31451	2.23779	0.00265	no
TCONS_00063375	XLOC_025939	PCSK1	Z:56014423-56047143	25.6634	10.6383	-1.27045	-2.17174	0.0027	no
TCONS_00057308	XLOC_021831	-	Un_random:27389563-27394468	5.32328	25.744	2.27385	3.63097	0.0027	no
TCONS_00063090	XLOC_025840	RORB	Z:36092115-36235810	3.33539	0.85824	-1.9584	-2.20499	0.003	no
TCONS_00056725	XLOC_021435	-	Un_random:6289219-6289921	8.7245	0	#NAME?	nan	0.0031	no
TCONS_00018118	XLOC_006808	ENSGALG00000018603	16:40457-418674	3.36843	0	#NAME?	nan	0.0033	no
TCONS_00002443	XLOC_000784	ENSGALG00000021740	1:104451141-104507761	3.50872	1.84673	-0.925973	-0.00162566	0.0034	no
TCONS_00060945	XLOC_024280	-	Un_random:19130226-19130554	1.45881	0	#NAME?	nan	0.00345	no
TCONS_00053836	XLOC_020215	-	8:16445713-16456850	6.1725	2.40444	-1.36015	-2.12362	0.0036	no
TCONS_00065372	XLOC_026810	-	Z:56689085-56690400	1.04267	5.1948	2.31678	2.56262	0.0039	no
TCONS_00027769	XLOC_010457	ENSGALG00000004041	20:5134644-5135361	18.1708	2.84497	-2.67514	-4.02544	0.00525	no
TCONS_00022642	XLOC_008399	TMEM108	2:42503542-42618593	1.17828	5.24063	2.15306	2.12921	0.0054	no
TCONS_00014955	XLOC_005686	ENSGALG00000021238	14:2258323-2266591	5.19468	15.5959	1.58607	2.04091	0.00555	no
TCONS_00061738	XLOC_025073	-	Un_random:48155731-48156359	6.12205	21.4942	1.81186	2.94656	0.00585	no
TCONS_00047897	XLOC_018050	-	5:40634390-40635142	43.0718	16.6943	-1.36739	-2.61596	0.006	no
TCONS_00030643	XLOC_011552	FABP3	23:564950-568772	36.8966	84.5336	1.19604	1.92691	0.00625	no
TCONS_00014110	XLOC_005361	EGR1	13:18848289-18851378	32.3931	15.4586	-1.06728	-1.92613	0.00665	no
TCONS_00037475	XLOC_014069	ATF3	3:22991587-22996677	9.15337	3.73146	-1.29456	-1.99092	0.0067	no
TCONS_00051754	XLOC_019456	HOXD8	7:17402113-17416870	3.40863	26.2471	2.9449	2.79516	0.00675	no
TCONS_00057957	XLOC_022157	-	Un_random:47111823-47112943	1.42173	7.08112	2.31633	2.72928	0.0068	no
TCONS_00028843	XLOC_010867	-	20:10432603-10451918	2.56882	2.7035	0.0737276	0.000554972	0.00695	no
TCONS_00055089	XLOC_020746	SNORA63	9:17295295-17302173	17.1191	30.8121	0.847891	0.29682	0.00705	no
TCONS_00061212	XLOC_024547	-	Un_random:27380428-27383194	14.9677	6.65859	-1.16856	-2.00855	0.00715	no
TCONS_00060653	XLOC_023988	-	Un_random:10866751-10867127	55.1121	15.7946	-1.80294	-3.69519	0.00735	no
TCONS_00045206	XLOC_017090	ACTC1	5:34611390-34616210	14.4065	4.25085	-1.7609	-2.10342	0.00755	no
TCONS_00033390	XLOC_012615	ENSGALG00000023818	27:4485568-4487251	20.6818	3.59487	-2.52435	-2.18451	0.0076	no
TCONS_00011993	XLOC_004582	-	11:6456635-6457388	8.81128	0.700525	-3.65284	-3.55652	0.008	no
TCONS_00031172	XLOC_011765	SNORD14	24:3111050-3116667	594.708	959.716	0.690427	7.50894	0.0081	no
TCONS_00034546	XLOC_013088	AP1M1	28:3968354-3976310	2.97695	0.000391786	-12.8915	-0.0713525	0.00835	no
TCONS_00000971	XLOC_000302	H4-I	1:49951469-49951781	4.82654	37.5345	2.95916	4.98928	0.00925	no
TCONS_00012330	XLOC_004746	CACNA1D	12:7278349-7443142	1.28017	4.73688	1.8876	2.08633	0.0096	no
TCONS_00060925	XLOC_024260	-	Un_random:18685213-18686292	18.2824	42.4627	1.21574	2.23069	0.00985	no
TCONS_00050127	XLOC_018839	-	6:9167135-9167421	19.3967	2.96325	-2.71056	-5.24824	0.0107	no
TCONS_00047008	XLOC_017661	MBIP	5:38903502-38916724	1.97405	0.000490444	-11.9748	-0.110856	0.0113	no
TCONS_00039247	XLOC_014755	-	3:40347440-40352428	3.95661	1.65475	-1.25765	-1.86623	0.01165	no
TCONS_00037800	XLOC_014177	-	3:37009980-37016871	1.21555	0.000182061	-12.7049	-0.0536671	0.0117	no
TCONS_00017703	XLOC_006598	SLC5A1	15:9023990-9052215	1.92895	6.70624	1.79769	2.0778	0.0122	no
TCONS_00058197	XLOC_022307	ENSGALG00000022034	Un_random:56045502-56055059	5.58243	0.0032089	-10.7646	-0.206149	0.0123	no
TCONS_00061082	XLOC_024417	-	Un_random:23107280-23107650	4.84344	20.7352	2.09798	3.42623	0.0123	no
TCONS_00058837	XLOC_022743	-	Un_random:17451605-17452232	33.5466	72.1649	1.10513	2.41333	0.0131	no
TCONS_00055216	XLOC_020786	BCHE	9:22504404-22551048	1.90265	8.21687	2.11058	2.15304	0.01315	no
TCONS_00052823	XLOC_019884	FAM69A	8:14731251-14744023	30.9126	15.3476	-1.01019	-1.77514	0.0132	no
TCONS_00035376	XLOC_013391	SLC35B2	3:31497980-31504986	1.92901	0.000801534	-11.2328	-0.145454	0.01375	no
TCONS_00007001	XLOC_002250	ENSGALG00000025489	1:145565444-145581830	2.74663	1.13447	-1.27565	-1.76844	0.01385	no
TCONS_00024514	XLOC_009028	SVIL	2:14592858-14727080	1.44289	0.00129018	-10.1272	-0.123483	0.01405	no
TCONS_00057120	XLOC_021703	ENSGALG00000022433	Un_random:21386966-21394284	8.14785	19.2165	1.23786	1.76549	0.0141	no
TCONS_00040162	XLOC_015268	TRIM2	4:20878857-20953162	1.14286	0.000112702	-13.3078	-0.0703778	0.01425	no
TCONS_00025941	XLOC_009469	GMNN	2:92550063-92555639	52.2806	14.0968	-1.89091	-1.92029	0.0145	no
TCONS_00060816	XLOC_024151	-	Un_random:15247770-15248517	10.2357	2.09408	-2.28922	-2.62064	0.0145	no
TCONS_00014736	XLOC_005556	GFRA3	13:18715736-18728107	2.14755	6.80603	1.66412	2.13695	0.0149	no
TCONS_00028132	XLOC_010591	SALL4	20:13141681-13155038	11.2347	2.20784	-2.34726	-1.63761	0.0151	no
TCONS_00026942	XLOC_009781	LYPD2	2:153990836-153996991	11.4462	3.15297	-1.86008	-2.4651	0.01515	no
TCONS_00004570	XLOC_001463	MET	1:26716224-26804814	10.9819	2.31848	-2.24388	-2.23635	0.01515	no
TCONS_00018010	XLOC_006752	HEP21	16:40457-418674	1.45745	0	#NAME?	nan	0.01535	no
TCONS_00050251	XLOC_018963	-	6:31155088-31158488	1.67459	0.445877	-1.90909	-1.93496	0.0155	no
TCONS_00054946	XLOC_020688	GMNC	9:14891563-14915296	11.0412	4.86137	-1.18346	-1.7237	0.01555	no
TCONS_00060519	XLOC_023854	-	Un_random:7237599-7244166	2.37924	0.94464	-1.33266	-1.75974	0.016	no
TCONS_00015129	XLOC_005753	ACA64	14:6172001-6420614	27.6748	0	#NAME?	nan	0.01615	no
TCONS_00042275	XLOC_015929	FGA	4:21404569-21411184	1.21371	3.39827	1.48537	1.74567	0.0163	no
TCONS_00031332	XLOC_011825	CCDC15	24:216136-242456	2.01292	0.000321787	-12.6109	-0.100174	0.01655	no
TCONS_00003868	XLOC_001236	MRE11A	1:189911697-189931204	2.79874	0.000752452	-11.8609	-0.19346	0.017	no
TCONS_00063054	XLOC_025831	FAM189A2	Z:34344677-34368632	4.6992	13.865	1.56096	1.74505	0.01705	no
TCONS_00002463	XLOC_000795	N6AMT1	1:107402036-107404994	4.99432	0.000925163	-12.3983	-0.0716951	0.0173	no
TCONS_00061577	XLOC_024912	-	Un_random:42338788-42339312	5.78806	0.8033	-2.84907	-3.1883	0.0176	no
TCONS_00031980	XLOC_012074	-	25:1036862-1062928	5.41984	0.658175	-3.04171	-2.2481	0.0178	no
TCONS_00010729	XLOC_004151	PSKH1	11:941374-967499	1.53134	5.99206	1.96825	1.95036	0.01785	no
TCONS_00031151	XLOC_011755	ENSGALG00000001604	24:2600168-2620848	2.88889	0.000771856	-11.8699	-0.197971	0.0179	no
TCONS_00016505	XLOC_006221	-	14:14997005-14997790	4.91825	1.21984	-2.01145	-2.33528	0.01795	no
TCONS_00044574	XLOC_016894	-	5:14305546-14306610	117.537	63.6639	-0.884566	-2.04	0.01815	no
TCONS_00060264	XLOC_023599	-	Un_random:327209-329002	2.89184	0.868874	-1.73477	-1.96012	0.0183	no
TCONS_00059461	XLOC_023120	ENSGALG00000017465	Un_random:38211453-38214389	8.56364	0.373055	-4.52077	-4.42553	0.01835	no
TCONS_00062109	XLOC_025444	-	Un_random:61246212-61247230	2.60709	7.89736	1.59893	2.08037	0.01855	no
TCONS_00013904	XLOC_005295	MAPK9	13:14089821-14119491	1.52328	0.000874082	-10.7671	-0.23325	0.01855	no
TCONS_00063391	XLOC_025943	MCTP1	Z:56457773-56686015	2.79033	14.9896	2.42546	2.00296	0.01925	no
TCONS_00058389	XLOC_022438	ENSGALG00000000416	Un_random:63597815-63601464	9.98401	27.0209	1.43638	2.04712	0.02	no
TCONS_00036431	XLOC_013719	HTR1B	3:82820601-82825137	95.7339	47.2432	-1.01892	-1.72774	0.02015	no
TCONS_00033732	XLOC_012763	ENSGALG00000023818	27:4485568-4487251	6.12458	1.57094	-1.96298	-1.64284	0.02105	no
TCONS_00052316	XLOC_019630	-	7:2015-3861	7.08506	2.71882	-1.3818	-1.88154	0.0215	no
TCONS_00007125	XLOC_002293	-	1:158147632-158200428	3.85034	8.37644	1.12135	1.64479	0.0216	no
TCONS_00025467	XLOC_009334	NUP153	2:63171547-63218510	3.68354	9.0601	1.29843	1.76096	0.02165	no
TCONS_00050249	XLOC_018961	-	6:31141794-31145872	1.22628	0.369993	-1.72872	-1.76913	0.02245	no
TCONS_00050261	XLOC_018973	-	6:31453985-31454393	73.6035	33.3328	-1.14283	-2.76698	0.0226	no
TCONS_00035999	XLOC_013584	CTGF	3:59163393-59165855	37.0345	19.1531	-0.951289	-1.62208	0.023	no
TCONS_00005095	XLOC_001644	ENSGALG00000012146	1:52533481-52559274	12.3493	23.4376	0.924393	1.66311	0.02305	no
TCONS_00017100	XLOC_006429	GAL3ST1	15:11129181-11134557	2.76386	0.000245753	-13.4572	-0.115871	0.02345	no
TCONS_00056788	XLOC_021481	-	Un_random:8665921-8666281	123.122	284.33	1.20747	6.82876	0.0236	no
TCONS_00053461	XLOC_020097	PHGDH	8:4275691-4278965	66.2002	114.266	0.787487	1.77545	0.02365	no
TCONS_00061386	XLOC_024721	-	Un_random:35084958-35086184	1.41185	4.44883	1.65584	1.95211	0.02395	no
TCONS_00029835	XLOC_011241	GKN2	22:267810-271230	236.435	456.795	0.950101	1.57794	0.0243	no
TCONS_00046034	XLOC_017384	MPPED2	5:4650644-4751576	1.81776	0.000626028	-11.5036	-0.0851866	0.0243	no
TCONS_00024278	XLOC_008957	SEC22C	2:1789629-1803730	1.99721	0.00170687	-10.1924	-0.267942	0.0254	no
TCONS_00052317	XLOC_019631	-	7:3992-4924	54.9428	28.8907	-0.927327	-1.87957	0.02575	no
TCONS_00041111	XLOC_015574	GRXCR1	4:69935103-70045620	26.9073	3.88296	-2.79277	-1.87858	0.0258	no
TCONS_00016506	XLOC_006222	-	14:15001139-15002456	1.26967	0.156622	-3.0191	-2.38364	0.0263	no
TCONS_00003815	XLOC_001219	MMP10	1:186769945-186776583	44.0526	24.4856	-0.847295	-1.56984	0.02635	no
TCONS_00058114	XLOC_022253	-	Un_random:52555631-52556561	3.92806	0.888158	-2.14493	-2.37694	0.0264	no
TCONS_00046238	XLOC_017443	KCNQ1	5:14328038-14649883	4.97704	0.00363154	-10.4205	-0.381846	0.0267	no
TCONS_00053847	XLOC_020221	CYR61	8:16906875-16908610	45.98	24.1296	-0.930205	-1.83644	0.0273	no
TCONS_00027480	XLOC_010289	-	2:125350016-125352406	1.38323	0.417837	-1.72703	-1.77543	0.02745	no
TCONS_00027225	XLOC_010034	-	2:54129252-54133028	4.14884	1.59056	-1.38317	-1.75075	0.02755	no
TCONS_00044019	XLOC_016631	-	4:70046087-70049121	6.27135	2.8479	-1.13888	-1.68041	0.0277	no
TCONS_00055088	XLOC_020745	ENSGALG00000025172	9:17295295-17302173	647.285	1109.96	0.778034	5.80956	0.02775	no
TCONS_00033306	XLOC_012584	CALCOCO2	27:3473187-3489375	7.48923	18.8533	1.33193	1.60375	0.02785	no
TCONS_00022195	XLOC_008263	RSU1	2:19932587-20032661	13.5035	0.0113168	-10.2206	-0.324458	0.02815	no
TCONS_00005458	XLOC_001774	ENSGALG00000019276	1:67351002-67383888	5.43997	0.0273836	-7.63414	-0.266584	0.029	no
TCONS_00003556	XLOC_001137	STOML3	1:175555636-175618428	13.7589	31.972	1.21644	1.78545	0.02925	no
TCONS_00010327	XLOC_003942	FAM169B	10:18615728-18678808	4.51382	0.00658615	-9.4207	-0.319867	0.0297	no
TCONS_00006250	XLOC_002011	ENSGALG00000021752	1:104451141-104507761	86.3655	26.0175	-1.73097	-0.0108167	0.0299	no
TCONS_00057343	XLOC_021849	-	Un_random:28023039-28024806	5.84056	12.8537	1.138	1.61896	0.03005	no
TCONS_00003144	XLOC_000999	ADPRHL1	1:141644916-141665067	13.7356	4.56917	-1.58792	-1.58313	0.0301	no
TCONS_00056963	XLOC_021603	ENSGALG00000022500	Un_random:15182202-15184475	17.3219	5.57644	-1.63518	-2.64541	0.0302	no
TCONS_00026415	XLOC_009609	GGA.30234	2:119186303-119682639	69.5583	681.827	3.29311	2.27709	0.03035	no
TCONS_00008465	XLOC_003059	-	1:93695847-93697587	1.38048	4.14764	1.58712	1.79815	0.03045	no
TCONS_00035822	XLOC_013534	OPRM1	3:51938970-51963120	1.96879	0.819758	-1.26404	-1.58392	0.031	no
TCONS_00060796	XLOC_024131	-	Un_random:14735438-14736117	3.24088	10.9426	1.7555	2.20269	0.03155	no
TCONS_00059709	XLOC_023247	-	Un_random:44935003-44936739	1.10882	0.246192	-2.17117	-1.88013	0.0324	no
TCONS_00061797	XLOC_025132	-	Un_random:50390735-50392449	3.68113	1.37529	-1.42041	-1.73215	0.0326	no
TCONS_00056249	XLOC_021169	-	9:14037164-14039322	41.9125	24.2583	-0.788899	-1.64848	0.0327	no
TCONS_00046269	XLOC_017451	TNNT3	5:15112244-15146407	6.7164	1.51106	-2.15213	-1.71549	0.03275	no
TCONS_00034391	XLOC_013041	-	28:2224184-2228725	1.44527	0.232237	-2.63767	-2.23868	0.0328	no
TCONS_00035358	XLOC_013381	KCNK5	3:30412529-30446692	31.081	18.7122	-0.732054	-1.48999	0.03305	no
TCONS_00035741	XLOC_013511	RAB32	3:48749908-48774607	15.0947	8.5169	-0.825646	-1.52127	0.0331	no
TCONS_00037004	XLOC_013927	ANAPC1	3:3082976-3117008	2.24998	0.00034558	-12.6686	-0.218763	0.03315	no
TCONS_00008349	XLOC_002943	-	1:80029146-80030321	1.97236	0.519213	-1.92552	-1.92469	0.03325	no
TCONS_00061523	XLOC_024858	-	Un_random:40303036-40303483	5.10813	0.943142	-2.43725	-2.85783	0.03345	no
TCONS_00061362	XLOC_024697	-	Un_random:34322598-34323655	2.62395	0.328651	-2.99711	-2.39181	0.03345	no
TCONS_00029195	XLOC_011012	MINOS1	21:4770252-4791582	2.52467	11.69	2.21111	2.14632	0.03355	no
TCONS_00051755	XLOC_019456	HOXD8	7:17402113-17416870	2.70141	23.7279	3.1348	2.53156	0.0336	no
TCONS_00027321	XLOC_010130	-	2:81133589-81134063	3.38714	11.4921	1.7625	2.43704	0.03395	no
TCONS_00044034	XLOC_016646	-	4:71704878-71710535	1.0899	2.61293	1.26147	1.56016	0.0347	no
TCONS_00002441	XLOC_000783	ENSGALG00000021740	1:104451141-104507761	136.949	80.7237	-0.762573	-0.00902611	0.03475	no
TCONS_00064207	XLOC_026214	PGM5	Z:26395826-26466664	18.2972	35.406	0.952367	1.48252	0.0348	no
TCONS_00005989	XLOC_001923	PLA2G10	1:86432242-86447064	7.38987	15.9334	1.10843	1.80893	0.03495	no
TCONS_00032203	XLOC_012160	LGR6	26:438573-478818	1.97687	4.74747	1.26394	1.599	0.035	no
TCONS_00057164	XLOC_021737	-	Un_random:22803724-22806675	5.06959	2.1212	-1.25699	-1.65206	0.03505	no
TCONS_00036804	XLOC_013851	POMC	3:107997659-108365176	1.01425	1.80859	0.834448	0.0124352	0.03525	no
TCONS_00009127	XLOC_003595	ENSGALG00000003644	10:5374159-5375969	2.56995	0.00374323	-9.42324	-0.379764	0.0353	no
TCONS_00003541	XLOC_001132	TPTE	1:174764210-174783536	39.3615	18.6299	-1.07917	-1.56417	0.03605	no
TCONS_00021188	XLOC_007902	WBSCR17	19:1045692-1234291	2.29703	5.20997	1.1815	1.56289	0.0362	no
TCONS_00028031	XLOC_010558	ENSGALG00000006832	20:10432603-10451918	12.4269	7.85415	-0.661934	-0.00794154	0.03625	no
TCONS_00060334	XLOC_023669	-	Un_random:1816184-1816840	2.12027	8.08709	1.93137	2.20695	0.03625	no
TCONS_00051481	XLOC_019369	PRR13	7:6782330-6785482	4.72096	11.9334	1.33785	1.95708	0.03635	no
TCONS_00012132	XLOC_004683	HEMK1	12:1647345-1677581	1.97496	0.000977891	-10.9799	-0.168988	0.03705	no
TCONS_00001657	XLOC_000536	PARVB	1:71295608-71354459	2.10248	0.000785791	-11.3857	-0.287803	0.03735	no
TCONS_00013436	XLOC_005143	-	12:20431972-20432065	58111.6	3129.22	-4.21495	-6161.93	0.0376	no
TCONS_00017289	XLOC_006491	MMP17	15:2738464-2756978	3.18295	7.88715	1.30914	1.49549	0.0376	no
TCONS_00060310	XLOC_023645	-	Un_random:1265568-1265817	3.68398	17.5876	2.25522	5.09427	0.03845	no
TCONS_00044695	XLOC_016936	SLC43A3	5:18199836-18205076	55.2255	28.0389	-0.977908	-1.43994	0.0386	no
TCONS_00061709	XLOC_025044	-	Un_random:47513601-47514070	2.36184	8.69324	1.87998	2.46779	0.0393	no
TCONS_00048930	XLOC_018438	TRUB1	6:29526625-29559909	1.00748	2.72424	1.4351	1.54448	0.0393	no
TCONS_00038565	XLOC_014417	KCNQ5	3:84303543-84568650	1.70031	0.456504	-1.8971	-1.6501	0.0394	no
TCONS_00028038	XLOC_010560	DNTTIP1	20:10461706-10466128	2.35402	0.00429912	-9.09687	-0.15352	0.03945	no
TCONS_00018100	XLOC_006795	BG2	16:40457-418674	21.6831	200.781	3.21098	0.0681167	0.03955	no
TCONS_00034716	XLOC_013177	GPR75	3:2941051-2945366	24.4343	13.9921	-0.804297	-1.4712	0.03975	no
TCONS_00004240	XLOC_001368	MKLN1	1:2934610-3042345	1.1905	3.70694	1.63867	1.55024	0.04005	no
TCONS_00060321	XLOC_023656	-	Un_random:1479172-1480121	7.05864	2.3809	-1.56788	-1.89238	0.04015	no
TCONS_00042026	XLOC_015853	ZNF185	4:11310914-11357992	1.40364	0.00168922	-9.6986	-0.243442	0.0407	no
TCONS_00000728	XLOC_000217	KCNMB4	1:37699413-37710921	9.15338	3.64456	-1.32856	-1.78633	0.0413	no
TCONS_00035411	XLOC_013406	FAM82A1	3:33109577-33153396	1.50858	0.000533153	-11.4664	-0.177489	0.04155	no
TCONS_00032329	XLOC_012207	TMCC2	26:1844155-1867599	1.37504	0.00284398	-8.91735	-0.244468	0.0422	no
TCONS_00029079	XLOC_010970	ENSGALG00000023907	21:2585816-2609288	2.93972	1.34969	-1.12305	-1.5071	0.04235	no
TCONS_00007889	XLOC_002521	SNORD15	1:200048697-200055874	5.29993	7.93591	0.582422	0.0118158	0.04245	no
TCONS_00011043	XLOC_004252	RRAD	11:12067839-12071560	2.80202	0.70678	-1.98714	-1.60018	0.0426	no
TCONS_00051225	XLOC_019290	FMNL2	7:37058270-37176653	1.34294	0.0014813	-9.82431	-0.439895	0.04285	no
TCONS_00018106	XLOC_006800	ENSGALG00000024352	16:40457-418674	1.20908	1.30299	0.107912	0.00252129	0.04285	no
TCONS_00001512	XLOC_000494	MGST1	1:65427651-65434128	16.089	0	#NAME?	nan	0.04295	no
TCONS_00049899	XLOC_018754	GPAM	6:28074353-28104758	19.592	8.92344	-1.1346	-1.42278	0.04325	no
TCONS_00041592	XLOC_015715	EDA2R	4:341248-352327	2.77021	1.29193	-1.10046	-1.4518	0.0443	no
TCONS_00001546	XLOC_000505	BCAT1	1:67515912-67583178	40.1263	19.0293	-1.07633	-1.37921	0.04485	no
TCONS_00044477	XLOC_016868	GGA.1657	5:11100530-11112249	3.97796	1.20314	-1.72523	-1.92537	0.0451	no
TCONS_00029556	XLOC_011128	SRM	21:4111584-4116524	48.7914	94.111	0.947736	1.45316	0.04515	no
TCONS_00014011	XLOC_005328	SLC22A4	13:17375176-17397030	4.14365	0	#NAME?	nan	0.0452	no
TCONS_00041453	XLOC_015665	SLBP	4:86952892-86959644	6.53288	2.94464	-1.14963	-1.57157	0.0462	no
TCONS_00001531	XLOC_000498	AEBP2	1:66701216-66752002	14.7848	5.4191	-1.44799	-1.5897	0.04655	no
TCONS_00049584	XLOC_018656	ENSGALG00000005969	6:18985927-19037556	2.71311	4.84115	0.835404	1.39068	0.0473	no
TCONS_00061649	XLOC_024984	-	Un_random:44778743-44779662	4.7312	11.1826	1.24098	1.76412	0.04775	no
TCONS_00031779	XLOC_011995	ENSGALG00000018679	25:1036862-1062928	3.99615	1.30253	-1.6173	-1.43077	0.04795	no
TCONS_00018308	XLOC_006898	EHMT1	17:2391247-2489745	1.25092	0.0036055	-8.43857	-0.301983	0.04805	no
TCONS_00046297	XLOC_017461	ENSGALG00000006740	5:15850650-15890131	3.23979	5.53097	3.80963	0.925987	0.04865	no
TCONS_00055090	XLOC_020747	SNORA4	9:17295295-17302173	138.262	92.1845	-0.584813	-0.00711467	0.04875	no
TCONS_00025172	XLOC_009245	SNORA62	2:44378630-44383329	3.36941	8.93247	1.40656	0.0269607	0.04895	no
TCONS_00060881	XLOC_024216	-	Un_random:16848399-16849034	9.93027	3.6885	-1.4288	-1.98172	0.0493	no
TCONS_00061227	XLOC_024562	-	Un_random:27971259-27972440	166.425	100.271	-0.730961	-1.62969	0.04945	no
TCONS_00061290	XLOC_024625	-	Un_random:31297822-31298851	2.58599	0.555107	-2.21988	-1.9472	0.0495	no
TCONS_00010512	XLOC_004008	CKMT1A	10:22299083-22307289	5.90745	11.8591	1.00538	1.59124	0.04955	no
TCONS_00061624	XLOC_024959	-	Un_random:43937448-43938494	1.45943	0.185708	-2.9743	-2.1855	0.0498	no
TCONS_00042609	XLOC_016035	ODZ3	4:41459729-41711749	2.5215	5.66069	1.1667	1.5778	0.05015	no
TCONS_00012203	XLOC_004706	GLYCTK	12:2815571-2832176	1.37296	0.00112052	-10.2589	-0.394088	0.05015	no
TCONS_00027538	XLOC_010347	-	2:138592353-138593054	8.78386	3.3281	-1.40016	-1.92632	0.0504	no
TCONS_00049582	XLOC_018655	ANXA8	6:18960657-18975897	61.6488	119.714	0.957441	1.39779	0.05045	no
TCONS_00009431	XLOC_003674	TMC3	10:13776033-13795114	1.12193	3.94482	1.81397	1.34752	0.05065	no
TCONS_00008610	XLOC_003204	-	1:133254920-133255543	2.14517	0.283704	-2.91863	-2.57716	0.05085	no
TCONS_00049951	XLOC_018771	-	6:31146457-31154978	5.06074	2.80042	-0.853705	-1.41472	0.05095	no
TCONS_00027353	XLOC_010162	-	2:95364702-95366143	4.01217	1.5422	-1.37939	-1.60413	0.0513	no
TCONS_00065350	XLOC_026788	ENSGALG00000015336	Z:51644957-51707866	2.58614	0.978158	-1.40266	-1.40298	0.0515	no
TCONS_00037523	XLOC_014089	KCNG3	3:25090483-25103085	1.16258	0.434425	-1.42015	-1.42093	0.05185	no
TCONS_00005663	XLOC_001837	PARP11	1:78464432-78482695	11.4815	2.28058	-2.33184	-1.77057	0.05195	no
TCONS_00064032	XLOC_026154	ENSGALG00000023476	Z:16007462-16021935	1.82647	5.5521	1.60398	1.51246	0.05205	no
TCONS_00042651	XLOC_016047	VEGFC	4:45904941-46097339	14.1861	6.065	-1.2259	-1.5847	0.0521	no
TCONS_00038433	XLOC_014373	CFUC-TIX	3:75582908-75704748	2.20549	0.000399709	-12.4299	-0.0672411	0.05225	no
TCONS_00024663	XLOC_009074	ABCB1	2:20603088-20699162	1.87778	0.00111423	-10.7188	-0.377105	0.05225	no
TCONS_00048926	XLOC_018438	TRUB1	6:29526625-29559909	1.7564	0.00225017	-9.60837	-0.545411	0.05225	no
TCONS_00059668	XLOC_023224	GNRH-II/MRPS26	Un_random:44068059-44070259	26.8204	15.2927	-0.810484	-1.56676	0.05255	no
TCONS_00018107	XLOC_006801	ENSGALG00000024351	16:40457-418674	8.64321	5.70379	-0.599647	-0.0417284	0.05285	no
TCONS_00059417	XLOC_023091	ENSGALG00000022218	Un_random:36414542-36416699	5.04576	1.50349	-1.74676	-1.43328	0.053	no
TCONS_00042269	XLOC_015926	SFRP2	4:21143630-21147369	20.1832	10.8856	-0.890734	-1.39759	0.0532	no
TCONS_00036862	XLOC_013873	FDFT1	3:110161010-110172731	35.0343	58.6678	0.743802	1.35087	0.05325	no
TCONS_00060719	XLOC_024054	-	Un_random:12623905-12624779	2.62048	0.540924	-2.27633	-1.99436	0.05325	no
TCONS_00015639	XLOC_005907	CPPED1	14:247943-454272	1.05655	0.00257905	-8.6783	-0.284363	0.0533	no
TCONS_00035440	XLOC_013416	SRD5A2	3:34988507-35009271	2.42629	14.2634	2.5555	1.64388	0.0534	no
TCONS_00023719	XLOC_008785	GGA.30234	2:119186303-119682639	7.82539	66.2304	3.08126	1.78025	0.05375	no
TCONS_00063732	XLOC_026069	ENSGALG00000013809	Z:6875053-6984261	3.5798	0.00497451	-9.49111	-0.515046	0.05385	no
TCONS_00000599	XLOC_000171	-	1:32463142-32469732	6.72129	2.78059	-1.27335	-1.39531	0.05435	no
TCONS_00022944	XLOC_008508	-	2:61806114-61820872	5.0829	9.46258	0.896582	1.42673	0.05435	no
TCONS_00054133	XLOC_020310	ZCCHC11	8:25144336-25188525	2.6469	10.0534	1.9253	1.50074	0.0559	no
TCONS_00005406	XLOC_001758	BID	1:63946817-64009000	1.23521	0	#NAME?	nan	0.0561	no
TCONS_00060736	XLOC_024071	-	Un_random:13122937-13124550	3.03291	6.48512	1.09643	1.53293	0.0571	no
TCONS_00050149	XLOC_018861	-	6:11408202-11409667	32.981	54.5928	0.727075	1.50465	0.05795	no
TCONS_00039290	XLOC_014798	-	3:48775566-48777540	2.46012	0.990586	-1.31238	-1.50823	0.05795	no
TCONS_00045583	XLOC_017220	TRAF3	5:52319721-52391655	3.42482	1.5234	-1.16874	-1.36536	0.05815	no
TCONS_00060570	XLOC_023905	-	Un_random:8356474-8357400	4.81533	1.76479	-1.44814	-1.70077	0.05875	no
TCONS_00002446	XLOC_000784	5_8S_rRNA	1:104451141-104507761	187.696	245.095	0.384937	0.00613116	0.059	no
TCONS_00013219	XLOC_005012	ENSGALG00000007596	12:14944326-14967044	1.58329	5.73124	1.85592	1.43666	0.05915	no
TCONS_00025861	XLOC_009445	-	2:88122231-88185988	8.98185	4.30435	-1.06122	-1.36896	0.0594	no
TCONS_00043981	XLOC_016593	-	4:56552809-56553515	1.379	0.229583	-2.58654	-2.08383	0.05945	no
TCONS_00013660	XLOC_005216	RPL26	13:9068355-9074849	166.066	96.4572	-0.783794	-1.36909	0.0596	no
TCONS_00043959	XLOC_016571	-	4:51017162-51020115	1.07989	0.392032	-1.46185	-1.47268	0.05965	no
TCONS_00042493	XLOC_015997	RBPMS	4:35885890-35891649	4.50374	0	#NAME?	nan	0.05985	no
TCONS_00061830	XLOC_025165	-	Un_random:51293194-51294883	1.53462	0.354892	-2.11243	-1.66854	0.06	no
TCONS_00040270	XLOC_015295	SC4MOL	4:24970615-24976865	51.1738	81.1835	0.66578	1.47545	0.06025	no
TCONS_00026473	XLOC_009626	UBE2W	2:122764682-122800497	8.27581	1.99005	-2.0561	-1.53675	0.06045	no
TCONS_00009818	XLOC_003801	ENSGALG00000002097	10:763827-766767	1.68748	0.000830151	-10.9892	-0.103955	0.06065	no
TCONS_00065105	XLOC_026543	-	Z:16069981-16070317	4.12012	13.3098	1.69173	2.82886	0.06115	no
TCONS_00025173	XLOC_009246	SNORA62	2:44378630-44383329	4.49694	5.67552	0.335809	0.00439894	0.0612	no
TCONS_00003822	XLOC_001222	MMP27	1:186808392-186816155	14.8361	7.75476	-0.935953	-1.30935	0.0613	no
TCONS_00004731	XLOC_001523	PTPRR	1:37787452-37932974	10.6395	4.5576	-1.22309	-1.43694	0.0613	no
TCONS_00026209	XLOC_009543	CHST9	2:107624070-107731819	1.64986	0.00144954	-10.1525	-0.265329	0.0613	no
TCONS_00008373	XLOC_002967	-	1:81280442-81281074	43.4068	23.0274	-0.914569	-1.80173	0.0618	no
TCONS_00004717	XLOC_001516	MDM1	1:36985647-37009983	1.10365	0.0015543	-9.47179	-0.232906	0.0618	no
TCONS_00036946	XLOC_013908	EFEMP1	3:205785-258852	2.07569	0	#NAME?	nan	0.06195	no
TCONS_00008853	XLOC_003447	-	1:190049885-190051188	4.53764	1.79315	-1.33944	-1.57938	0.06235	no
TCONS_00004571	XLOC_001463	MET	1:26716224-26804814	5.57556	2.45482	-1.1835	-1.21817	0.06255	no
TCONS_00065352	XLOC_026790	-	Z:52319195-52320102	1.70702	0.433375	-1.9778	-1.78172	0.06265	no
TCONS_00007239	XLOC_002331	SNORA31	1:172044304-172048444	67.5049	27.4886	-1.29616	-0.0248474	0.06285	no
TCONS_00016504	XLOC_006220	-	14:14994253-14996738	8.12028	4.42213	-0.876787	-1.41389	0.0632	no
TCONS_00055750	XLOC_020947	MFI2	9:13556868-13573461	58.8958	37.5285	-0.650179	-1.29906	0.0634	no
TCONS_00061522	XLOC_024857	-	Un_random:40301632-40302034	21.8002	8.77032	-1.31364	-2.33347	0.06355	no
TCONS_00019793	XLOC_007396	SOCS3	18:9788131-9790179	4.85274	2.24315	-1.11327	-1.45756	0.06375	no
TCONS_00039541	XLOC_015048	-	3:107997659-108365176	5.20119	5.95956	0.196365	0.00205088	0.06425	no
TCONS_00049204	XLOC_018530	ENSGALG00000024337	6:5528055-5538304	1.62783	0.352474	-2.20737	-1.53174	0.06435	no
TCONS_00062124	XLOC_025459	-	Un_random:61791483-61792208	16.1575	7.73241	-1.06321	-1.7094	0.0644	no
TCONS_00047727	XLOC_017880	-	5:2715476-2715700	54.9013	21.2002	-1.37276	-5.2365	0.06495	no
TCONS_00052983	XLOC_019928	ENSGALG00000009033	8:20316837-20318680	49.3017	82.1771	0.737098	1.78955	0.0652	no
TCONS_00061380	XLOC_024715	-	Un_random:34929026-34929537	1.00748	3.54656	1.81566	2.10005	0.06535	no
TCONS_00018604	XLOC_006986	-	17:7905876-7907846	6.87347	1.37787	-2.3186	-3.09826	0.06545	no
TCONS_00038002	XLOC_014239	FNDC1	3:47662603-47727983	10.3947	17.4697	0.749003	1.25476	0.06615	no
TCONS_00055275	XLOC_020813	GPR149	9:24671820-24751029	2.04332	3.88992e-05	-15.6808	-0.02293	0.0664	no
TCONS_00005063	XLOC_001633	gga-mir-1683	1:51777701-51777802	528.599	0	#NAME?	nan	0.06655	no
TCONS_00002442	XLOC_000783	ENSGALG00000021752	1:104451141-104507761	514.21	686.037	0.415928	0.00874801	0.06705	no
TCONS_00016048	XLOC_006041	-	14:8682777-8691508	1.44502	3.10772	1.10477	1.36928	0.0673	no
TCONS_00031171	XLOC_011764	SNORD14	24:3111050-3116667	441.882	5137.18	3.53924	0.030112	0.06735	no
TCONS_00024958	XLOC_009175	RFTN1	2:34275133-34369674	2.78029	5.1155	0.879638	1.34621	0.06755	no
TCONS_00037726	XLOC_014152	FEZ2	3:33497106-33525761	5.28294	1.00717	-2.39103	-1.47414	0.06805	no
TCONS_00065462	XLOC_026897	-	Z:72400639-72401081	20.6657	42.5909	1.04331	2.1015	0.06815	no
TCONS_00041524	XLOC_015694	ENSGALG00000022932	4:92079888-92081179	4.70062	1.56896	-1.58304	-1.87417	0.0683	no
TCONS_00012037	XLOC_004626	-	11:18453836-18454591	4.02128	1.34892	-1.57585	-1.74098	0.06835	no
TCONS_00030063	XLOC_011323	ADAM28	22:1055454-1073734	21.2736	10.4032	-1.03204	-1.40278	0.06855	no
TCONS_00003564	XLOC_001139	POSTN	1:176288081-176321543	1.58061	4.03762	1.35303	1.25382	0.0686	no
TCONS_00026914	XLOC_009772	PTK2	2:151343486-151546986	2.97393	0	#NAME?	nan	0.06895	no
TCONS_00035544	XLOC_013443	GNG4	3:39605777-39612521	2.97135	1.00646	-1.56183	-1.32108	0.0692	no
TCONS_00005229	XLOC_001691	RIC8B	1:55716633-55749936	10.707	19.1508	0.838857	1.28715	0.0696	no
TCONS_00033207	XLOC_012554	MRC2	27:2310596-2337420	1.52021	0	#NAME?	nan	0.0697	no
TCONS_00001294	XLOC_000424	ENSGALG00000019300	1:57163744-57198312	1.21477	0.543903	-1.15926	-1.30334	0.0697	no
TCONS_00031614	XLOC_011916	-	24:5548436-5555998	1.59504	5.41703	1.76391	1.39773	0.07	no
TCONS_00038243	XLOC_014309	HEY2	3:62314925-62327244	13.8071	4.77948	-1.53049	-1.35826	0.07005	no
TCONS_00001593	XLOC_000520	SSPN	1:69755460-69792984	8.28859	13.9505	0.751116	1.28457	0.0701	no
TCONS_00037085	XLOC_013957	CLIP4	3:8414431-8508146	5.21765	0	#NAME?	nan	0.0706	no
TCONS_00061722	XLOC_025057	-	Un_random:47780044-47781210	1.15217	3.04803	1.40352	1.55888	0.07065	no
TCONS_00060560	XLOC_023895	-	Un_random:8070739-8072497	1.23714	2.95004	1.25372	1.4591	0.07085	no
TCONS_00019718	XLOC_007365	SS2R	18:8996063-9003635	1.02418	0.464171	-1.14174	-1.2927	0.07095	no
TCONS_00028343	XLOC_010650	ARHGAP40	20:3682182-3720538	2.23746	5.95573	1.41242	1.49076	0.07195	no
TCONS_00006679	XLOC_002144	PRPS2	1:126835170-126861059	1.45604	5.83299	2.00218	1.81657	0.07195	no
TCONS_00024870	XLOC_009145	DFNA5	2:31534063-31560435	4.38972	8.03044	0.871349	1.27984	0.0721	no
TCONS_00061994	XLOC_025329	-	Un_random:56926282-56927390	3.18448	1.24388	-1.35621	-1.56964	0.0722	no
TCONS_00062002	XLOC_025337	-	Un_random:57306704-57307110	12.8493	4.53482	-1.50257	-2.27605	0.0725	no
TCONS_00025163	XLOC_009243	MYRIP	2:44015996-44225504	12.6221	0	#NAME?	nan	0.07265	no
TCONS_00022898	XLOC_008494	KIAA0319	2:58923318-58957494	1.51839	0.737583	-1.04167	-1.27515	0.0728	no
TCONS_00009909	XLOC_003830	ENSGALG00000021528	10:3450985-3452937	4.91167	9.89228	1.01009	1.25108	0.07285	no
TCONS_00041806	XLOC_015783	GDPD2	4:2516713-2526979	1.96247	4.16211	1.08465	1.27755	0.0729	no
TCONS_00056793	XLOC_021486	-	Un_random:8763458-8764013	9.42729	22.3734	1.24687	2.29752	0.0732	no
TCONS_00002274	XLOC_000729	TMPRSS7	1:91886236-91915754	1.31245	0.386136	-1.76508	-1.18411	0.0738	no
TCONS_00061767	XLOC_025102	-	Un_random:49357270-49358148	15.3106	27.1425	0.826023	1.55739	0.07385	no
TCONS_00058261	XLOC_022359	-	Un_random:59121968-59123424	1.60076	6.21912	1.95795	1.76808	0.0742	no
TCONS_00007466	XLOC_002398	SNORA27	1:180615462-180620783	6.47758	26.1851	2.01522	0.0698776	0.0744	no
TCONS_00038314	XLOC_014335	DSE	3:66481520-66518365	4.30198	0.863315	-2.31704	-1.58751	0.07495	no
TCONS_00038922	XLOC_014530	ENSGALG00000022836	3:107997659-108365176	2.54347	4.60129	0.855242	0.0174253	0.0751	no
TCONS_00000537	XLOC_000157	DOCK4	1:28828917-29078465	2.6002	0.41766	-2.63822	-1.53765	0.07525	no
TCONS_00024554	XLOC_009041	GPR179	2:16403394-16588781	1.66543	0.377831	-2.14008	-1.21231	0.0755	no
TCONS_00036612	XLOC_013779	GRHL1	3:99327793-99363660	6.55212	3.69815	-0.825159	-1.26629	0.07575	no
TCONS_00040800	XLOC_015470	DCK	4:51630351-51641675	6.3335	14.2657	1.17148	1.31841	0.07595	no
TCONS_00008283	XLOC_002877	-	1:74868222-74869065	1.49196	0.349478	-2.09393	-1.8338	0.07625	no
TCONS_00012852	XLOC_004909	VGLL4	12:4694377-4775361	3.0527	8.19138	1.42402	1.34328	0.07655	no
TCONS_00064249	XLOC_026231	RFLB	Z:28156654-28202094	76.8323	43.5897	-0.817725	-1.23933	0.0766	no
TCONS_00010783	XLOC_004164	FHOD1	11:1319222-1334207	2.03307	5.48397	1.43156	1.32662	0.0768	no
TCONS_00037758	XLOC_014162	-	3:35115656-35118313	2.40354	0.845719	-1.50691	-1.29115	0.07705	no
TCONS_00003463	XLOC_001105	GGA.545	1:173042818-173152662	5.12613	0	#NAME?	nan	0.07715	no
TCONS_00057119	XLOC_021703	ENSGALG00000022433	Un_random:21386966-21394284	1.86367	7.04268	1.91798	1.32538	0.07715	no
TCONS_00051249	XLOC_019296	GPD2	7:37688742-37744494	7.31814	2.27337	-1.68664	-1.37405	0.07735	no
TCONS_00018115	XLOC_006807	-	16:40457-418674	1.69667	0	#NAME?	nan	0.07735	no
TCONS_00013338	XLOC_005048	FGD5	12:20436786-20525583	1.06379	2.93228	1.46281	1.28515	0.07735	no
TCONS_00056825	XLOC_021509	-	Un_random:10170364-10170674	50.7057	17.5439	-1.53118	-1.28258	0.0778	no
TCONS_00018729	XLOC_007009	GSN	17:9102684-9149641	21.3982	63.9823	1.58019	1.47974	0.07785	no
TCONS_00045962	XLOC_017357	ENSGALG00000004385	5:1435253-1444039	6.02722	10.2887	0.771492	1.24005	0.07785	no
TCONS_00037864	XLOC_014193	-	3:40340835-40346947	4.27595	2.33123	-0.875153	-1.30367	0.07785	no
TCONS_00048868	XLOC_018423	ENSGALG00000023520	6:27693846-27697782	60.0181	32.8849	-0.867974	-1.2745	0.07845	no
TCONS_00018132	XLOC_006816	-	16:40457-418674	1.66009	2.54307	0.615305	0.014708	0.07855	no
TCONS_00011083	XLOC_004263	NUDT7	11:15310337-15313325	8.63702	1.45975	-2.56482	-0.775535	0.0786	no
TCONS_00013276	XLOC_005026	SHQ1	12:17063937-17104715	1.5548	5.60124	1.84902	1.54686	0.07865	no
TCONS_00035650	XLOC_013480	THBS2	3:43229919-43263540	1.06256	2.42294	1.18921	1.30438	0.0791	no
TCONS_00044414	XLOC_016849	SNORD97	5:9709085-9726402	40.422	104.168	1.3657	0.0231836	0.0794	no
TCONS_00038525	XLOC_014406	SH3BGRL2	3:82060547-82101008	6.62875	0	#NAME?	nan	0.0796	no
TCONS_00048435	XLOC_018296	NOLC1	6:17850358-17861433	6.8105	11.9245	0.808099	1.24749	0.08055	no
TCONS_00054063	XLOC_020293	ENSGALG00000023292	8:22926472-23183774	1.3772	2.85972	1.05414	1.27976	0.08065	no
TCONS_00037608	XLOC_014121	RNF8	3:31420872-31450363	8.53982	3.15636	-1.43594	-1.37224	0.08085	no
TCONS_00007204	XLOC_002321	ENSGALG00000016962	1:170863521-170871287	3.62199	1.17269	-1.62696	-1.62463	0.08085	no
TCONS_00031671	XLOC_011936	BCDO2	24:6261960-6282693	4.73258	2.05166	-1.20584	-1.22988	0.08145	no
TCONS_00007112	XLOC_002285	-	1:154165561-154167323	151.116	234.455	0.63366	1.38646	0.08165	no
TCONS_00054155	XLOC_020317	GLIS1	8:25654872-25827713	1.63712	0	#NAME?	nan	0.08205	no
TCONS_00050963	XLOC_019206	CCDC108	7:23880160-23897169	8.55128	13.431	0.651351	1.22297	0.0822	no
TCONS_00011632	XLOC_004453	PAPD5	11:6961669-6991784	2.95318	0.00768182	-8.58661	-0.670856	0.0824	no
TCONS_00015496	XLOC_005858	RAB11FIP3	14:13774749-13815911	18.3141	37.3076	1.02652	1.24733	0.0825	no
TCONS_00046610	XLOC_017554	DGKZ	5:25805248-25844009	5.00813	0	#NAME?	nan	0.0827	no
TCONS_00043261	XLOC_016229	FAM114A1	4:71511888-71548484	17.7888	10.055	-0.823057	-1.23761	0.08275	no
TCONS_00058805	XLOC_022724	-	Un_random:16520734-16526942	6.36579	12.3729	0.958776	1.43318	0.0831	no
TCONS_00022957	XLOC_008514	CAP2	2:63092648-63158460	4.27465	14.2144	1.73348	1.26862	0.0832	no
TCONS_00039230	XLOC_014738	-	3:35118427-35119244	1.13335	0.242394	-2.22517	-1.77263	0.08455	no
TCONS_00060556	XLOC_023891	-	Un_random:7956052-7957501	10.4171	17.6349	0.759487	1.36123	0.0847	no
TCONS_00026647	XLOC_009690	YWHAZ	2:133774465-133803586	7.482	0	#NAME?	nan	0.0847	no
TCONS_00052411	XLOC_019725	-	7:23865349-23865478	124.549	477.296	1.93817	67.2718	0.08575	no
TCONS_00061769	XLOC_025104	-	Un_random:49360283-49360819	1.33781	4.13003	1.62628	1.87205	0.0858	no
TCONS_00028766	XLOC_010799	ZNF313	20:13850750-13855862	1.41057	0	#NAME?	nan	0.0859	no
TCONS_00017400	XLOC_006523	MORN3	15:5627883-5647891	1.07965	0	#NAME?	nan	0.08595	no
TCONS_00013804	XLOC_005271	ANXA6	13:13107535-13119258	34.7108	76.7281	1.14437	1.28205	0.08625	no
TCONS_00041148	XLOC_015583	PDS5A	4:70993555-71065850	6.02908	12.0217	0.995629	1.22224	0.08635	no
TCONS_00060395	XLOC_023730	-	Un_random:3291172-3292241	1.05208	0.274493	-1.93841	-1.59538	0.0864	no
TCONS_00024296	XLOC_008962	-	2:1987627-2002639	1.85899	3.18897	0.778571	1.23721	0.08645	no
TCONS_00012850	XLOC_004909	VGLL4	12:4694377-4775361	9.91651	3.84219	-1.3679	-1.27516	0.0866	no
TCONS_00035434	XLOC_013416	SRD5A2	3:34988507-35009271	9.75821	33.0561	1.76023	1.43055	0.08675	no
TCONS_00005970	XLOC_001919	LSAMP	1:84587330-85563491	3.37207	6.13293	0.862943	1.24784	0.0869	no
TCONS_00061321	XLOC_024656	-	Un_random:32763549-32764973	5.85108	2.8789	-1.02319	-1.38359	0.08705	no
TCONS_00043183	XLOC_016207	NIPAL1	4:68452940-68462651	4.05428	7.72728	0.930515	1.37294	0.0872	no
TCONS_00027345	XLOC_010154	-	2:92096676-92099507	1.05314	0.386594	-1.4458	-1.33135	0.0874	no
TCONS_00045602	XLOC_017226	SNORA28	5:52690443-52736425	15.7734	32.164	1.02795	0.0154296	0.08745	no
TCONS_00041831	XLOC_015791	MBNL3	4:3485474-3575505	2.07455	0.00203878	-9.99088	-0.312324	0.08745	no
TCONS_00005122	XLOC_001650	MAFF	1:52919673-52922631	20.0997	11.8495	-0.762348	-1.19169	0.0875	no
TCONS_00058383	XLOC_022435	-	Un_random:63494901-63495378	60.5185	30.6678	-0.980653	-1.21098	0.0876	no
TCONS_00026695	XLOC_009702	KLF10	2:134605418-134611152	5.07962	10.2753	1.48324	0.857089	0.0876	no
TCONS_00050101	XLOC_018817	-	6:36941973-36942839	9.69569	4.44231	-1.12603	-1.58412	0.0878	no
TCONS_00050383	XLOC_019028	GGA.46256	7:4361945-4411025	33.226	0	#NAME?	nan	0.0879	no
TCONS_00006038	XLOC_001947	COL8A1	1:87593773-87680575	5.3675	1.82738	-1.55448	-1.26988	0.088	no
TCONS_00014530	XLOC_005510	SPOCK1	13:14845287-15136529	1.29639	6.87864	2.40763	1.69897	0.08815	no
TCONS_00046129	XLOC_017411	SNORA23	5:10328139-10361537	2.24933	0	#NAME?	nan	0.08825	no
TCONS_00028365	XLOC_010655	BLCAP	20:5047065-5055078	1.45608	0	#NAME?	nan	0.08825	no
TCONS_00064479	XLOC_026297	FANCC	Z:41169264-41261459	1.21127	0.00197741	-9.25869	-0.428097	0.0883	no
TCONS_00060037	XLOC_023448	-	Un_random:55643274-55644169	1.32403	8.99307	2.76388	1.47708	0.08835	no
TCONS_00057086	XLOC_021687	ENSGALG00000022443	Un_random:20188909-20191272	23.9728	41.2549	0.78317	1.5489	0.0886	no
TCONS_00016119	XLOC_006061	METTL22	14:10348626-10377130	2.76781	0.0117919	-7.87481	-0.424213	0.08945	no
TCONS_00027320	XLOC_010129	-	2:81130204-81132405	2.29545	4.77223	1.05589	1.32279	0.08945	no
TCONS_00062489	XLOC_025668	ATP11C	Z:8258922-8337639	1.61094	0.00668092	-7.91364	-0.592204	0.09	no
TCONS_00061286	XLOC_024621	-	Un_random:31157203-31157677	29.169	15.0842	-0.9514	-1.83544	0.0901	no
TCONS_00065382	XLOC_026820	-	Z:60817489-61097526	1.6056	1.37516	-0.223509	-0.00574568	0.0901	no
TCONS_00039417	XLOC_014925	-	3:82760870-82764789	1.09787	2.25845	1.04063	1.27478	0.0901	no
TCONS_00035402	XLOC_013400	LRRC73	3:32165008-32171681	15.68	8.77931	-0.836745	-1.16312	0.09045	no
TCONS_00032256	XLOC_012178	PPFIA4	26:935315-959813	1.8326	0.574166	-1.67435	-1.32162	0.0905	no
TCONS_00026086	XLOC_009512	-	2:103738770-103912369	2.17207	0.27313	-2.99141	-1.37365	0.0906	no
TCONS_00055013	XLOC_020712	B3GNT7	9:16363148-16369171	4.5532	14.0125	1.62176	1.70636	0.09085	no
TCONS_00063079	XLOC_025836	ENSGALG00000023262	Z:35316944-35327055	9.18603	1.11972	-3.0363	-1.50587	0.09165	no
TCONS_00060414	XLOC_023749	-	Un_random:4258167-4259178	16.9785	28.2518	0.734631	1.40398	0.0928	no
TCONS_00061473	XLOC_024808	-	Un_random:38479398-38481188	1.17789	2.88113	1.29043	1.36072	0.0929	no
TCONS_00054130	XLOC_020310	ZCCHC11	8:25144336-25188525	12.4397	5.48957	-1.18018	-1.21974	0.093	no
TCONS_00022108	XLOC_008236	MKX	2:15607232-15651969	1.80558	3.48185	0.947388	1.18033	0.093	no
TCONS_00064224	XLOC_026222	KIAA0020	Z:27426487-27451204	5.7988	2.23773	-1.37372	-1.23418	0.09315	no
TCONS_00036419	XLOC_013716	HMGN3	3:82198878-82224116	14.3228	0	#NAME?	nan	0.0933	no
TCONS_00012260	XLOC_004720	ATP2B2	12:3972891-4233405	11.1533	0	#NAME?	nan	0.0933	no
TCONS_00021060	XLOC_007859	WSB1	19:9063610-9071148	8.08134	0	#NAME?	nan	0.09335	no
TCONS_00006183	XLOC_001985	ZFP92	1:95221217-95226009	4.31258	9.4624	1.13366	1.21563	0.09345	no
TCONS_00006718	XLOC_002156	SHROOM2	1:128799709-128957753	1.96209	5.06831	1.36911	1.20739	0.09345	no
TCONS_00049214	XLOC_018535	RET	6:5873687-5954905	2.94931	0	#NAME?	nan	0.0936	no
TCONS_00007259	XLOC_002338	KIAA0226L	1:172392971-172418251	9.44868	25.1824	1.41423	1.17312	0.0939	no
TCONS_00018032	XLOC_006768	GGA.52079	16:40457-418674	2.28047	0.431172	-2.403	-0.050174	0.09405	no
TCONS_00012595	XLOC_004823	GPR27	12:16895041-16895923	9.60154	4.68193	-1.03616	-1.50391	0.09415	no
TCONS_00057431	XLOC_021884	ENSGALG00000022294	Un_random:29432332-29434008	4.4221	13.5714	1.61777	1.32051	0.09415	no
TCONS_00054575	XLOC_020562	UGGT1	9:2454077-2495481	8.53809	2.8789	-1.5684	-1.2834	0.09425	no
TCONS_00017245	XLOC_006483	GOLGA3	15:1449010-1475232	1.68682	6.53381	1.95361	1.46076	0.0948	no
TCONS_00026792	XLOC_009731	HAS2	2:142976399-143078279	122.751	50.5948	-1.27867	-1.34853	0.09495	no
TCONS_00043806	XLOC_016419	-	4:9706262-9708187	1.1473	0.380919	-1.59069	-1.36999	0.09495	no
TCONS_00062044	XLOC_025379	-	Un_random:58767706-58768139	10.6036	4.16041	-1.34976	-1.98637	0.09505	no
TCONS_00017542	XLOC_006556	-	15:6751251-6767646	3.71823	8.69598	1.22573	1.29526	0.09545	no
TCONS_00024055	XLOC_008886	EBAG9	2:137879497-137898732	64.7033	32.3069	-1.002	-1.22828	0.0958	no
TCONS_00057079	XLOC_021683	GIF	Un_random:19956975-19960462	3.42995	12.917	1.91301	1.7145	0.0961	no
TCONS_00018134	XLOC_006818	-	16:40457-418674	1.10045	1.68018	0.61052	0.0139662	0.0965	no
TCONS_00018283	XLOC_006887	NELF	17:2117398-2165053	3.42494	0	#NAME?	nan	0.09685	no
TCONS_00010567	XLOC_004055	-	10:10477674-10479362	1.29993	0.492126	-1.40133	-1.37323	0.097	no
TCONS_00061143	XLOC_024478	-	Un_random:24730453-24731141	1.04394	0.194341	-2.42538	-1.92927	0.09725	no
TCONS_00020726	XLOC_007758	SNORA15	19:4836250-4857341	8.73633	0	#NAME?	nan	0.0973	no
TCONS_00063218	XLOC_025881	MCC	Z:44952089-45135669	1.07375	0.00161414	-9.37767	-0.28928	0.09735	no
TCONS_00016348	XLOC_006120	-	14:15002676-15006181	1.17208	0.20006	-2.55057	-1.32026	0.0976	no
TCONS_00043867	XLOC_016480	-	4:24120412-24120631	9.62997	1.89443	-2.34577	-5.81595	0.0977	no
TCONS_00054322	XLOC_020373	NEGR1	8:29959262-30046011	2.53863	1.21609	-1.0618	-1.08243	0.09785	no
TCONS_00039954	XLOC_015209	ENSGALG00000007600	4:11758536-11768769	2.05452	3.56102	0.793491	1.18433	0.09805	no
TCONS_00051398	XLOC_019343	FN1	7:4361945-4411025	16.76	0	#NAME?	nan	0.0981	no
TCONS_00034322	XLOC_013014	ADAMTS10	28:1355148-1403034	1.70151	0.615742	-1.46642	-1.23076	0.09815	no
TCONS_00052334	XLOC_019648	-	7:2203775-2204934	2.24314	0.901987	-1.31434	-1.41442	0.0982	no
TCONS_00011223	XLOC_004310	CDT1	11:20430580-20433004	5.12283	1.77081	-1.53253	-1.20504	0.0984	no
TCONS_00061859	XLOC_025194	-	Un_random:52278478-52280310	2.93265	1.36914	-1.09894	-1.32237	0.0984	no
TCONS_00036056	XLOC_013604	-	3:62327361-62334472	9.58304	6.16802	-0.635676	-1.20323	0.0985	no
TCONS_00060830	XLOC_024165	-	Un_random:15570957-15571921	33.2282	20.1837	-0.71922	-1.40381	0.0986	no
TCONS_00060020	XLOC_023438	-	Un_random:55019105-55020266	6.05782	2.45564	-1.3027	-1.74018	0.09885	no
TCONS_00061874	XLOC_025209	-	Un_random:52758892-52760363	26.1953	16.4006	-0.675553	-1.30703	0.0989	no
TCONS_00010386	XLOC_003960	DPP8	10:20174109-20198829	2.06095	4.38872	1.09049	1.18946	0.09895	no
TCONS_00043387	XLOC_016257	MED28	4:78832581-78865107	9.03003	3.58748	-1.33176	-1.20886	0.0992	no
TCONS_00046629	XLOC_017558	LARGE	5:26057821-26077548	3.04403	0	#NAME?	nan	0.0992	no
TCONS_00060844	XLOC_024179	-	Un_random:15821441-15822023	18.9337	9.66136	-0.970661	-1.65312	0.0993	no
TCONS_00017244	XLOC_006483	GOLGA3	15:1449010-1475232	1.68682	6.53381	1.95361	1.4569	0.0993	no
TCONS_00032141	XLOC_012146	-	25_random:71840-73494	10.3763	4.5702	-1.18296	-1.68471	0.0996	no
TCONS_00040145	XLOC_015261	RNF128	4:17475653-17503670	294.568	155.925	-0.917748	-1.14133	0.09975	no
TCONS_00001666	XLOC_000538	PRR5	1:71888374-71975315	8.22798	1.89828	-2.11585	-1.4038	0.09975	no
TCONS_00029646	XLOC_011160	TMEM51	21:4999617-5365212	9.48289	0	#NAME?	nan	0.10045	no
TCONS_00048093	XLOC_018193	RASGEF1A	6:5681905-5829022	1.64318	0.00735343	-7.80386	-0.653754	0.10045	no
TCONS_00008905	XLOC_003499	-	1:199571650-199572570	1.01604	0.254015	-1.99998	-1.64857	0.10045	no
TCONS_00056893	XLOC_021554	-	Un_random:12794728-12796488	3.51173	1.03867	-1.75744	-1.25974	0.1008	no
TCONS_00034997	XLOC_013263	LRRN4	3:16231581-16239314	7.46556	4.6193	-0.692578	-1.13341	0.10085	no
TCONS_00041452	XLOC_015664	-	4:86938046-86950681	21.6748	6.70037	-1.69371	-1.32646	0.10095	no
TCONS_00059243	XLOC_023003	-	Un_random:30755174-30760466	4.83368	2.08435	-1.21353	-1.4891	0.10145	no
TCONS_00060416	XLOC_023751	-	Un_random:4359028-4359663	4.02522	8.82124	1.13192	1.63514	0.10145	no
TCONS_00028633	XLOC_010750	SNX21	20:10471078-10473071	11.8325	0.0519869	-7.83039	-0.662347	0.1015	no
TCONS_00047614	XLOC_017845	POLE2	5:60179059-60198941	55.3565	23.9651	-1.20782	-1.28017	0.10175	no
TCONS_00059758	XLOC_023280	-	Un_random:46847334-46848540	1.86706	4.35532	1.22201	1.20866	0.1019	no
TCONS_00051764	XLOC_019458	HOXD12	7:17431436-17439673	11.1206	6.03686	-0.881359	-1.30297	0.102	no
TCONS_00035604	XLOC_013464	RHOU	3:41653870-41661422	27.6898	10.8844	-1.34709	-1.07944	0.1021	no
TCONS_00020620	XLOC_007716	MYBBP1A	19:2848533-2899728	1.5514	3.41222	1.13714	1.1889	0.10215	no
TCONS_00022707	XLOC_008425	PDCD6IP	2:44861675-44894826	4.47269	0	#NAME?	nan	0.10255	no
TCONS_00010767	XLOC_004160	FBLN7	11:1168533-1172786	1.02424	0.167253	-2.61445	-1.51222	0.10265	no
TCONS_00017990	XLOC_006735	TNXB	16:18951-27912	4.1541	9.99684	1.26694	1.20219	0.10275	no
TCONS_00058822	XLOC_022732	-	Un_random:17005988-17006474	134.412	1230.59	3.19462	337.768	0.1029	no
TCONS_00035786	XLOC_013524	PLEKHG1	3:50408278-50539231	4.45648	2.23462	-0.995876	-1.25341	0.1033	no
TCONS_00064947	XLOC_026441	ENSGALG00000021841	Z:69690376-69738093	5.70989	0	#NAME?	nan	0.10335	no
TCONS_00051072	XLOC_019242	EAF2	7:27896704-27910344	22.029	35.5063	0.688671	1.15618	0.1035	no
TCONS_00016477	XLOC_006193	-	14:4575633-4575922	1.56419	6.74726	2.10889	3.17412	0.1036	no
TCONS_00040031	XLOC_015231	CHRDL1	4:13612340-13654186	18.8597	27.9798	0.569077	1.1813	0.1037	no
TCONS_00061025	XLOC_024360	-	Un_random:21179516-21181317	21.5428	13.7419	-0.648628	-1.24723	0.10375	no
TCONS_00014796	XLOC_005612	-	13:13087004-13087629	96.3782	60.9798	-0.660375	-1.58757	0.10415	no
TCONS_00035438	XLOC_013416	SRD5A2	3:34988507-35009271	3.59073	15.9898	2.1548	1.36588	0.1044	no
TCONS_00031112	XLOC_011742	TMEM45B	24:1437618-1446470	60.1353	93.9007	0.642924	1.14263	0.1045	no
TCONS_00014166	XLOC_005379	HBEGF	13:1412521-1419353	15.8361	9.04817	-0.807521	-1.33029	0.1045	no
TCONS_00042047	XLOC_015859	ENSGALG00000007570	4:11534196-11556045	2.73872	0	#NAME?	nan	0.10525	no
TCONS_00057889	XLOC_022129	FCGBP	Un_random:45531057-45535253	1.76459	4.34815	1.30107	1.22344	0.10525	no
TCONS_00059755	XLOC_023277	-	Un_random:46759058-46761029	8.19011	16.285	0.991592	1.48128	0.1055	no
TCONS_00011634	XLOC_004453	PAPD5	11:6961669-6991784	2.95318	0.00768182	-8.58661	-0.544892	0.106	no
TCONS_00008863	XLOC_003457	-	1:192122623-192124436	1.02121	2.2638	1.14847	1.29675	0.1061	no
TCONS_00031555	XLOC_011892	ZBTB16	24:4502757-4579077	2.39978	4.35804	0.860775	1.14819	0.10625	no
TCONS_00052849	XLOC_019891	ZNF644	8:15287071-15362219	2.11908	0.00755959	-8.13091	-0.686636	0.1065	no
TCONS_00010680	XLOC_004136	GFOD2	11:579757-587216	5.43077	1.40706	-1.94848	-1.2201	0.1067	no
TCONS_00058206	XLOC_022314	-	Un_random:56290936-56301013	2138.37	1055.48	-1.01861	-20.4512	0.10705	no
TCONS_00006614	XLOC_002120	SH3KBP1	1:123425183-123649568	25.1651	10.0736	-1.32084	-1.25633	0.1071	no
TCONS_00015338	XLOC_005810	CYTH3	14:9076939-9131001	1.35044	0	#NAME?	nan	0.1073	no
TCONS_00037034	XLOC_013935	-	3:3559501-3604678	1.07861	0.185959	-2.53611	-1.17196	0.10795	no
TCONS_00035054	XLOC_013280	MAL	3:17014693-17018636	1.75707	4.02464	1.19569	1.45268	0.10805	no
TCONS_00065255	XLOC_026693	-	Z:33568171-33569264	1.05358	0.334277	-1.65618	-1.44306	0.10825	no
TCONS_00047720	XLOC_017873	-	5:366026-366973	15.2519	25.3574	0.733415	1.36714	0.1083	no
TCONS_00049180	XLOC_018522	-	6:4093768-4100833	27.9905	41.281	0.560537	1.20007	0.10835	no
TCONS_00027368	XLOC_010177	-	2:101323679-101324452	7.48361	3.52755	-1.08507	-1.48631	0.1085	no
TCONS_00027743	XLOC_010446	RPN2	20:4976593-5011542	2.37399	0	#NAME?	nan	0.1085	no
TCONS_00041213	XLOC_015595	-	4:73316973-73346043	2.28531	0.144907	-3.97919	-1.1819	0.10865	no
TCONS_00053299	XLOC_020042	ENSGALG00000011255	8:29563270-29574830	11.6892	6.99854	-0.740047	-1.14337	0.1088	no
TCONS_00056208	XLOC_021128	-	9:6525523-6525895	214.539	139.325	-0.622782	-2.06396	0.10885	no
TCONS_00041240	XLOC_015602	DHX15	4:76221625-76266707	7.85628	20.1753	1.36067	1.21359	0.10905	no
TCONS_00015044	XLOC_005718	USP22	14:4580115-4666600	2.48165	0.0159341	-7.28304	-0.492422	0.1093	no
TCONS_00060750	XLOC_024085	-	Un_random:13606028-13606614	1.19357	0.174454	-2.77436	-2.04326	0.10935	no
TCONS_00048821	XLOC_018407	GSTO1	6:25683081-25691863	89.202	131.195	0.556562	1.32612	0.10955	no
TCONS_00060432	XLOC_023767	-	Un_random:4782136-4782629	1.96505	0.430955	-2.18896	-2.00127	0.10965	no
TCONS_00039039	XLOC_014581	CLIC5	3:112432760-112506438	3.44476	5.33341	0.630654	1.12856	0.1099	no
TCONS_00059372	XLOC_023065	GGA.17008	Un_random:34898600-34900515	2.68983	0.652699	-2.04303	-1.20902	0.11	no
TCONS_00062336	XLOC_025608	-	W_random:662144-663605	1.62647	0.648053	-1.32756	-1.33477	0.11	no
TCONS_00021328	XLOC_007953	ASL2	19:4898651-4908142	8.50558	16.0232	0.91368	1.13082	0.1103	no
TCONS_00008113	XLOC_002707	-	1:39803087-39804920	57.3537	38.7453	-0.565866	-1.24267	0.1106	no
TCONS_00042924	XLOC_016132	UGT8	4:57810285-57854567	14.5436	25.6122	0.816451	1.20895	0.1106	no
TCONS_00056957	XLOC_021598	-	Un_random:15050269-15053632	10.3298	5.7769	-0.838444	-1.16983	0.11065	no
TCONS_00001052	XLOC_000333	2014-09-03	1:51327673-51338728	9.4271	0.0857327	-6.78082	-1.91207	0.11065	no
TCONS_00049277	XLOC_018556	ARID5B	6:9376994-9590106	8.58194	0.0161869	-9.05033	-0.610385	0.11075	no
TCONS_00002178	XLOC_000699	ST3GAL6	1:87536847-87592950	6.86865	1.65657	-2.05183	-1.26191	0.11075	no
TCONS_00055562	XLOC_020900	ITM2C	9:6423848-6440077	10.254	6.33499	-0.694777	-1.1237	0.1108	no
TCONS_00041225	XLOC_015599	SEPSECS	4:76012820-76036622	58.6221	34.068	-0.783027	-1.0964	0.11095	no
TCONS_00025992	XLOC_009490	CEP192	2:99222825-99280410	2.58514	0.956605	-1.43425	-1.31731	0.11095	no
TCONS_00012899	XLOC_004923	gga-let-7d	12:6299153-6305779	2.62077	0.000517796	-12.3053	-0.18084	0.111	no
TCONS_00064248	XLOC_026231	RFLB	Z:28156654-28202094	49.845	21.1592	-1.23616	-1.15466	0.11145	no
TCONS_00023190	XLOC_008608	UPP1	2:82221056-82230709	1.98162	0.00851001	-7.86331	-0.598914	0.1117	no
TCONS_00059687	XLOC_023238	NUDT5	Un_random:44630312-44636436	3.06361	0.705119	-2.1193	-1.24105	0.1122	no
TCONS_00004384	XLOC_001403	NAPEPLD	1:13894478-13915023	6.9707	0.554573	-3.65185	-1.55213	0.11225	no
TCONS_00055601	XLOC_020909	SPSB4	9:7627252-7715279	3.49931	0.901039	-1.95741	-1.30318	0.1124	no
TCONS_00054474	XLOC_020508	-	8:25829243-25831090	6.92554	3.8998	-0.828524	-1.22573	0.11255	no
TCONS_00007475	XLOC_002401	CDK8	1:180922175-180991821	3.88696	0.356045	-3.44851	-1.60001	0.11275	no
TCONS_00026248	XLOC_009558	ENSGALG00000015219	2:110832682-110870301	9.56053	4.27432	-1.16139	-1.17558	0.11305	no
TCONS_00003053	XLOC_000967	MAP4K4	1:137815232-137913678	1.0938	0	#NAME?	nan	0.11375	no
TCONS_00058188	XLOC_022304	NRBP2	Un_random:55746850-55761021	4.30107	8.32434	0.952641	1.10882	0.1139	no
TCONS_00000498	XLOC_000147	CTTNBP2	1:26271639-26348566	3.69731	0.447211	-3.04745	-1.44837	0.1139	no
TCONS_00007484	XLOC_002404	-	1:181446102-181452899	8.68364	5.01265	-0.792727	-1.07824	0.11425	no
TCONS_00028034	XLOC_010558	ENSGALG00000006832	20:10432603-10451918	20.362	10.7131	-0.926503	-0.0138377	0.11435	no
TCONS_00028547	XLOC_010719	TNFRSF6B	20:9624394-9629199	9.64836	1.89954	-2.34464	-1.12033	0.1144	no
TCONS_00010950	XLOC_004215	NETO2	11:8209584-8238182	2.7708	0.798297	-1.7953	-1.14702	0.1145	no
TCONS_00062862	XLOC_025773	FAM169A	Z:23635896-23670274	1.98646	0.486795	-2.02881	-1.21017	0.1145	no
TCONS_00024812	XLOC_009119	SOSTDC1	2:28399721-28462878	16.54	7.98888	-1.04989	-1.31017	0.11475	no
TCONS_00033799	XLOC_012790	-	27:297044-298447	6.62461	3.48786	-0.925494	-1.28666	0.11585	no
TCONS_00061390	XLOC_024725	-	Un_random:35201148-35201614	10.207	20.0917	0.977047	1.75622	0.11595	no
TCONS_00049627	XLOC_018670	CXCL12	6:19994294-20222752	8.34398	4.17766	-0.998039	-1.12155	0.1163	no
TCONS_00057972	XLOC_022168	-	Un_random:47871541-47872478	147.445	83.0136	-0.828756	-3.55656	0.11695	no
TCONS_00034385	XLOC_013039	POLRMT	28:2192120-2207798	4.33154	8.06021	0.895936	1.12811	0.11695	no
TCONS_00042893	XLOC_016122	-	4:56189283-56190504	8.86941	15.1767	0.774946	1.28644	0.117	no
TCONS_00031991	XLOC_012081	ENSGALG00000024136	25:1187976-1193177	16.8837	8.22471	-1.03759	-1.10566	0.11725	no
TCONS_00039855	XLOC_015174	PCDH19	4:5228945-5285917	3.0413	1.28145	-1.24691	-1.17299	0.11745	no
TCONS_00061138	XLOC_024473	-	Un_random:24683026-24683188	6.69056	51.6987	2.94993	23.0801	0.1179	no
TCONS_00011579	XLOC_004433	OSGIN1	11:2583527-2595583	11.8785	2.56738	-2.20998	-1.15409	0.118	no
TCONS_00014936	XLOC_005683	SUN2	14:2151179-2180113	2.39476	0.0111737	-7.74364	-0.439529	0.118	no
TCONS_00019087	XLOC_007117	CCBL1	17:5871406-6092096	1.53121	0	#NAME?	nan	0.118	no
TCONS_00024109	XLOC_008900	WDR67	2:143546797-143571727	1.08535	0	#NAME?	nan	0.1182	no
TCONS_00048496	XLOC_018316	MSMB	6:18914140-18918102	103.413	151.891	0.554617	1.39631	0.11835	no
TCONS_00058586	XLOC_022569	ENSGALG00000022552	Un_random:8223762-8224078	42.0897	17.7486	-1.24576	-4.21965	0.1186	no
TCONS_00010846	XLOC_004190	SLC38A8	11:2512626-2571088	1.90708	4.48153	1.23262	1.15953	0.11905	no
TCONS_00059286	XLOC_023019	VDR	Un_random:31433311-31462530	3.56082	1.01176	-1.81535	-1.26571	0.1194	no
TCONS_00051247	XLOC_019296	GPD2	7:37688742-37744494	6.58621	11.1729	0.762483	1.09678	0.1198	no
TCONS_00009194	XLOC_003616	ADAM10	10:7908575-7951878	59.0094	34.7669	-0.763233	-1.09112	0.11995	no
TCONS_00002625	XLOC_000837	UMODL1	1:112642228-112687466	2.08335	0	#NAME?	nan	0.11995	no
TCONS_00023635	XLOC_008757	LYN	2:114793789-114852934	1.31497	0	#NAME?	nan	0.1202	no
TCONS_00019095	XLOC_007119	DOLK	17:5871406-6092096	7.28488	0	#NAME?	nan	0.12035	no
TCONS_00044829	XLOC_016971	TTC17	5:23350947-23427916	2.43664	0	#NAME?	nan	0.1204	no
TCONS_00038159	XLOC_014289	-	3:58482489-58486708	7.39173	0	#NAME?	nan	0.1205	no
TCONS_00060913	XLOC_024248	-	Un_random:18277246-18278012	2.7818	5.96463	1.10041	1.43678	0.1206	no
TCONS_00065217	XLOC_026655	-	Z:28463793-28467934	2.31369	1.26506	-0.870982	-1.14572	0.12065	no
TCONS_00030749	XLOC_011590	SRRM1	23:2687733-2848791	1.78617	0	#NAME?	nan	0.1207	no
TCONS_00054193	XLOC_020328	DHCR24	8:26011324-26019466	15.5943	23.3136	0.580155	1.14772	0.12075	no
TCONS_00059996	XLOC_023417	-	Un_random:53880533-53882620	1.65145	0.298562	-2.46763	-2.06264	0.12095	no
TCONS_00010660	XLOC_004131	CNGB1	11:461250-468642	2.72714	5.22514	0.938078	1.1817	0.12105	no
TCONS_00010054	XLOC_003867	FAM81A	10:7687642-7703713	1.40361	3.01428	1.10268	1.19045	0.12115	no
TCONS_00051530	XLOC_019384	STAT1	7:8878058-8938465	8.24021	0.0343364	-7.9068	-0.69682	0.12125	no
TCONS_00016035	XLOC_006037	ARL6IP1	14:8514335-8526552	17.5057	0	#NAME?	nan	0.12145	no
TCONS_00000302	XLOC_000089	ENSGALG00000008227	1:13964387-14009245	10.201	1.08276	-3.23593	-0.693732	0.12145	no
TCONS_00027535	XLOC_010344	-	2:138550473-138551704	1.1332	0.364838	-1.63507	-1.36346	0.12145	no
TCONS_00060173	XLOC_023532	NUDT7	Un_random:60395090-60398084	4.55789	10.2639	1.17114	1.09506	0.12155	no
TCONS_00013367	XLOC_005074	-	12:2555939-2700257	1.34925	0.726557	-0.893013	-0.0268089	0.1217	no
TCONS_00061815	XLOC_025150	-	Un_random:50868330-50869151	1.31738	3.15675	1.26077	1.42977	0.1219	no
TCONS_00003149	XLOC_001001	GRTP1	1:141692885-141724118	5.05348	0	#NAME?	nan	0.1224	no
TCONS_00020640	XLOC_007721	ATP2A3	19:3239926-3266864	3.05872	0	#NAME?	nan	0.1224	no
TCONS_00023999	XLOC_008871	BAALC	2:134734596-134763069	1.34184	0.577364	-1.21666	-1.11827	0.12245	no
TCONS_00015603	XLOC_005894	PDIA2	14:15234138-15273767	3.27613	0	#NAME?	nan	0.12275	no
TCONS_00006456	XLOC_002072	CBS	1:113130043-113157086	2.07149	0	#NAME?	nan	0.12285	no
TCONS_00008815	XLOC_003409	-	1:184004556-184006942	1.31061	0.58085	-1.174	-1.21856	0.12295	no
TCONS_00063898	XLOC_026120	NADKD1	Z:10338595-10358904	18.5304	9.19314	-1.01127	-1.14558	0.123	no
TCONS_00053255	XLOC_020027	ROR1	8:28679666-28815655	1.23618	2.57192	1.05696	1.14316	0.1233	no
TCONS_00027865	XLOC_010500	NTSR1	20:8246596-8264157	2.20914	1.2834	-0.783512	-1.07875	0.1235	no
TCONS_00023882	XLOC_008840	RNF151	2:130888692-130905311	1.91739	0.000144555	-13.6952	-0.0985183	0.12365	no
TCONS_00056425	XLOC_021282	KRT7	E22C19W28_E50C23:687013-704322	4.15943	0	#NAME?	nan	0.1238	no
TCONS_00008489	XLOC_003083	-	1:95844845-95845687	1.05915	2.8496	1.42786	1.42362	0.1238	no
TCONS_00055379	XLOC_020845	ENSGALG00000024392	9:2342182-2343074	21.9078	12.4851	-0.811233	-1.41761	0.12395	no
TCONS_00027396	XLOC_010205	-	2:110526626-110528211	1.84611	0.778	-1.24665	-1.27364	0.12405	no
TCONS_00004452	XLOC_001425	CERK	1:17154693-17195985	2.21182	5.19936	1.2331	1.11323	0.12415	no
TCONS_00056736	XLOC_021446	-	Un_random:6717811-6718670	1.34041	3.19324	1.25234	1.11899	0.12435	no
TCONS_00018084	XLOC_006793	ZNF692	16:40457-418674	1.01481	0.565975	-0.842397	-0.0236927	0.1244	no
TCONS_00010949	XLOC_004215	NETO2	11:8209584-8238182	1.69595	0	#NAME?	nan	0.12455	no
TCONS_00062010	XLOC_025345	-	Un_random:57589827-57592029	25.4938	16.8101	-0.600816	-1.18006	0.1246	no
TCONS_00023828	XLOC_008819	CA13	2:127445297-127460860	1.17737	0.378314	-1.63792	-1.14416	0.12465	no
TCONS_00020557	XLOC_007692	LSMD1	19:26618-29499	36.2226	17.463	-1.05259	-1.08252	0.12495	no
TCONS_00049721	XLOC_018697	BTAF1	6:22175023-22222036	3.69852	8.63547	1.22333	1.22635	0.12495	no
TCONS_00063129	XLOC_025851	IDNK	Z:39436226-39446500	1.65952	0	#NAME?	nan	0.1253	no
TCONS_00058028	XLOC_022203	ENSGALG00000022093	Un_random:50149620-50150802	10.6144	4.62187	-1.19947	-1.77623	0.12545	no
TCONS_00009333	XLOC_003652	DTWD1	10:12214178-12226915	1.80648	0.46363	-1.96213	-1.13474	0.12545	no
TCONS_00008307	XLOC_002901	-	1:75978343-75979383	13.4455	7.60632	-0.821852	-1.28134	0.1261	no
TCONS_00037727	XLOC_014152	FEZ2	3:33497106-33525761	1.56975	5.11642	1.7046	1.06624	0.12615	no
TCONS_00024713	XLOC_009094	TFPI2	2:23255264-23261632	40.6879	87.2445	1.10047	1.08009	0.12635	no
TCONS_00024401	XLOC_008994	EXOG	2:5632677-5652033	2.02126	0	#NAME?	nan	0.12685	no
TCONS_00046168	XLOC_017424	RPS13	5:12804219-12943950	2.43133	0	#NAME?	nan	0.1269	no
TCONS_00012183	XLOC_004699	EMC3	12:2555939-2700257	1.63338	0	#NAME?	nan	0.1269	no
TCONS_00033251	XLOC_012567	ENSGALG00000023973	27:2906871-2907182	976.887	645.238	-0.598361	-3.5027	0.127	no
TCONS_00063620	XLOC_026036	ENSGALG00000017558	Z:74169603-74175695	2.93459	0	#NAME?	nan	0.12715	no
TCONS_00005547	XLOC_001802	SCUBE1	1:70729720-70937233	2.10275	0	#NAME?	nan	0.1272	no
TCONS_00061961	XLOC_025296	-	Un_random:55263959-55264702	5.70015	2.30385	-1.30695	-1.43953	0.1273	no
TCONS_00031443	XLOC_011863	ATP12A	24:2886065-2903664	31.6776	49.6723	0.648977	1.10198	0.1274	no
TCONS_00002268	XLOC_000727	ABHD10	1:91842808-91851455	7.1482	4.57392	-0.644149	-1.06327	0.12745	no
TCONS_00000945	XLOC_000289	CNOT4	1:49647280-49718666	3.98337	1.32708	-1.58573	-1.10521	0.12745	no
TCONS_00053752	XLOC_020187	RWDD3	8:14007179-14016741	1.94495	0	#NAME?	nan	0.12755	no
TCONS_00008350	XLOC_002944	-	1:80031246-80032656	1.35603	0.556915	-1.28386	-1.28059	0.12755	no
TCONS_00058240	XLOC_022341	-	Un_random:57660642-57662184	10.4144	19.4096	0.898193	1.57281	0.1276	no
TCONS_00056210	XLOC_021130	-	9:6532309-6537558	1.31966	0.695688	-0.923652	-1.12533	0.12765	no
TCONS_00019575	XLOC_007317	CCDC57	18:4876408-4904641	3.95745	7.25299	0.874003	1.08495	0.1277	no
TCONS_00036988	XLOC_013920	ACYP2	3:2804928-2852182	16.2823	5.59666	-1.54067	-1.14071	0.12785	no
TCONS_00001525	XLOC_000497	PLEKHA5	1:66514674-66685382	1.20821	0.0108572	-6.79807	-0.407707	0.12795	no
TCONS_00058308	XLOC_022390	-	Un_random:60339085-60340194	4.04921	0	#NAME?	nan	0.12805	no
TCONS_00009237	XLOC_003629	RAB27A	10:9083001-9150995	1.565	0	#NAME?	nan	0.1281	no
TCONS_00009395	XLOC_003664	-	10:12636284-12754627	2.53733	0	#NAME?	nan	0.1282	no
TCONS_00018986	XLOC_007088	FAM129B	17:2812632-2819898	4.05302	0	#NAME?	nan	0.1285	no
TCONS_00013224	XLOC_005015	C3ORF64	12:15682591-15707252	5.14885	10.3472	1.00692	1.11976	0.12885	no
TCONS_00010596	XLOC_004084	-	10:16811134-16811749	13.038	6.77887	-0.943606	-1.48662	0.1291	no
TCONS_00045748	XLOC_017284	DLGAP5	5:58825902-58847617	15.0862	10.2705	-0.554722	-1.04358	0.12915	no
TCONS_00043745	XLOC_016365	SPR	4:93425226-93428309	20.2773	11.564	-0.810218	-1.09059	0.1292	no
TCONS_00023223	XLOC_008622	INO80C	2:86181314-86216812	1.36595	3.19316	1.22508	1.16133	0.12935	no
TCONS_00046791	XLOC_017605	SIPA1L1	5:29138005-29597049	7.11007	2.49465	-1.51102	-1.20086	0.1294	no
TCONS_00031615	XLOC_011916	-	24:5548436-5555998	3.26237	7.13361	1.12871	1.14008	0.1294	no
TCONS_00058051	XLOC_022216	ENSGALG00000000370	Un_random:50939399-50947518	2.67477	1.08308	-1.30427	-1.25926	0.1294	no
TCONS_00058786	XLOC_022710	-	Un_random:15839585-15840718	14.6617	24.042	0.713506	1.2738	0.1297	no
TCONS_00034020	XLOC_012900	CHAF1A	28:2032784-2047547	2.00443	0.0138882	-7.17319	-0.737451	0.1297	no
TCONS_00056837	XLOC_021519	-	Un_random:10769222-10769622	8.09463	1.89539	-2.09447	-3.57442	0.12975	no
TCONS_00022510	XLOC_008365	UBE2E1	2:36843680-37163387	3.71914	0.000303904	-13.5791	-0.0452505	0.13	no
TCONS_00036388	XLOC_013705	SNAP91	3:80365110-80436683	23.8375	10.7837	-1.14437	-1.18796	0.1301	no
TCONS_00031197	XLOC_011777	gga-mir-1466	24:4205453-4210332	54.4421	26.0499	-1.06344	-1.1363	0.13025	no
TCONS_00029073	XLOC_010969	gga-mir-429	21:2553669-2583069	8.70741	2.11647	-2.04058	-1.17559	0.1303	no
TCONS_00012295	XLOC_004731	ENSGALG00000005020	12:5276106-5288815	7.13873	2.98432	-1.25826	-1.22006	0.1304	no
TCONS_00019612	XLOC_007329	TOM1L1	18:5814096-5839637	1.7447	5.13618	1.55772	1.09019	0.13055	no
TCONS_00045384	XLOC_017151	TMEM63C	5:41530393-41554850	9.02509	13.4125	0.571569	1.05624	0.13065	no
TCONS_00018267	XLOC_006883	SNORA65	17:1953395-1955842	11.5312	8.56126	-0.42965	-0.012989	0.13075	no
TCONS_00059993	XLOC_023415	-	Un_random:53763469-53768115	2.93936	1.09211	-1.42839	-1.10912	0.13105	no
TCONS_00032608	XLOC_012307	IGFN1	26:850028-860157	3.32319	1.97467	-0.750962	-1.05477	0.13115	no
TCONS_00012199	XLOC_004706	GLYCTK	12:2815571-2832176	1.32605	3.1852	1.26425	1.11844	0.13115	no
TCONS_00051505	XLOC_019380	-	7:6889234-6890250	48.5617	26.8739	-0.853613	-1.07719	0.1312	no
TCONS_00056211	XLOC_021131	-	9:6737389-6738146	1.02963	0.267022	-1.94709	-1.54382	0.13125	no
TCONS_00034308	XLOC_013011	GGA.47306	28:1324012-1333938	6.71721	0	#NAME?	nan	0.1313	no
TCONS_00060175	XLOC_023533	-	Un_random:60419854-60420403	1.06789	3.01516	1.49747	1.7557	0.1313	no
TCONS_00058550	XLOC_022544	-	Un_random:6529199-6530072	9.84802	4.22543	-1.22074	-1.07468	0.13135	no
TCONS_00046282	XLOC_017454	SYT8	5:15210042-15214067	5.07968	9.85438	0.956029	1.12322	0.1315	no
TCONS_00008451	XLOC_003045	-	1:87119239-87119344	249.377	1545.99	2.63213	430.929	0.13155	no
TCONS_00031902	XLOC_012049	GGA.30045	25:1971729-1985960	1.29092	0	#NAME?	nan	0.13165	no
TCONS_00026697	XLOC_009702	KLF10	2:134605418-134611152	5.71142	0.538798	-3.64669	-1.57305	0.13175	no
TCONS_00054681	XLOC_020588	AMOTL2	9:5497279-5503834	9.59209	5.69053	-0.753283	-1.03652	0.1319	no
TCONS_00032561	XLOC_012292	FKBP5	26:65078-176040	3.36385	0	#NAME?	nan	0.13195	no
TCONS_00060635	XLOC_023970	-	Un_random:10287392-10287499	531.54	1837	1.7891	302.781	0.13225	no
TCONS_00061667	XLOC_025002	-	Un_random:45367453-45367746	7.23716	2.26572	-1.67546	-2.68969	0.13265	no
TCONS_00005544	XLOC_001802	SCUBE1	1:70729720-70937233	3.5497	0	#NAME?	nan	0.13295	no
TCONS_00044705	XLOC_016941	INCENP	5:18267635-18291339	1.09498	0.388076	-1.49649	-1.13907	0.13325	no
TCONS_00028767	XLOC_010799	ZNF313	20:13850750-13855862	2.41986	0.000604259	-11.9675	-0.142794	0.13335	no
TCONS_00050246	XLOC_018958	-	6:30771043-30771658	1.20934	0.301368	-2.00462	-1.58522	0.1335	no
TCONS_00057027	XLOC_021641	-	Un_random:17575250-17575730	5.29127	1.70877	-1.63066	-2.41828	0.1336	no
TCONS_00037373	XLOC_014036	EPHX1	3:18337657-18362992	60.7586	39.2843	-0.629134	-1.06771	0.13425	no
TCONS_00018129	XLOC_006813	-	16:40457-418674	1.70883	1.25436	-0.44606	-0.0116081	0.13435	no
TCONS_00040761	XLOC_015456	-	4:51013781-51016628	1.51667	0.25904	-2.54966	-2.06551	0.13435	no
TCONS_00041305	XLOC_015619	PROM1	4:79447526-79506314	1.0649	0	#NAME?	nan	0.13435	no
TCONS_00018103	XLOC_006797	B-G	16:40457-418674	10.933	3.28207	-1.73601	-0.0733682	0.1345	no
TCONS_00020376	XLOC_007588	ENSGALG00000019793	18:9928553-9929276	3.77205	0.248968	-3.92132	-1.80334	0.13455	no
TCONS_00031406	XLOC_011850	-	24:1610063-1611828	1.61413	0.471976	-1.77397	-1.65081	0.13455	no
TCONS_00040456	XLOC_015354	PHF17	4:35696791-35741391	2.96685	5.95816	1.00594	1.10676	0.13465	no
TCONS_00055040	XLOC_020724	RNPEPL1	9:16816112-16830101	7.34195	3.4448	-1.09174	-1.04983	0.13475	no
TCONS_00043337	XLOC_016246	SLC34A2	4:75874421-75905255	122.388	38.8686	-1.65478	-1.13619	0.135	no
TCONS_00048056	XLOC_018178	-	6:3639757-3643130	84.3489	122.623	0.539788	1.34446	0.135	no
TCONS_00062610	XLOC_025701	OSMR	Z:11542359-11657471	2.33871	6.50998	1.47694	1.20391	0.1352	no
TCONS_00060365	XLOC_023700	-	Un_random:2471113-2471559	200.425	135.422	-0.565599	-1.68737	0.13535	no
TCONS_00026397	XLOC_009595	ARMC1	2:119063538-119106336	15.8153	8.46009	-0.902576	-1.07087	0.13535	no
TCONS_00061381	XLOC_024716	-	Un_random:34930820-34933435	2.31793	4.04677	0.803934	1.11041	0.13545	no
TCONS_00025687	XLOC_009410	ROPN1L	2:80347517-80354710	20.8074	31.9673	0.619495	1.04738	0.1355	no
TCONS_00064113	XLOC_026184	ENSGALG00000023412	Z:20638111-20907678	18.0925	11.8696	-0.608122	-1.09197	0.1356	no
TCONS_00060999	XLOC_024334	-	Un_random:20572335-20572437	740.742	2699.18	1.86548	567.203	0.1357	no
TCONS_00036115	XLOC_013623	BET3L	3:66444613-66464467	10.6556	24.2624	1.18712	1.06582	0.1357	no
TCONS_00018063	XLOC_006782	DMA	16:40457-418674	1.93198	0.816673	-1.24225	-0.0289119	0.13575	no
TCONS_00029552	XLOC_011126	MASP2	21:4073740-4098322	1.19924	4.26079	1.829	1.15328	0.13645	no
TCONS_00060600	XLOC_023935	-	Un_random:9322691-9323623	60.2494	89.0747	0.564068	1.27369	0.1366	no
TCONS_00060110	XLOC_023497	-	Un_random:58467880-58468558	34.8666	20.6643	-0.754704	-1.04348	0.13665	no
TCONS_00019341	XLOC_007212	-	17:2327010-2327613	1.07175	0.180611	-2.56901	-1.91846	0.1368	no
TCONS_00008516	XLOC_003110	-	1:108778630-108780048	11.3169	6.75292	-0.744895	-1.19315	0.13695	no
TCONS_00022536	XLOC_008369	-	2:37895232-37906054	1.33032	0.626208	-1.08706	-1.03046	0.137	no
TCONS_00061622	XLOC_024957	-	Un_random:43906902-43907780	3.12097	1.38502	-1.17209	-1.32756	0.1372	no
TCONS_00000963	XLOC_000296	ENSGALG00000024434	1:49913468-49919367	1.9954	4.19072	1.07052	1.07729	0.13745	no
TCONS_00027742	XLOC_010446	RPN2	20:4976593-5011542	2.37399	0	#NAME?	nan	0.1376	no
TCONS_00023413	XLOC_008696	TMEM200C	2:102941615-102945501	7.6323	12.8528	0.751894	1.06043	0.1378	no
TCONS_00061306	XLOC_024641	-	Un_random:32104382-32104633	6.28576	1.7893	-1.8127	-3.38059	0.1378	no
TCONS_00012697	XLOC_004867	SFMBT1	12:845161-908705	2.64024	1.49423	-0.821264	-1.05804	0.1378	no
TCONS_00049124	XLOC_018501	TCTN3	6:37106014-37310366	7.86411	2.69115	-1.54706	-1.15319	0.13785	no
TCONS_00043336	XLOC_016246	SLC34A2	4:75874421-75905255	18.4566	0.0174617	-10.0457	-0.255481	0.13825	no
TCONS_00032357	XLOC_012219	PFKFB2	26:2430233-2444181	6.4784	3.92217	-0.723987	-1.04926	0.13825	no
TCONS_00023042	XLOC_008551	IRF-4	2:67667007-67679940	3.05788	1.74652	-0.808049	-1.03407	0.13825	no
TCONS_00047458	XLOC_017800	PRKCH	5:56591945-56699865	1.63537	0.00086058	-10.892	-0.114366	0.13825	no
TCONS_00055255	XLOC_020806	SSR3	9:24448112-24451953	22.9829	0	#NAME?	nan	0.13845	no
TCONS_00001708	XLOC_000549	ENSGALG00000014551	1:73541647-73621276	17.5997	7.64841	-1.20232	-1.16668	0.1385	no
TCONS_00020725	XLOC_007757	SNORA22	19:4836250-4857341	6.83742	17.4482	1.35156	0.0461194	0.13855	no
TCONS_00064412	XLOC_026280	TLE1	Z:38666456-38742145	11.6189	7.37446	-0.655866	-1.06313	0.13865	no
TCONS_00059422	XLOC_023095	MRPL10	Un_random:36681666-36683611	48.3563	28.7228	-0.75151	-1.07704	0.13875	no
TCONS_00060580	XLOC_023915	-	Un_random:8668840-8669044	183.618	320.294	0.80269	5.52075	0.1388	no
TCONS_00060465	XLOC_023800	-	Un_random:5784668-5785626	81.1427	117.336	0.532113	1.27657	0.1388	no
TCONS_00036383	XLOC_013705	SNAP91	3:80365110-80436683	15.7846	8.4854	-0.895462	-1.0122	0.13885	no
TCONS_00018870	XLOC_007053	NPDC1	17:843911-859395	1.23946	0	#NAME?	nan	0.13905	no
TCONS_00011479	XLOC_004397	CNOT1	11:1387554-1442867	1.19126	0	#NAME?	nan	0.13905	no
TCONS_00056194	XLOC_021114	-	9:5956225-5957421	9.54717	5.43663	-0.812361	-1.21602	0.13945	no
TCONS_00046493	XLOC_017518	LMO2	5:19808365-19811908	56.2597	37.7764	-0.574617	-1.2532	0.13975	no
TCONS_00000331	XLOC_000098	PRKAR2B	1:15442341-15526540	2.15862	0.00115881	-10.8632	-0.190415	0.13985	no
TCONS_00023230	XLOC_008625	PCBP3	2:87528602-87928480	1.08721	0.000181368	-12.5494	-0.0643075	0.13985	no
TCONS_00050151	XLOC_018863	-	6:11426543-11431481	4.46252	6.92364	0.633674	1.08297	0.1399	no
TCONS_00032333	XLOC_012208	CDK18	26:1952853-1979575	2.76765	4.80448	0.795717	1.02309	0.14035	no
TCONS_00034567	XLOC_013099	-	28:17362-19329	2.10669	3.89683	0.88732	1.1567	0.14055	no
TCONS_00061313	XLOC_024648	-	Un_random:32462122-32462633	15.4565	27.21	0.815922	1.56043	0.14075	no
TCONS_00039990	XLOC_015217	ENSGALG00000007710	4:12317764-12340404	5.68576	2.12048	-1.42296	-1.06926	0.14075	no
TCONS_00058298	XLOC_022386	ENSGALG00000021996	Un_random:60113163-60119566	3.16858	8.96574	1.50059	1.09779	0.14075	no
TCONS_00061754	XLOC_025089	-	Un_random:48817246-48818325	2.57175	1.17244	-1.13324	-1.26429	0.1409	no
TCONS_00020522	XLOC_007666	-	18:8618685-8619188	25.4592	13.9373	-0.869238	-1.55673	0.141	no
TCONS_00058060	XLOC_022220	-	Un_random:51071386-51074427	3.58362	1.15641	-1.63176	-2.03297	0.1411	no
TCONS_00039326	XLOC_014834	RSPO3	3:61496293-61702891	32.6775	20.5612	-0.668369	-1.06385	0.1412	no
TCONS_00027677	XLOC_010425	PXMP4	20:2155154-2159448	2.62917	10.7676	2.03402	1.10095	0.1412	no
TCONS_00024133	XLOC_008910	ENSGALG00000018085	2:145411624-145493595	1.64228	0.197106	-3.05866	-1.49898	0.1413	no
TCONS_00064996	XLOC_026459	CCDC112	Z:72191824-72201126	1.0409	3.83576	1.88168	1.13976	0.14135	no
TCONS_00013806	XLOC_005271	ANXA6	13:13107535-13119258	3.91714	0	#NAME?	nan	0.14155	no
TCONS_00006101	XLOC_001958	CD47	1:90709487-90730235	1.51056	0	#NAME?	nan	0.14155	no
TCONS_00026592	XLOC_009673	UQCRB	2:131585911-131590308	2.39406	0.00434228	-9.10679	-0.118163	0.1417	no
TCONS_00006395	XLOC_002052	DSCR2	1:111382068-111390997	45.9933	5.35098	-3.10355	-1.71239	0.1418	no
TCONS_00039537	XLOC_015044	-	3:107798416-107801796	1.85772	3.26603	0.814001	1.10542	0.1418	no
TCONS_00043335	XLOC_016246	SLC34A2	4:75874421-75905255	114.696	41.8359	-1.455	-1.00923	0.1419	no
TCONS_00033801	XLOC_012792	-	27:314955-315367	6.42973	2.61401	-1.2985	-1.84617	0.1419	no
TCONS_00024481	XLOC_009016	LARP4B	2:10206124-10257152	1.25671	0.00021086	-12.5411	-0.120761	0.14195	no
TCONS_00055831	XLOC_020980	SNORA75	9:16370176-16377738	4.22138	12.672	1.58586	0.0559989	0.14205	no
TCONS_00015653	XLOC_005910	ENSGALG00000021314	14:826490-842128	4.02314	0.025598	-7.29615	-0.841788	0.14205	no
TCONS_00032789	XLOC_012366	G0S2	26:2961400-2976429	18.2016	10.5072	-0.792695	-1.16236	0.14215	no
TCONS_00061489	XLOC_024824	-	Un_random:38847159-38847542	19.0123	34.3761	0.854475	1.8513	0.1422	no
TCONS_00060100	XLOC_023489	-	Un_random:58085223-58085467	17.851	169.836	3.25006	49.4514	0.1422	no
TCONS_00047427	XLOC_017792	SYNE2	5:55582685-55743889	4.76886	18.7682	1.97657	1.11001	0.1426	no
TCONS_00056263	XLOC_021183	-	9:16394167-16397377	11.8234	7.75869	-0.607759	-1.08759	0.14275	no
TCONS_00026742	XLOC_009717	-	2:138295678-138301685	3.91529	1.97137	-0.989917	-1.08567	0.14275	no
TCONS_00049918	XLOC_018761	ABLIM1	6:29280227-29463066	1.5052	4.69334	1.64066	1.06181	0.1431	no
TCONS_00025644	XLOC_009399	BASP1	2:76997865-77062048	54.249	34.8266	-0.639405	-1.16635	0.1433	no
TCONS_00056843	XLOC_021522	HK2	Un_random:10828640-10843141	8.49962	0	#NAME?	nan	0.14335	no
TCONS_00061376	XLOC_024711	-	Un_random:34713678-34715626	1.41638	0.657391	-1.10739	-1.17185	0.1438	no
TCONS_00037213	XLOC_013991	ISM1	3:13620658-13660510	11.2364	6.81067	-0.722309	-1.11578	0.1439	no
TCONS_00024038	XLOC_008880	OXR1	2:136429648-136762249	1.46141	0	#NAME?	nan	0.1439	no
TCONS_00049276	XLOC_018556	ARID5B	6:9376994-9590106	1.18533	7.18947	2.60059	1.22694	0.144	no
TCONS_00029437	XLOC_011093	TMEM88B	21:2184648-2191063	8.24879	13.8794	0.750691	1.09037	0.14405	no
TCONS_00054879	XLOC_020662	U2SURP	9:11688520-11976639	4.11637	0.00375809	-10.0972	-0.138208	0.14405	no
TCONS_00017205	XLOC_006471	PPIL2	15:578496-635624	2.17762	0.00179472	-10.2448	-0.228849	0.14425	no
TCONS_00057044	XLOC_021658	-	Un_random:18363670-18364604	3.5557	7.05894	0.989317	1.32915	0.1445	no
TCONS_00064408	XLOC_026278	GNA11	Z:37355829-37478533	24.4591	38.1894	0.642798	1.01091	0.14485	no
TCONS_00061046	XLOC_024381	-	Un_random:21805515-21806046	2.18173	5.14489	1.23767	1.5598	0.14505	no
TCONS_00053733	XLOC_020182	LPPR4	8:12919178-12950182	6.06611	3.35063	-0.856338	-1.00338	0.14515	no
TCONS_00011884	XLOC_004525	SLC7A5	11:19926634-19962264	1.94667	0	#NAME?	nan	0.1452	no
TCONS_00031717	XLOC_011961	-	24:3745075-3745780	1.64276	0.595926	-1.46292	-1.42992	0.1452	no
TCONS_00060804	XLOC_024139	-	Un_random:14922650-14923118	1.3407	0.261474	-2.35824	-1.9564	0.14535	no
TCONS_00015494	XLOC_005858	RAB11FIP3	14:13774749-13815911	16.3012	27.448	0.751724	1.02428	0.14575	no
TCONS_00048123	XLOC_018206	REEP3	6:8844782-8904452	2.39712	0	#NAME?	nan	0.14575	no
TCONS_00064935	XLOC_026439	PRR16	Z:69216669-69285348	6.65728	3.69006	-0.851287	-1.05394	0.1458	no
TCONS_00060396	XLOC_023731	-	Un_random:3320323-3321337	3.0889	1.24859	-1.3068	-1.28169	0.14615	no
TCONS_00060645	XLOC_023980	-	Un_random:10577262-10577434	35.5155	91.6395	1.36752	12.9184	0.14625	no
TCONS_00015542	XLOC_005871	SEC14L5	14:14087930-14122226	1.98718	3.37433	0.763877	1.00884	0.14675	no
TCONS_00025520	XLOC_009351	LY86	2:66078682-66102573	7.15467	0.0450028	-7.31273	-0.645485	0.14705	no
TCONS_00047806	XLOC_017959	-	5:23800826-23801712	8.26359	14.1815	0.779167	1.25546	0.14725	no
TCONS_00035360	XLOC_013382	-	3:30476601-30510908	1.19239	0.579284	-1.04152	-1.11646	0.14725	no
TCONS_00038929	XLOC_014533	ENSGALG00000022834	3:107997659-108365176	8.12254	2.16137	-1.90999	-0.0155078	0.14735	no
TCONS_00000415	XLOC_000123	CRELD2	1:20135720-20150035	7.12534	0	#NAME?	nan	0.1479	no
TCONS_00057629	XLOC_021984	ENSGALG00000017660	Un_random:35408886-35412058	1.27938	0.607148	-1.07532	-1.05153	0.14795	no
TCONS_00056918	XLOC_021574	ENSGALG00000008592	Un_random:13917910-13918598	75.1362	48.4647	-0.632575	-1.0167	0.14805	no
TCONS_00050012	XLOC_018789	ATE1	6:32507116-32579520	1.04385	0	#NAME?	nan	0.14825	no
TCONS_00011577	XLOC_004432	NECAB2	11:2512626-2571088	7.28071	14.7036	1.01402	1.03116	0.1485	no
TCONS_00016983	XLOC_006389	ENSGALG00000023333	15:9078611-9087969	3.84483	4.89654	0.348842	0.0121961	0.14875	no
TCONS_00036118	XLOC_013624	COL10A1	3:66527629-66649998	1.18317	25.0826	4.40595	2.07611	0.149	no
TCONS_00028032	XLOC_010558	ENSGALG00000006832	20:10432603-10451918	33.3731	13.375	-1.31915	-0.0126579	0.1492	no
TCONS_00061225	XLOC_024560	-	Un_random:27815328-27818691	3.77536	2.25654	-0.742503	-1.0617	0.14925	no
TCONS_00059761	XLOC_023282	ENSGALG00000022125	Un_random:46904146-46916597	2.26186	5.03103	1.15334	1.34798	0.14935	no
TCONS_00046898	XLOC_017631	ARHGAP11A	5:32935408-32946884	2.09906	1.04447	-1.00697	-1.05038	0.14955	no
TCONS_00018130	XLOC_006814	-	16:40457-418674	3.45988	3.81984	0.142791	0.00391793	0.15005	no
TCONS_00025939	XLOC_009468	LRRC16A	2:92247370-92423695	1.16068	0.000369335	-11.6177	-0.0870547	0.15005	no
TCONS_00032130	XLOC_012141	S100A9	25_random:22834-24269	1.52651	0.137005	-3.47794	-0.909756	0.1502	no
TCONS_00011333	XLOC_004349	TAT	11:21808278-21818619	2.04516	0.513511	-1.99375	-1.17587	0.15025	no
TCONS_00002628	XLOC_000837	UMODL1	1:112642228-112687466	11.9031	20.6701	0.796208	0.954579	0.1503	no
TCONS_00036447	XLOC_013724	COL12A1	3:83548272-83649312	2.47016	3.74816	0.601576	1.01886	0.15035	no
TCONS_00055782	XLOC_020958	CCDC50	9:14742470-14783046	26.1332	37.7064	0.528928	0.999072	0.15045	no
TCONS_00061147	XLOC_024482	-	Un_random:24858639-24858896	4.26574	1.05201	-2.01965	-3.22805	0.15045	no
TCONS_00033208	XLOC_012554	-	27:2310596-2337420	10.6105	0	#NAME?	nan	0.15085	no
TCONS_00054731	XLOC_020602	SNED1	9:5931550-5954060	2.75426	0.709427	-1.95694	-1.10424	0.1513	no
TCONS_00008238	XLOC_002832	-	1:68603437-68612582	5.52914	8.59842	0.637016	1.02316	0.1517	no
TCONS_00026095	XLOC_009516	EMILIN2	2:104160631-104200350	2.15205	0.000162693	-13.6913	-0.0805891	0.1517	no
TCONS_00037606	XLOC_014121	RNF8	3:31420872-31450363	2.05268	6.36168	1.6319	1.14668	0.15175	no
TCONS_00024680	XLOC_009083	LRRD1	2:22451874-22460074	3.91079	7.79073	0.994298	1.05954	0.1518	no
TCONS_00055841	XLOC_020987	SLC12A9	9:16686495-16692797	2.90552	0.000534815	-12.4075	-0.105652	0.15215	no
TCONS_00046022	XLOC_017379	LGR4	5:3664899-3727962	1.14505	0	#NAME?	nan	0.1527	no
TCONS_00051017	XLOC_019227	BIN1	7:25228472-25468587	3.87807	7.18462	0.889571	1.041	0.15275	no
TCONS_00025160	XLOC_009243	MYRIP	2:44015996-44225504	39.7956	20.9634	-0.924736	-1.10867	0.1528	no
TCONS_00023008	XLOC_008537	F13A1	2:66199046-66268840	4.34956	6.86811	0.659042	1.00145	0.15285	no
TCONS_00040829	XLOC_015482	-	4:54537972-54658966	5.96321	2.0245	-1.55852	-2.52585	0.1529	no
TCONS_00061359	XLOC_024694	-	Un_random:34183005-34184233	1.88782	3.92545	1.05614	1.20419	0.153	no
TCONS_00055792	XLOC_020962	GMNC	9:14891563-14915296	11.828	3.61013	-1.71208	-1.18361	0.15315	no
TCONS_00062590	XLOC_025697	SLC1A3	Z:10526919-10594747	4.01749	1.1224	-1.8397	-1.25056	0.15325	no
TCONS_00013933	XLOC_005301	NME5	13:14479215-14550105	1.35062	0	#NAME?	nan	0.1533	no
TCONS_00059474	XLOC_023124	GGA.29987	Un_random:38297632-38300018	1.14764	9.18753	3.00101	1.56512	0.15335	no
TCONS_00004685	XLOC_001504	AVPR1A	1:35129490-35134537	22.0316	15.0156	-0.553112	-0.991753	0.1536	no
TCONS_00022426	XLOC_008334	KLHL7	2:30984831-31009253	3.00073	0.000322692	-13.1829	-0.0823299	0.15375	no
TCONS_00045230	XLOC_017097	COCH	5:36604035-36622345	14.1483	8.25483	-0.777322	-1.02416	0.15385	no
TCONS_00061720	XLOC_025055	-	Un_random:47742682-47743377	1.75288	0.575487	-1.60687	-1.42626	0.15395	no
TCONS_00001566	XLOC_000509	SIAL-T2	1:68755822-69118837	8.366	3.91168	-1.09675	-1.0981	0.1541	no
TCONS_00048987	XLOC_018459	TACC2	6:32615588-32740459	1.66289	0	#NAME?	nan	0.1541	no
TCONS_00034458	XLOC_013064	DDX49	28:2822076-2828235	2.28022	0.0243292	-6.55034	-0.647033	0.1543	no
TCONS_00060401	XLOC_023736	-	Un_random:3428014-3429144	2.55255	1.09837	-1.21658	-1.23235	0.15435	no
TCONS_00009969	XLOC_003846	PSMA4	10:4588994-4599198	13.4202	3.69568	-1.86049	-1.04026	0.1544	no
TCONS_00032192	XLOC_012158	GPR37L1	26:337849-349797	1.46084	0.453613	-1.68727	-1.03426	0.1546	no
TCONS_00009705	XLOC_003764	ENSGALG00000023251	10:22204758-22206700	22.6741	0	#NAME?	nan	0.1547	no
TCONS_00032753	XLOC_012352	SLC26A9	26:2129015-2149870	1.31815	2.33927	0.827548	1.00649	0.15475	no
TCONS_00002052	XLOC_000657	GPR156	1:83263524-83270795	1.08234	0.424766	-1.34941	-1.02777	0.15475	no
TCONS_00026878	XLOC_009759	ST3GAL1	2:147764920-147838394	6.68967	2.88271	-1.21451	-1.08833	0.1548	no
TCONS_00022673	XLOC_008409	ENSGALG00000019615	2:43045235-43046126	5.22706	9.74604	0.898817	1.29751	0.15535	no
TCONS_00017586	XLOC_006567	TPST2	15:7389266-7400656	12.2734	4.18867	-1.55097	-1.03446	0.15555	no
TCONS_00034586	XLOC_013118	-	28:1839497-1840880	1.25276	0.541552	-1.20994	-1.18903	0.15555	no
TCONS_00062327	XLOC_025599	-	W_random:393154-393645	1.09654	0.156154	-2.81192	-1.90956	0.15635	no
TCONS_00052729	XLOC_019850	C1ORF21	8:8084050-8241795	8.01306	3.51696	-1.18803	-1.00292	0.15655	no
TCONS_00001652	XLOC_000535	SAMM50	1:71270607-71288781	1.1441	0.00103404	-10.1117	-0.109195	0.15695	no
TCONS_00026523	XLOC_009643	SNX16	2:126242423-126266224	10.7534	6.22318	-0.789075	-0.989471	0.157	no
TCONS_00046453	XLOC_017509	FGF19	5:18743614-18748385	2.93809	1.51478	-0.955769	-1.0044	0.157	no
TCONS_00053699	XLOC_020170	AMY1A	8:11734627-11770431	8.9293	15.9034	0.832719	1.03777	0.15715	no
TCONS_00039021	XLOC_014571	PAQR8	3:110330199-110332531	1.48191	2.69863	0.864767	0.992051	0.1573	no
TCONS_00022741	XLOC_008438	HERPUD2	2:47064891-47084246	1.43177	0.000375766	-11.8957	-0.0554055	0.1578	no
TCONS_00025863	XLOC_009445	LPCAT1	2:88122231-88185988	5.79919	2.58299	-1.16681	-0.985859	0.1579	no
TCONS_00003821	XLOC_001222	MMP27	1:186808392-186816155	4.95135	1.91922	-1.36731	-1.05066	0.1579	no
TCONS_00004320	XLOC_001385	FAM107B	1:7667168-7728213	2.63581	1.02862	-1.35754	-1.04147	0.1579	no
TCONS_00064186	XLOC_026209	TMEM171	Z:25767119-25773816	1.91814	0.00176542	-10.0855	-0.160748	0.1579	no
TCONS_00061490	XLOC_024825	-	Un_random:38900543-38900793	6.75121	16.3043	1.27203	3.09218	0.15795	no
TCONS_00030142	XLOC_011348	ZMAT4	22:2556879-2581895	1.12601	0.144427	-2.9628	-1.16422	0.15795	no
TCONS_00052209	XLOC_019595	ENSGALG00000020592	7:33103584-33107632	4.21973	2.59546	-0.70116	-0.979815	0.158	no
TCONS_00010210	XLOC_003902	ITGB1BP3	10:12391568-12394033	180.93	129.119	-0.486727	-1.17465	0.15825	no
TCONS_00041095	XLOC_015566	COMMD8	4:68700579-68704275	98.3851	68.2867	-0.526836	-1.21012	0.1583	no
TCONS_00064253	XLOC_026233	ERMP1	Z:28306360-28326739	28.4223	17.5043	-0.699316	-0.995833	0.1583	no
TCONS_00030865	XLOC_011624	-	23:4774979-4775493	6.82278	21.1534	1.63246	6.70813	0.15845	no
TCONS_00003895	XLOC_001248	SNORA25	1:190092319-190143505	2.74404	0	#NAME?	nan	0.15845	no
TCONS_00045173	XLOC_017083	RASGRP1	5:32981789-33021613	1.03205	0.0060105	-7.42382	-0.837545	0.15865	no
TCONS_00003702	XLOC_001180	FAM123A	1:181442525-181446051	5.00767	3.12867	-0.678588	-0.974035	0.15905	no
TCONS_00031084	XLOC_011733	TIRAP	24:425647-430175	1.27678	5.84083	2.19367	1.03478	0.15905	no
TCONS_00060872	XLOC_024207	-	Un_random:16605693-16606212	17.4932	29.45	0.751471	1.46769	0.15915	no
TCONS_00001094	XLOC_000354	RPL3	1:52599791-52610315	42.3281	0	#NAME?	nan	0.1592	no
TCONS_00017246	XLOC_006483	GOLGA3	15:1449010-1475232	1.11742	0	#NAME?	nan	0.1592	no
TCONS_00049407	XLOC_018609	ENSGALG00000004747	6:13015481-13017879	1.9596	0.93753	-1.06362	-1.02823	0.15925	no
TCONS_00060036	XLOC_023448	-	Un_random:55643274-55644169	1.78239	0	#NAME?	nan	0.1594	no
TCONS_00053432	XLOC_020091	C14ORF80	8:3944836-4007792	1.70796	6.17774	1.85481	1.12242	0.1594	no
TCONS_00061183	XLOC_024518	-	Un_random:25959748-25960711	1.09913	0.388718	-1.49956	-1.28942	0.15945	no
TCONS_00027001	XLOC_009810	-	2:851365-851807	1.5247	4.2097	1.46519	1.70665	0.1597	no
TCONS_00025942	XLOC_009469	GMNN	2:92550063-92555639	43.0891	24.7834	-0.797951	-0.969114	0.1598	no
TCONS_00018008	XLOC_006752	HEP21	16:40457-418674	1.98658	3.37655	0.765259	0.0267463	0.1598	no
TCONS_00043015	XLOC_016158	PPP3CB	4:61989107-62159922	4.75234	12.3181	1.37406	1.11061	0.1599	no
TCONS_00057021	XLOC_021637	ENSGALG00000022483	Un_random:17387858-17393156	13.2678	7.27399	-0.867112	-0.998058	0.15995	no
TCONS_00052318	XLOC_019632	-	7:5371-11303	4.01501	2.61916	-0.6163	-1.01068	0.16	no
TCONS_00003159	XLOC_001003	TUBGCP3	1:142164056-142214641	2.43163	0.438503	-2.47127	-1.23288	0.16005	no
TCONS_00001821	XLOC_000592	CSTB	1:79861222-79874307	30.2711	49.0016	0.694889	1.16008	0.16015	no
TCONS_00057605	XLOC_021971	-	Un_random:34103326-34117375	7.00752	3.35149	-1.0641	-1.07921	0.1602	no
TCONS_00024073	XLOC_008893	NOV	2:142002897-142012303	2.09357	4.14048	0.983833	0.977693	0.1606	no
TCONS_00059119	XLOC_022942	MRPL35	Un_random:27708545-27713405	26.4706	6.34406	-2.06091	-1.4004	0.16065	no
TCONS_00043596	XLOC_016316	ENSGALG00000022954	4:87545916-87594848	5.52919	0	#NAME?	nan	0.16065	no
TCONS_00020251	XLOC_007546	-	18:8880408-8920699	12.5342	8.35605	-0.584977	-1.04408	0.16075	no
TCONS_00039219	XLOC_014727	-	3:31026521-31026725	11.2569	3.1665	-1.82985	-5.67772	0.16075	no
TCONS_00008208	XLOC_002802	-	1:61437964-61463091	3.20344	1.55945	-1.03859	-0.0405762	0.16085	no
TCONS_00061467	XLOC_024802	-	Un_random:38205828-38206034	5.14271	16.2408	1.65902	5.51254	0.1609	no
TCONS_00062352	XLOC_025618	NARS	Z:252566-264747	7.101	0	#NAME?	nan	0.161	no
TCONS_00052528	XLOC_019789	NOTCH2	8:4186628-4266538	2.31446	0	#NAME?	nan	0.16125	no
TCONS_00008390	XLOC_002984	-	1:83592500-83592666	295.913	544.474	0.879689	14.5862	0.16135	no
TCONS_00044289	XLOC_016806	DHCR7	5:1697955-1704566	11.7973	17.5476	0.572816	0.979986	0.16145	no
TCONS_00030713	XLOC_011580	GMEB1	23:2513068-2540984	1.22332	0	#NAME?	nan	0.1619	no
TCONS_00033552	XLOC_012687	ENSGALG00000000332	27:1601933-1607204	7.74732	12.7081	0.71398	1.00406	0.16205	no
TCONS_00002107	XLOC_000675	ENSGALG00000022884	1:86422216-86430533	1.16908	0.226864	-2.36548	-1.2417	0.16215	no
TCONS_00037789	XLOC_014171	ZNF238	3:36152272-36158667	10.7806	6.94158	-0.6351	-1.00714	0.1622	no
TCONS_00062984	XLOC_025810	TYRP1	Z:30549512-30561476	2.09725	4.25028	1.01906	1.04879	0.16265	no
TCONS_00006161	XLOC_001978	MPZL1	1:94815822-94852809	6.77103	4.01675	-0.753347	-0.997463	0.16285	no
TCONS_00005839	XLOC_001884	EPHB6	1:81087771-81162613	1.92385	3.26628	0.763648	0.956381	0.16305	no
TCONS_00037909	XLOC_014210	-	3:42403485-42425272	50.7942	35.7484	-0.506786	-1.02362	0.16325	no
TCONS_00001714	XLOC_000549	ENSGALG00000009702	1:73541647-73621276	7.64033	16.5668	1.11659	1.06449	0.1633	no
TCONS_00011149	XLOC_004281	CDH13	11:17690375-18203493	3.04235	0	#NAME?	nan	0.16365	no
TCONS_00027565	XLOC_010374	-	2:144502566-144503564	18.6306	11.6001	-0.683539	-1.18402	0.16375	no
TCONS_00004031	XLOC_001293	UVRAG	1:198993164-199065320	1.5657	0	#NAME?	nan	0.164	no
TCONS_00042077	XLOC_015868	RNF12	4:12432671-12451104	1.09003	0.000986549	-10.1097	-0.266148	0.16425	no
TCONS_00016465	XLOC_006181	-	14:3147964-3148634	1.06404	0.26845	-1.98684	-1.49845	0.16425	no
TCONS_00008306	XLOC_002900	-	1:75954805-75955153	7.46236	2.72738	-1.45212	-1.99355	0.16445	no
TCONS_00018327	XLOC_006900	-	17:2767494-2794767	1.22183	0.528832	-1.20816	-1.15986	0.1645	no
TCONS_00002872	XLOC_000907	AP1S2	1:125276189-125330847	4.29437	0	#NAME?	nan	0.1646	no
TCONS_00026786	XLOC_009730	SNTB1	2:142564236-142692122	4.33944	7.99796	0.882124	1.00207	0.16475	no
TCONS_00063729	XLOC_026069	ENSGALG00000013809	Z:6875053-6984261	3.69939	0	#NAME?	nan	0.16505	no
TCONS_00050092	XLOC_018814	TCERG1L	6:36586551-36652488	33.8886	18.4185	-0.879647	-0.965913	0.16515	no
TCONS_00032850	XLOC_012389	SYT6	26:3636624-3665231	1.54737	2.83426	0.873156	0.971076	0.1653	no
TCONS_00055391	XLOC_020849	SAP130	9:2432374-2453650	8.91765	4.37665	-1.02684	-1.03302	0.16535	no
TCONS_00048208	XLOC_018230	-	6:10756918-10759125	2.53871	1.12291	-1.17686	-1.0234	0.1654	no
TCONS_00006568	XLOC_002107	PDK3	1:121537266-121591425	2.9594	0.000490925	-12.5575	-0.146061	0.1655	no
TCONS_00060419	XLOC_023754	-	Un_random:4447985-4448455	1.1806	0.241119	-2.2917	-1.7982	0.16555	no
TCONS_00049982	XLOC_018783	RGS10	6:31706264-31723278	17.5998	25.88	0.55628	0.947369	0.16565	no
TCONS_00060823	XLOC_024158	-	Un_random:15389720-15391064	19.6387	28.966	0.560662	1.10533	0.1659	no
TCONS_00015187	XLOC_005771	CACNG3	14:6777921-6791770	5.4442	0.487023	-3.48266	-3.62992	0.166	no
TCONS_00046640	XLOC_017560	MAPK8IP1	5:26086598-26099026	1.16387	2.32399	0.997671	1.02058	0.166	no
TCONS_00027394	XLOC_010203	-	2:110524019-110526200	2.21627	1.12086	-0.983531	-1.08918	0.16605	no
TCONS_00049078	XLOC_018487	-	6:35237005-35237304	3.36601	11.3741	1.75664	5.313	0.16645	no
TCONS_00046333	XLOC_017471	PNPLA2	5:16838218-16868613	11.3125	20.751	0.875269	0.965641	0.16695	no
TCONS_00000376	XLOC_000112	KIF21A	1:16431220-16554159	5.46485	0	#NAME?	nan	0.1672	no
TCONS_00036773	XLOC_013841	C3H8ORF80	3:107914571-107924985	8.53967	13.8421	0.696813	0.973645	0.1673	no
TCONS_00059573	XLOC_023174	ENSGALG00000022176	Un_random:41252655-41253908	1.54186	0	#NAME?	nan	0.16735	no
TCONS_00012002	XLOC_004591	-	11:8206826-8208218	1.1863	0.500689	-1.24449	-1.16687	0.16735	no
TCONS_00061912	XLOC_025247	-	Un_random:53866169-53867400	2.13848	4.08796	0.934792	1.15949	0.1675	no
TCONS_00033199	XLOC_012553	TLK2	27:2262866-2307363	1.04869	0	#NAME?	nan	0.16775	no
TCONS_00022477	XLOC_008353	CHN2	2:33567733-33729982	23.4488	16.2077	-0.532832	-0.978081	0.1678	no
TCONS_00039546	XLOC_015053	-	3:109618637-109618910	3.3507	0.685181	-2.2899	-2.96461	0.16795	no
TCONS_00049211	XLOC_018534	CSGALNACT2	6:5835419-5864230	36.1927	11.4997	-1.65411	-1.20527	0.1681	no
TCONS_00000633	XLOC_000183	MON2	1:34818527-34893323	2.45321	0	#NAME?	nan	0.1686	no
TCONS_00023640	XLOC_008757	LYN	2:114793789-114852934	6.56305	0.00379045	-10.7578	-0.24683	0.16895	no
TCONS_00008560	XLOC_003154	-	1:115765463-115767174	1.98593	1.00612	-0.981013	-1.10319	0.169	no
TCONS_00007420	XLOC_002383	B3GALTL	1:179224086-179282396	6.39813	2.86364	-1.1598	-1.02265	0.1691	no
TCONS_00045532	XLOC_017206	ENSGALG00000023053	5:51029867-51038758	3.35651	0	#NAME?	nan	0.16915	no
TCONS_00048095	XLOC_018193	RASGEF1A	6:5681905-5829022	1.50174	2.98592	0.991542	0.994085	0.1694	no
TCONS_00061560	XLOC_024895	-	Un_random:42082304-42082799	1.03021	0.222772	-2.20929	-1.70106	0.1694	no
TCONS_00060950	XLOC_024285	-	Un_random:19586764-19586911	104.553	243.292	1.21845	26.8577	0.16955	no
TCONS_00041173	XLOC_015586	GGA.41946	4:71210018-71468813	203.88	94.414	-1.11065	-0.986291	0.1696	no
TCONS_00029231	XLOC_011019	-	21:4955854-4970193	40.2696	14.1223	-1.51171	-1.19257	0.16975	no
TCONS_00008805	XLOC_003399	-	1:182854884-182855749	1.27533	0.507843	-1.32842	-1.25518	0.16975	no
TCONS_00037006	XLOC_013927	ANAPC1	3:3082976-3117008	1.01671	3.42392	1.75174	1.07396	0.1698	no
TCONS_00016735	XLOC_006308	gga-mir-762	15:5759897-5780021	2.20218	0.0166261	-7.04934	-0.738376	0.1699	no
TCONS_00025198	XLOC_009256	TRANK1	2:45995763-46048474	1.18352	0.0108115	-6.77438	-0.690441	0.17	no
TCONS_00013234	XLOC_005015	C3ORF64	12:15682591-15707252	1.03956	2.65818	1.35446	0.956692	0.1703	no
TCONS_00028116	XLOC_010586	ZNF217	20:12511821-12542766	1.05985	0	#NAME?	nan	0.17045	no
TCONS_00023070	XLOC_008561	RNASEN	2:70367459-70449560	2.25913	0.598574	-1.91617	-1.00362	0.17055	no
TCONS_00059776	XLOC_023293	-	Un_random:47340576-47341998	1.09678	3.26417	1.57345	1.75983	0.17065	no
TCONS_00030632	XLOC_011546	PUM1	23:437340-550734	2.68146	0.00114543	-11.1929	-0.123211	0.1707	no
TCONS_00037281	XLOC_014013	ACSS1	3:16755500-16791575	3.80036	5.61899	0.564174	0.95021	0.17075	no
TCONS_00004518	XLOC_001445	ENSGALG00000008755	1:23830273-23911603	2.77447	0	#NAME?	nan	0.171	no
TCONS_00045615	XLOC_017231	KLC1	5:52944359-52987911	2.64797	4.63268	0.806959	0.966925	0.17105	no
TCONS_00002863	XLOC_000904	RBBP7	1:124845744-124853977	5.53494	3.15437	-0.811218	-0.991018	0.1711	no
TCONS_00058334	XLOC_022403	-	Un_random:61585055-61586525	1.04798	2.50526	1.25735	0.935876	0.17115	no
TCONS_00023636	XLOC_008757	LYN	2:114793789-114852934	3.21223	6.64666	1.04906	0.961831	0.1713	no
TCONS_00015859	XLOC_005976	RASD1	14:4798817-4989820	1104.81	578.61	-0.933132	-1.08563	0.17155	no
TCONS_00054082	XLOC_020298	FAF1	8:24538258-24680633	3.27335	1.24966	-1.38923	-1.0252	0.1716	no
TCONS_00062036	XLOC_025371	-	Un_random:58486579-58487702	6.73725	11.1268	0.723814	1.12765	0.17165	no
TCONS_00023841	XLOC_008824	WWP1	2:127795543-127857331	2.40994	0.000114315	-14.3637	-0.0835266	0.1717	no
TCONS_00035818	XLOC_013532	VIP	3:51388545-51444631	1.00686	2.18581	1.11831	0.994147	0.17175	no
TCONS_00016162	XLOC_006072	CLCN7	14:12934459-12958134	13.4391	8.72603	-0.623039	-0.968204	0.1718	no
TCONS_00013560	XLOC_005194	SLU7	13:7581218-7592262	3.35713	0	#NAME?	nan	0.172	no
TCONS_00021733	XLOC_008125	-	1_random:126030-126167	97.5874	19.1622	-2.34843	-42.9974	0.17205	no
TCONS_00007398	XLOC_002378	KL	1:178519746-178568150	6.44464	10.7079	0.732506	1.01745	0.1721	no
TCONS_00016657	XLOC_006282	CCDC92	15:4839851-4897719	8.25159	4.39278	-0.909538	-0.9993	0.17225	no
TCONS_00056656	XLOC_021387	ENSGALG00000022589	Un_random:3781189-3782209	1.65282	0	#NAME?	nan	0.1724	no
TCONS_00017098	XLOC_006429	GAL3ST1	15:11129181-11134557	1.33669	2.86619	1.10047	0.918573	0.1724	no
TCONS_00042951	XLOC_016138	ENPEP	4:59395268-59429682	4.26729	10.3803	1.28246	1.15069	0.17245	no
TCONS_00008717	XLOC_003311	-	1:154611559-154612304	1.10742	0.360158	-1.62051	-1.34969	0.1725	no
TCONS_00011674	XLOC_004466	C19ORF12	11:8955573-9004859	2.73014	0	#NAME?	nan	0.17265	no
TCONS_00037692	XLOC_014140	TTC27	3:32610033-32712379	3.42491	1.18128	-1.53571	-0.955797	0.1727	no
TCONS_00060485	XLOC_023820	-	Un_random:6291058-6291336	2.98918	0.453465	-2.72069	-2.98887	0.17305	no
TCONS_00016206	XLOC_006081	CREBBP	14:13196716-13266202	3.82747	1.6568	-1.20799	-0.984822	0.1731	no
TCONS_00038272	XLOC_014317	HSF2	3:63957843-63986100	2.86344	0.00112181	-11.3177	-0.231113	0.1733	no
TCONS_00006716	XLOC_002156	SHROOM2	1:128799709-128957753	2.14463	0	#NAME?	nan	0.1733	no
TCONS_00033450	XLOC_012638	TRAC	27:81025-131053	1.33661	0	#NAME?	nan	0.17365	no
TCONS_00053792	XLOC_020198	MTF2	8:14685458-14713529	22.6048	15.0148	-0.590238	-0.946191	0.1738	no
TCONS_00044442	XLOC_016857	DENND5A	5:10402783-10448927	2.47608	0	#NAME?	nan	0.17385	no
TCONS_00060669	XLOC_024004	-	Un_random:11366727-11367727	3.9905	2.01993	-0.982269	-1.18239	0.17395	no
TCONS_00045228	XLOC_017096	SCFD1	5:36524467-36576215	6.20631	0	#NAME?	nan	0.1741	no
TCONS_00013493	XLOC_005168	DNAJC18	13:2171361-2183723	3.45564	0.000921142	-11.8732	-0.13479	0.17415	no
TCONS_00040563	XLOC_015388	LRP2BP	4:40655753-40663025	4.84317	8.52448	0.815661	1.1726	0.1748	no
TCONS_00039094	XLOC_014602	-	3:2720186-2721044	1.16157	0.415317	-1.48379	-1.27794	0.1748	no
TCONS_00018052	XLOC_006778	ENSGALG00000024371	16:40457-418674	7.0137	0.369246	-4.24752	-0.0607983	0.17485	no
TCONS_00008698	XLOC_003292	-	1:145632632-145633592	3.03987	1.21995	-1.31719	-1.21998	0.17495	no
TCONS_00038165	XLOC_014291	SNORA33	3:58700404-58704444	49.0451	5.61468	-3.12683	-0.180517	0.1751	no
TCONS_00022481	XLOC_008355	WIPF3	2:33762456-33854287	2.82714	0.0111078	-7.09618	-0.32547	0.1753	no
TCONS_00063864	XLOC_026112	C1QTNF3	Z:9746480-9764344	93.0863	61.6205	-0.595158	-0.95502	0.17545	no
TCONS_00002045	XLOC_000655	FSTL1	1:83186275-83232259	75.9309	108.35	0.512938	0.946414	0.1755	no
TCONS_00060691	XLOC_024026	-	Un_random:11937263-11938619	43.8682	30.6622	-0.516716	-1.09078	0.1755	no
TCONS_00032710	XLOC_012337	NUAK2	26:1874083-1883278	2.6802	1.37805	-0.959708	-0.903226	0.1755	no
TCONS_00002436	XLOC_000780	-	1:103889458-103893045	3.58058	1.58214	-1.17831	-1.02838	0.1756	no
TCONS_00052146	XLOC_019572	STEAP3	7:29998064-30018258	2.83525	1.48651	-0.931547	-0.999142	0.1759	no
TCONS_00044834	XLOC_016971	TTC17	5:23350947-23427916	10.8647	18.6	0.775658	0.998273	0.17595	no
TCONS_00040108	XLOC_015251	SNORA69	4:16633034-16635400	20.4922	20.3487	-0.0101368	-0.000430706	0.176	no
TCONS_00063654	XLOC_026048	LMAN1	Z:818821-839117	10.176	0.00477375	-11.0578	-0.240495	0.176	no
TCONS_00057391	XLOC_021865	-	Un_random:28336899-28338802	1.21493	0	#NAME?	nan	0.17605	no
TCONS_00053508	XLOC_020108	ENSGALG00000013269	8:4833913-4938638	1.97571	0	#NAME?	nan	0.1763	no
TCONS_00019350	XLOC_007221	-	17:6444642-6445990	1.59633	3.05967	0.938613	1.11859	0.1763	no
TCONS_00010558	XLOC_004046	-	10:7148108-7149947	1.99803	1.01659	-0.974837	-1.08201	0.17635	no
TCONS_00029565	XLOC_011132	ZBTB17	21:4308146-4314209	1.00673	0	#NAME?	nan	0.17645	no
TCONS_00029626	XLOC_011154	DDX19B	21:4911505-4918762	3.08899	0.00744756	-8.69615	-0.150266	0.17655	no
TCONS_00005702	XLOC_001845	FOXJ2	1:78881945-78920151	1.52234	0.00203593	-9.54639	-0.187027	0.1768	no
TCONS_00038269	XLOC_014317	HSF2	3:63957843-63986100	1.41906	4.68262	1.72238	1.0931	0.1771	no
TCONS_00044465	XLOC_016865	SNORA3	5:10702393-10705049	33.1085	37.7617	0.189724	0.00820202	0.17715	no
TCONS_00015153	XLOC_005761	TRAF7	14:6455031-6501594	1.20832	0	#NAME?	nan	0.17715	no
TCONS_00060734	XLOC_024069	-	Un_random:13108602-13109762	12.0152	18.3906	0.614109	1.10236	0.17735	no
TCONS_00027694	XLOC_010431	GSS	20:2622414-2630599	1.19726	0	#NAME?	nan	0.17735	no
TCONS_00046804	XLOC_017607	TTC9	5:29638707-29867523	38.0518	20.9048	-0.864132	-1.09927	0.1774	no
TCONS_00033196	XLOC_012553	TLK2	27:2262866-2307363	3.04253	8.38727	1.46293	0.994471	0.1774	no
TCONS_00002462	XLOC_000795	N6AMT1	1:107402036-107404994	1.45179	7.96017	2.45496	1.18284	0.1774	no
TCONS_00016116	XLOC_006061	METTL22	14:10348626-10377130	1.12348	0	#NAME?	nan	0.1774	no
TCONS_00020597	XLOC_007707	ELN	19:728382-748140	1.16061	0	#NAME?	nan	0.17745	no
TCONS_00050140	XLOC_018852	-	6:10643139-10643717	1.15815	0.369429	-1.64845	-1.43652	0.17765	no
TCONS_00008724	XLOC_003318	-	1:157847118-157847244	263.095	28.4492	-3.20912	-86.3286	0.17775	no
TCONS_00030602	XLOC_011534	DHDDS	23:136158-146230	6.97368	12.2203	0.809286	0.991928	0.17785	no
TCONS_00026617	XLOC_009681	STK3	2:132610359-132783744	2.06664	4.14128	1.00279	1.00616	0.17785	no
TCONS_00002867	XLOC_000905	CTPS2	1:124901261-124961508	1.56908	3.29646	1.071	0.984807	0.178	no
TCONS_00034274	XLOC_013001	TJP3	28:952785-970773	3.27438	8.55447	1.38546	0.956178	0.17805	no
TCONS_00040976	XLOC_015529	C4ORF47	4:62870630-62878658	1.26936	0.437126	-1.53798	-1.00933	0.17805	no
TCONS_00003547	XLOC_001133	MRPS31	1:174805532-174828304	23.9751	10.0631	-1.25246	-1.00632	0.17815	no
TCONS_00020243	XLOC_007541	ABCA5	18:7965427-7991898	7.86885	5.03886	-0.643054	-0.928286	0.1782	no
TCONS_00042245	XLOC_015921	TMEM185A	4:18195306-18205057	1.92163	0	#NAME?	nan	0.1782	no
TCONS_00003052	XLOC_000967	MAP4K4	1:137815232-137913678	1.29005	0	#NAME?	nan	0.17835	no
TCONS_00065369	XLOC_026807	-	Z:56254413-56255809	10.666	17.4225	0.707929	1.07225	0.17845	no
TCONS_00012689	XLOC_004863	MUSTN1	12:806371-809798	10.0527	17.0929	0.765822	0.958332	0.17845	no
TCONS_00003450	XLOC_001102	NUDT15	1:172966845-172968996	11.6047	6.75803	-0.780036	-0.970218	0.1785	no
TCONS_00027232	XLOC_010041	-	2:54511406-54511723	3.11719	0.971839	-1.68145	-2.22802	0.1785	no
TCONS_00043891	XLOC_016503	-	4:31796421-32132648	2.5688	5.03002	0.96947	1.02655	0.1786	no
TCONS_00001063	XLOC_000339	POLR3H	1:51483878-51490215	5.69925	0	#NAME?	nan	0.1787	no
TCONS_00028631	XLOC_010749	-	20:10455030-10458665	89.3729	61.1912	-0.546514	-0.939701	0.17875	no
TCONS_00029312	XLOC_011049	IGSF21	21:1635-49394	6.11928	0	#NAME?	nan	0.17875	no
TCONS_00047571	XLOC_017834	SOCS4	5:58875119-58888648	1.50442	2.58633	0.781702	0.932373	0.17875	no
TCONS_00026741	XLOC_009717	-	2:138295678-138301685	1.24931	0.452849	-1.46402	-1.02997	0.1788	no
TCONS_00013939	XLOC_005302	ENSGALG00000006086	13:14597838-14639294	3.2098	0.00236328	-10.4075	-0.287144	0.17885	no
TCONS_00060606	XLOC_023941	-	Un_random:9484768-9486378	9.82716	14.748	0.585669	1.04187	0.1789	no
TCONS_00013832	XLOC_005277	ENSGALG00000024026	13:13229988-13247660	3.0122	0	#NAME?	nan	0.1789	no
TCONS_00026296	XLOC_009571	-	2:113908514-113935058	3.84938	1.71677	-1.16493	-1.01863	0.17895	no
TCONS_00058269	XLOC_022366	ENSGALG00000022005	Un_random:59330887-59331852	3.93715	7.59782	0.948434	1.35003	0.179	no
TCONS_00041291	XLOC_015616	LDB2	4:79101690-79319296	1.51608	0	#NAME?	nan	0.17905	no
TCONS_00002488	XLOC_000804	C21ORF63	1:108416347-108453446	8.55312	13.8057	0.690738	0.949033	0.1791	no
TCONS_00049350	XLOC_018581	HERC4	6:11529813-11560994	2.80371	5.22902	0.899203	0.959439	0.1792	no
TCONS_00054044	XLOC_020287	ATPAF1	8:22564308-22574206	1.75263	0	#NAME?	nan	0.1797	no
TCONS_00048644	XLOC_018354	ENTPD1	6:23399507-23446845	1.2281	0	#NAME?	nan	0.17975	no
TCONS_00005213	XLOC_001687	PWP1	1:55381603-55395966	8.70243	12.8062	0.557356	0.94973	0.1798	no
TCONS_00046612	XLOC_017554	DGKZ	5:25805248-25844009	8.10883	15.7377	0.956663	0.935606	0.1798	no
TCONS_00025466	XLOC_009334	NUP153	2:63171547-63218510	4.60663	0.0246251	-7.54744	-0.966581	0.17995	no
TCONS_00051134	XLOC_019264	GPR39	7:31310359-31388375	1.43212	2.64478	0.884996	0.931693	0.17995	no
TCONS_00035921	XLOC_013561	-	3:56436069-56446408	29.3467	40.4565	0.463175	0.993987	0.1802	no
TCONS_00015476	XLOC_005855	XPO6	14:13710183-13773326	2.07203	0	#NAME?	nan	0.1802	no
TCONS_00063479	XLOC_025978	HSDL2	Z:64567047-64579644	5.04177	0	#NAME?	nan	0.1804	no
TCONS_00002644	XLOC_000841	SLC37A1	1:112892838-112932234	1.96723	0	#NAME?	nan	0.18045	no
TCONS_00042329	XLOC_015950	CLCN3	4:26420090-26524617	4.65516	0.000786896	-12.5304	-0.0762074	0.1808	no
TCONS_00037975	XLOC_014230	PACRG	3:46149982-46343647	3.92072	0	#NAME?	nan	0.1808	no
TCONS_00063981	XLOC_026142	C5ORF28	Z:13103887-13121719	1.27366	0	#NAME?	nan	0.18105	no
TCONS_00012855	XLOC_004910	TAMM41	12:4788231-4810732	3.29182	0.0326175	-6.6571	-0.622492	0.1811	no
TCONS_00044309	XLOC_016811	NELL1	5:2271722-2561121	2.02494	0.98382	-1.04141	-0.956544	0.1811	no
TCONS_00037185	XLOC_013984	PROKR2	3:11317660-11326471	1.00568	0	#NAME?	nan	0.1813	no
TCONS_00029059	XLOC_010964	UBE2J2	21:2451736-2458901	8.85314	2.34841	-1.9145	-1.05084	0.18135	no
TCONS_00013238	XLOC_005016	TMF1	12:15707536-15727568	2.06748	0	#NAME?	nan	0.1815	no
TCONS_00003307	XLOC_001058	RBM26	1:157186020-157235822	2.0452	0	#NAME?	nan	0.1815	no
TCONS_00062005	XLOC_025340	-	Un_random:57346228-57346507	229.123	154.347	-0.569943	-2.34619	0.1817	no
TCONS_00062199	XLOC_025521	UBAP2	W:12359-94718	2.41112	0	#NAME?	nan	0.1817	no
TCONS_00028233	XLOC_010615	PHF20	20:867472-934128	2.2382	0	#NAME?	nan	0.1817	no
TCONS_00064820	XLOC_026405	SNX30	Z:64399095-64451849	1.13759	0	#NAME?	nan	0.1818	no
TCONS_00060811	XLOC_024146	-	Un_random:15165907-15166545	26.2775	16.3842	-0.68152	-1.27289	0.18185	no
TCONS_00062144	XLOC_025479	-	Un_random:62557379-62557579	13.2425	4.30359	-1.62156	-5.75453	0.18215	no
TCONS_00015123	XLOC_005748	NARFL	14:6051639-6069155	4.26024	1.37155	-1.63512	-1.07206	0.18215	no
TCONS_00011879	XLOC_004525	SLC7A5	11:19926634-19962264	2.31102	0.00208715	-10.1128	-0.183781	0.18225	no
TCONS_00027662	XLOC_010417	UQCC	20:1246834-1300571	2.0988	0	#NAME?	nan	0.18235	no
TCONS_00058079	XLOC_022232	GGA.29478	Un_random:51497431-51498142	9.9349	0	#NAME?	nan	0.18245	no
TCONS_00052988	XLOC_019930	TMEM125	8:20347852-20355007	2.41024	0.726106	-1.73092	-0.994721	0.18245	no
TCONS_00024502	XLOC_009025	CCNY	2:12771689-12888944	1.45776	0	#NAME?	nan	0.18245	no
TCONS_00044730	XLOC_016949	PPFIA1	5:19066495-19128613	1.08086	0	#NAME?	nan	0.1825	no
TCONS_00043824	XLOC_016437	-	4:14324103-14324500	32.8531	18.9982	-0.790168	-1.6404	0.18265	no
TCONS_00038501	XLOC_014399	PRSS35	3:80445287-80457480	2.30097	1.21239	-0.924391	-0.994854	0.1827	no
TCONS_00060931	XLOC_024266	-	Un_random:18796095-18796455	66.9355	42.0361	-0.671145	-1.73858	0.18275	no
TCONS_00033160	XLOC_012541	S-CGH	27:1522165-1533708	5.31528	1.96407	-1.4363	-1.10772	0.18275	no
TCONS_00031110	XLOC_011741	BARX2B	24:1366596-1397552	1.18425	4.90889	2.05143	0.422823	0.18275	no
TCONS_00016797	XLOC_006329	WSCD2	15:6573345-6587226	10.7656	17.1043	0.667924	0.938011	0.1828	no
TCONS_00006698	XLOC_002148	MSL3	1:127415248-127480987	1.79792	0	#NAME?	nan	0.18285	no
TCONS_00059590	XLOC_023187	ENSGALG00000022169	Un_random:41987802-41992941	1.41533	0.773305	-0.872031	-0.948249	0.1829	no
TCONS_00037061	XLOC_013944	-	3:4500761-5346752	1.56417	0	#NAME?	nan	0.18305	no
TCONS_00047776	XLOC_017929	-	5:16778664-16837345	1.02168	0.847695	-0.26933	-0.00984989	0.1835	no
TCONS_00018694	XLOC_007000	QSOX2	17:8710842-8733191	12.0681	17.3252	0.521675	0.941502	0.18365	no
TCONS_00019314	XLOC_007195	RPL35	17:10244347-10246059	3.54432	0	#NAME?	nan	0.18375	no
TCONS_00030073	XLOC_011326	CHMP7	22:1265634-1274726	5.69347	0	#NAME?	nan	0.1838	no
TCONS_00037971	XLOC_014229	QKI	3:45962302-46105066	1.50082	0	#NAME?	nan	0.1838	no
TCONS_00054390	XLOC_020424	-	8:12745260-12748667	5.04796	3.29778	-0.614206	-0.967162	0.184	no
TCONS_00020298	XLOC_007563	RPTOR	18:9341597-9460712	1.58417	3.45177	1.12361	0.949654	0.184	no
TCONS_00017891	XLOC_006663	FBXW8	15:11657566-11704480	1.40022	0	#NAME?	nan	0.184	no
TCONS_00059096	XLOC_022933	ENSGALG00000014317	Un_random:27471751-27484142	2.52585	0.000798568	-11.6271	-0.112682	0.18415	no
TCONS_00017299	XLOC_006493	SFSWAP	15:2807695-2851592	2.22664	0.00335959	-9.37237	-0.187281	0.1842	no
TCONS_00064749	XLOC_026377	FAM81B	Z:56364348-56398468	1.86518	0	#NAME?	nan	0.1843	no
TCONS_00020016	XLOC_007464	FN3KRP	18:3315016-3332549	4.42699	2.15563	-1.03822	-0.920778	0.18435	no
TCONS_00048303	XLOC_018257	MICU1	6:12426234-12516563	20.5458	30.6819	0.578549	0.920827	0.1845	no
TCONS_00034369	XLOC_013031	UBXN6	28:2048112-2052885	1.94877	0.0495261	-5.29823	-0.595607	0.1845	no
TCONS_00042233	XLOC_015919	MAMLD1	4:17938834-18016117	1.36391	2.75227	1.01287	0.970303	0.1845	no
TCONS_00063161	XLOC_025860	gga-mir-24	Z:40977918-41159548	1.98326	5.55513	1.48595	0.981277	0.18465	no
TCONS_00025485	XLOC_009339	EDN1	2:63815264-63820160	9.95118	6.50702	-0.612872	-0.926021	0.1848	no
TCONS_00031813	XLOC_012023	VANGL2	25:1362020-1366071	5.10465	7.95323	0.639728	0.941339	0.1848	no
TCONS_00002631	XLOC_000838	-	1:112707698-112726245	8.08628	20.3623	1.33235	0.81241	0.18485	no
TCONS_00007193	XLOC_002319	KIAA0564	1:170262538-170444905	1.0008	1.98699	0.989428	0.959334	0.18505	no
TCONS_00012427	XLOC_004772	PLXNA1	12:10148513-10260539	6.81768	0.027267	-7.96598	-0.90684	0.18515	no
TCONS_00065270	XLOC_026708	-	Z:35404684-35406695	67.4319	48.9253	-0.462851	-1.01873	0.1852	no
TCONS_00025320	XLOC_009293	EZH2	2:55394171-55443312	3.74361	2.01099	-0.896526	-0.962709	0.1852	no
TCONS_00058230	XLOC_022332	TMEM79	Un_random:57259111-57259895	75.7436	52.3827	-0.532033	-1.2713	0.1854	no
TCONS_00064431	XLOC_026284	GKAP1	Z:39486268-39512133	2.97067	0	#NAME?	nan	0.1856	no
TCONS_00041210	XLOC_015594	-	4:73231671-73269488	1.56809	0.281584	-2.47737	-0.489385	0.18565	no
TCONS_00016175	XLOC_006074	MGRN1	14:13015958-13094706	4.95009	0.00200026	-11.273	-0.234103	0.1858	no
TCONS_00004665	XLOC_001497	AMIGO2	1:33045659-33055198	4.24316	1.62147	-1.38784	-1.17224	0.1858	no
TCONS_00048443	XLOC_018298	ELOVL3	6:17882822-17887534	2.3444	6.28715	1.42319	1.10759	0.18585	no
TCONS_00064144	XLOC_026196	CRHBP	Z:22820457-22828707	16.6849	24.8693	0.575821	1.05067	0.1859	no
TCONS_00008674	XLOC_003268	-	1:144292802-144293183	2.81901	0.734437	-1.94048	-1.83596	0.18605	no
TCONS_00048767	XLOC_018389	TMEM180	6:24582087-24596398	33.4957	57.8971	0.789512	0.992304	0.1862	no
TCONS_00053995	XLOC_020272	CCDC17	8:21888736-21903390	1.23272	0	#NAME?	nan	0.1862	no
TCONS_00020319	XLOC_007568	CCDC40	18:9545948-9556746	7.00543	10.6561	0.605132	0.942653	0.1863	no
TCONS_00012448	XLOC_004779	ENSGALG00000006325	12:11007733-11053495	1.50304	0.384066	-1.96846	-1.14783	0.1866	no
TCONS_00057591	XLOC_021962	ZNF706	Un_random:33298764-33299625	74.8327	40.0188	-0.90299	-3.34888	0.1867	no
TCONS_00060978	XLOC_024313	-	Un_random:20241255-20241552	5.64158	12.2403	1.11746	2.23311	0.1868	no
TCONS_00012830	XLOC_004904	PARP3	12:2953011-2955627	1.01977	0	#NAME?	nan	0.1868	no
TCONS_00026240	XLOC_009553	KLHL14	2:109750376-109809440	19.1094	13.7751	-0.472219	-0.926001	0.187	no
TCONS_00025980	XLOC_009487	MC5R	2:98851620-98856172	1.02119	1.8931	0.890508	0.951417	0.1872	no
TCONS_00050940	XLOC_019199	GLB1L	7:23766731-23770466	3.72079	1.61418	-1.2048	-0.979101	0.18725	no
TCONS_00037835	XLOC_014186	EDARADD	3:39203743-39289720	1.00599	0	#NAME?	nan	0.18725	no
TCONS_00049723	XLOC_018697	BTAF1	6:22175023-22222036	6.64111	1.27321	-2.38296	-1.4391	0.1873	no
TCONS_00018875	XLOC_007055	EX-FABP	17:880993-884048	83.9195	53.4944	-0.649619	-0.844236	0.18745	no
TCONS_00043667	XLOC_016338	SMOX	4:91676209-91915053	13.6398	1.09722	-3.6359	-1.6256	0.18745	no
TCONS_00018085	XLOC_006793	ZNF692	16:40457-418674	2.14775	0.548682	-1.96878	-0.0554865	0.18745	no
TCONS_00064026	XLOC_026150	-	Z:15808381-15811844	14.7253	10.2632	-0.520821	-0.991534	0.1875	no
TCONS_00034042	XLOC_012909	GGA.52950	28:2192120-2207798	1.73626	0	#NAME?	nan	0.18785	no
TCONS_00018026	XLOC_006763	ENSGALG00000017674	16:40457-418674	4.43941	2.55617	-0.796381	-0.0298565	0.1879	no
TCONS_00015074	XLOC_005729	LLGL1	14:5078232-5083563	2.62588	0.604262	-2.11955	-0.968019	0.1879	no
TCONS_00003299	XLOC_001056	SPRY2	1:156784265-156890348	3.51581	0	#NAME?	nan	0.18795	no
TCONS_00048882	XLOC_018429	TCF7L2	6:28198220-28683590	1.32534	0	#NAME?	nan	0.18805	no
TCONS_00058646	XLOC_022608	-	Un_random:10096379-10097674	28.0035	47.388	0.758915	1.84985	0.1881	no
TCONS_00018025	XLOC_006762	ENSGALG00000024350	16:40457-418674	2.16133	2.07554	-0.0584326	-0.00223229	0.1881	no
TCONS_00004499	XLOC_001441	MAPK11	1:21807007-21833172	2.4191	4.37746	0.855622	0.924463	0.18815	no
TCONS_00047689	XLOC_017865	FANCM	5:61306471-61384684	1.90796	0.00047777	-11.9634	-0.143571	0.1884	no
TCONS_00001823	XLOC_000592	CSTB	1:79861222-79874307	29.0804	6.5024	-2.161	-1.43965	0.1885	no
TCONS_00034099	XLOC_012934	SUGP1	28:2635057-2652792	2.44575	0.00062837	-11.9264	-0.176641	0.1887	no
TCONS_00061770	XLOC_025105	-	Un_random:49363073-49363735	1.64341	3.49935	1.0904	1.29572	0.1887	no
TCONS_00061299	XLOC_024634	-	Un_random:31651753-31652810	1.11352	0.455157	-1.29069	-1.15345	0.1887	no
TCONS_00061570	XLOC_024905	-	Un_random:42279980-42280481	1.07739	0.302972	-1.83029	-1.58651	0.18875	no
TCONS_00005988	XLOC_001922	GRAMD1C	1:86366366-86417371	4.59295	0.000235666	-14.2504	-0.0626014	0.1889	no
TCONS_00050580	XLOC_019090	CASP18	7:12495349-12503503	1.03669	1.97121	0.927095	0.940184	0.18895	no
TCONS_00005128	XLOC_001652	POLR2F	1:53012621-53016761	18.8017	56.4978	1.58733	0.977782	0.189	no
TCONS_00035042	XLOC_013276	TTL	3:16915317-16930825	1.94643	0.220695	-3.1407	-1.08371	0.18905	no
TCONS_00017686	XLOC_006595	SPECC1L	15:8765651-8929348	4.78137	10.9308	2.03532	1.0828	0.1893	no
TCONS_00030149	XLOC_011350	ENSGALG00000024080	22:2638417-2646802	2.45716	0	#NAME?	nan	0.1895	no
TCONS_00063395	XLOC_025944	KIAA0825	Z:56772333-56980780	1.15687	0.569144	-1.02337	-0.933999	0.1896	no
TCONS_00048433	XLOC_018295	ENSGALG00000005469	6:17589599-17660947	126.785	56.0089	-1.17866	-1.34788	0.1897	no
TCONS_00040876	XLOC_015495	PDE5A	4:56190577-56256484	6.10057	11.8666	0.959892	0.946574	0.18975	no
TCONS_00060420	XLOC_023755	-	Un_random:4494709-4496173	2.40282	4.30086	0.839899	1.06367	0.1898	no
TCONS_00034264	XLOC_013000	-	28:950359-950630	5.93516	18.7535	1.6598	7.85082	0.18985	no
TCONS_00031379	XLOC_011842	C-ETS-ALPHA	24:893049-963027	1.26334	0.215584	-2.55092	-1.02945	0.1901	no
TCONS_00052309	XLOC_019628	BAZ2B	7:38188861-38269262	1.58527	0.000656583	-11.2375	-0.154379	0.19025	no
TCONS_00040795	XLOC_015469	MOB1B	4:51589819-51626605	1.40959	0	#NAME?	nan	0.1903	no
TCONS_00049121	XLOC_018501	TCTN3	6:37106014-37310366	4.42803	0.644065	-2.78139	-1.19071	0.19035	no
TCONS_00013358	XLOC_005065	-	12:2172988-2173681	2.22167	4.67488	1.07329	1.24926	0.19045	no
TCONS_00013380	XLOC_005087	-	12:4251053-4252102	1.41953	0.599846	-1.24275	-1.15441	0.19075	no
TCONS_00052194	XLOC_019588	ZRANB3	7:32114330-32171784	1.08158	0.00270782	-8.64179	-0.402663	0.19075	no
TCONS_00055203	XLOC_020782	-	9:22217914-22232267	1.69857	0.0388882	-5.44884	-0.723245	0.19175	no
TCONS_00025440	XLOC_009323	RNF144B	2:61345455-61399150	8.49743	4.88983	-0.797242	-0.960837	0.19185	no
TCONS_00008019	XLOC_002613	-	1:15529789-15531270	1.5296	0.758149	-1.01261	-1.06224	0.19205	no
TCONS_00013723	XLOC_005238	UIMC1	13:10374047-10409246	1.47879	0.00262815	-9.13615	-0.241271	0.19205	no
TCONS_00062677	XLOC_025720	SNX18	Z:15789428-15807865	5.51156	3.41005	-0.692667	-0.924041	0.19225	no
TCONS_00063710	XLOC_026063	KIAA1328	Z:6433915-6624029	2.69356	1.36795	-0.977497	-0.934262	0.1923	no
TCONS_00047803	XLOC_017956	-	5:23620629-23622019	1.24737	2.39324	0.940076	1.07011	0.19235	no
TCONS_00003625	XLOC_001156	HSPH1	1:179284232-179306848	14.7998	22.1274	0.580252	0.914376	0.1924	no
TCONS_00031728	XLOC_011972	-	24:5795671-5824546	5.50838	2.37462	-1.21393	-0.0426299	0.19245	no
TCONS_00004580	XLOC_001467	TES	1:26968381-26994684	6.85248	3.4795	-0.977746	-0.894234	0.19255	no
TCONS_00060477	XLOC_023812	-	Un_random:6077716-6078151	53.6913	79.7431	0.570671	1.47869	0.19275	no
TCONS_00047613	XLOC_017845	POLE2	5:60179059-60198941	14.7844	8.32595	-0.828393	-0.913924	0.19285	no
TCONS_00063183	XLOC_025868	SPINZ	Z:42572814-42648543	3.09242	0.731332	-2.08014	-0.99581	0.1929	no
TCONS_00038826	XLOC_014499	PUM2	3:104492503-104556474	1.59271	0.00201188	-9.62873	-0.184054	0.19295	no
TCONS_00057251	XLOC_021793	-	Un_random:25641339-25641635	132.847	365.998	1.46207	71.4109	0.193	no
TCONS_00039362	XLOC_014870	-	3:71535746-71537746	1.83339	0	#NAME?	nan	0.19305	no
TCONS_00034576	XLOC_013108	-	28:885454-885732	3.22561	0.90693	-1.83051	-2.60361	0.19315	no
TCONS_00048549	XLOC_018332	PCGF5	6:20785915-20858942	4.79399	3.60813	-0.914522	-0.321212	0.1932	no
TCONS_00065424	XLOC_026859	-	Z:68709378-68710040	7.78119	4.13618	-0.911691	-1.25793	0.19325	no
TCONS_00007469	XLOC_002400	WASF3	1:180815245-180878590	1.0463	0.16157	-2.69507	-0.943367	0.19355	no
TCONS_00051176	XLOC_019274	HNMT	7:32857814-32881360	3.99704	6.12782	0.616443	0.918684	0.1936	no
TCONS_00046332	XLOC_017471	PNPLA2	5:16838218-16868613	2.2801	9.67111	2.08459	0.739753	0.1936	no
TCONS_00006073	XLOC_001953	SENP7	1:88606263-88647222	2.82155	5.43573	0.945986	0.917142	0.19365	no
TCONS_00019705	XLOC_007360	MAP2K6	18:7997051-8043575	1.32827	1.9678	0.567039	0.90183	0.1938	no
TCONS_00045490	XLOC_017195	AK7	5:48932054-48952045	11.4107	16.3455	0.518501	0.915568	0.19385	no
TCONS_00007184	XLOC_002316	SUGT1	1:169998190-170020750	13.2324	27.0542	1.03178	0.941982	0.194	no
TCONS_00063365	XLOC_025937	SLC12A2	Z:55570510-55625946	114.934	76.216	-0.592638	-0.92922	0.19405	no
TCONS_00002944	XLOC_000929	PRKX	1:132167843-132230645	6.92126	0.953373	-2.85992	-1.01156	0.19415	no
TCONS_00020411	XLOC_007598	ACSF2	18:10297847-10334603	1.04943	0	#NAME?	nan	0.1942	no
TCONS_00031127	XLOC_011747	ST14	24:1587428-1609891	13.3772	0.0157342	-9.73166	-0.143148	0.19425	no
TCONS_00023318	XLOC_008668	-	2:95383199-95398172	1.00556	0.428063	-1.2321	-0.954323	0.1943	no
TCONS_00064225	XLOC_026222	KIAA0020	Z:27426487-27451204	4.48461	7.56664	0.754669	0.884039	0.19445	no
TCONS_00052722	XLOC_019846	SMG7	8:7893795-7931247	4.30137	8.39577	0.964865	0.911254	0.19445	no
TCONS_00055081	XLOC_020742	KNG1	9:17266279-17283992	1.69027	0.941572	-0.844114	-0.92622	0.19465	no
TCONS_00037309	XLOC_014020	ATL2	3:17381647-17422092	1.47561	9.0515	2.61684	1.20881	0.1947	no
TCONS_00046624	XLOC_017556	CREB3L1	5:25852110-25896002	1.8447	0.00339033	-9.08774	-0.166011	0.19475	no
TCONS_00043791	XLOC_016404	-	4:3831393-3831724	1.63422	0.307923	-2.40796	-2.13519	0.19475	no
TCONS_00036295	XLOC_013671	MMS22L	3:75111719-75199441	1.25786	0.46998	-1.4203	-0.906054	0.1948	no
TCONS_00042861	XLOC_016114	FAT4	4:54037121-54176842	1.41412	0.881038	-0.682628	-0.919405	0.19485	no
TCONS_00007421	XLOC_002383	B3GALTL	1:179224086-179282396	12.1186	2.9978	-2.01525	-1.19232	0.1949	no
TCONS_00015068	XLOC_005728	ALKBH5	14:5054830-5072214	10.4838	16.9323	0.69162	0.903232	0.1949	no
TCONS_00051309	XLOC_019316	COL1A1	7:566009-617283	2.26153	0.00176399	-10.3242	-0.0950531	0.1949	no
TCONS_00056853	XLOC_021527	ENSGALG00000013023	Un_random:11122673-11129543	1.51945	0.0721832	-4.39575	-1.64426	0.195	no
TCONS_00042243	XLOC_015920	ENSGALG00000009128	4:18172996-18194015	2.04603	0.709685	-1.52758	-0.958424	0.1952	no
TCONS_00061131	XLOC_024466	-	Un_random:24493277-24493826	41.1634	60.5847	0.557592	1.30807	0.19535	no
TCONS_00004736	XLOC_001524	TSPAN8	1:38014534-38031589	3.17989	5.70789	0.843979	1.1167	0.1954	no
TCONS_00043506	XLOC_016296	GRK4	4:85221445-85256866	1.60133	0.0125473	-6.99576	-0.863327	0.1956	no
TCONS_00007557	XLOC_002424	ACAT1	1:184656830-184669211	3.05854	0.00962739	-8.31148	-0.142113	0.19565	no
TCONS_00038271	XLOC_014317	HSF2	3:63957843-63986100	2.86344	0.00112181	-11.3177	-0.183405	0.19605	no
TCONS_00048185	XLOC_018221	CHUK	6:10395154-10431610	1.54241	0.00045974	-11.7121	-0.134662	0.19605	no
TCONS_00007164	XLOC_002308	ENSGALG00000014545	1:165941435-165981315	1.52303	0.63899	-1.25308	-0.964914	0.1961	no
TCONS_00037838	XLOC_014186	EDARADD	3:39203743-39289720	2.81771	6.35578	1.17355	0.923571	0.1963	no
TCONS_00051529	XLOC_019384	STAT1	7:8878058-8938465	40.2123	24.7631	-0.699446	-0.977529	0.19645	no
TCONS_00037944	XLOC_014224	MLLT4	3:43872014-44037922	2.07618	0.000985721	-11.0405	-0.128929	0.1965	no
TCONS_00062554	XLOC_025689	RAI14	Z:9827079-9902714	1.05247	4.33481	2.04219	1.16096	0.19675	no
TCONS_00013051	XLOC_004967	ABTB1	12:9927378-9954547	1.53511	0.000615585	-11.2841	-0.0789399	0.1969	no
TCONS_00011219	XLOC_004307	ENSGALG00000023499	11:20392609-20395602	2.08233	0	#NAME?	nan	0.197	no
TCONS_00049845	XLOC_018737	CALHM2	6:25073369-25077438	1.39008	2.57193	0.887682	0.919836	0.197	no
TCONS_00058207	XLOC_022314	ENSGALG00000018544	Un_random:56290936-56301013	4.87532	0	#NAME?	nan	0.19715	no
TCONS_00026467	XLOC_009624	STAU2	2:122588026-122754811	1.08487	0.000539989	-10.9723	-0.0757347	0.19715	no
TCONS_00039404	XLOC_014912	-	3:82036187-82036926	1.05445	0.314569	-1.74504	-1.29733	0.19715	no
TCONS_00042445	XLOC_015981	FBXW7	4:34811543-34976724	1.51326	0.00415314	-8.50924	-0.397167	0.1974	no
TCONS_00044795	XLOC_016963	LDLRAD3	5:20902880-21055195	1.49071	2.93896	0.979309	0.963588	0.1976	no
TCONS_00055649	XLOC_020922	DOCK10	9:9576113-9768059	1.76234	0.000100918	-14.092	-0.103638	0.19765	no
TCONS_00017683	XLOC_006594	ADORA2A	15:8726120-8758799	37.6969	26.5065	-0.5081	-0.919809	0.1979	no
TCONS_00042543	XLOC_016014	HADH	4:39292315-39312234	207.825	145.6	-0.513359	-0.904954	0.19795	no
TCONS_00036543	XLOC_013756	GSTA3	3:91173588-91229302	106.981	167.341	0.645445	1.12611	0.19795	no
TCONS_00018012	XLOC_006754	TRIM7	16:40457-418674	1.29055	0.600928	-1.10272	-0.0375767	0.19805	no
TCONS_00038134	XLOC_014282	PEX7	3:56852149-56888353	2.63595	0.000525382	-12.2927	-0.103456	0.1981	no
TCONS_00031459	XLOC_011865	C11ORF63	24:3135532-3158145	2.4245	4.3729	0.850904	0.924741	0.1982	no
TCONS_00038386	XLOC_014356	-	3:70108437-70112693	1.05452	0.552662	-0.932118	-0.988196	0.19825	no
TCONS_00003824	XLOC_001224	TMEM123	1:186896581-186913663	18.2726	25.292	0.468997	0.895928	0.19845	no
TCONS_00042909	XLOC_016128	SNORA24	4:56610219-56612332	2.17998	0.000216677	-13.2965	-0.0298536	0.19855	no
TCONS_00052859	XLOC_019893	CCBL2	8:15830271-15851640	10.3539	17.2928	0.740001	0.913561	0.1986	no
TCONS_00058248	XLOC_022348	-	Un_random:57944351-57945314	4.3866	2.03455	-1.10839	-1.41695	0.1988	no
TCONS_00040459	XLOC_015354	PHF17	4:35696791-35741391	2.1211	0.604046	-1.81208	-0.944698	0.1988	no
TCONS_00027290	XLOC_010099	-	2:70366298-70366628	2.35809	0.275174	-3.0992	-2.59948	0.19905	no
TCONS_00001678	XLOC_000544	FBLN1	1:72638629-72721710	15.5647	10.8592	-0.519361	-0.909582	0.19925	no
TCONS_00018351	XLOC_006910	TLR4	17:4062989-4068447	1.02544	0.465583	-1.13914	-0.7642	0.19925	no
TCONS_00031710	XLOC_011954	-	24:2456786-2458182	1.43074	0.673193	-1.08767	-1.06622	0.19935	no
TCONS_00041636	XLOC_015731	ENSGALG00000004169	4:1275931-1314410	1.41413	0.00179937	-9.61821	-0.170415	0.1994	no
TCONS_00036774	XLOC_013841	C3H8ORF80	3:107914571-107924985	6.11714	10.3817	0.763109	0.894533	0.19945	no
TCONS_00023281	XLOC_008649	ALG2	2:92022394-92025188	1.60396	0.000642371	-11.2859	-0.14505	0.1995	no
TCONS_00028685	XLOC_010768	GNAS	20:10866871-10951733	20.5415	10.4394	-0.97651	-1.0095	0.19965	no
TCONS_00042635	XLOC_016042	HPGD	4:45216946-45243199	1.10483	0.000261626	-12.044	-0.0766983	0.19975	no
TCONS_00019419	XLOC_007260	-	18:2122559-2124916	2.06931	0.999788	-1.04946	-1.04283	0.1998	no
TCONS_00033696	XLOC_012746	KRT9	27:4225954-4244172	1.41808	0.797513	-0.830363	-0.921274	0.19985	no
TCONS_00050532	XLOC_019077	-	7:11564654-11570838	1.95985	0.772058	-1.34397	-0.908965	0.19995	no
TCONS_00004385	XLOC_001403	NAPEPLD	1:13894478-13915023	10.2636	15.7598	0.618705	0.870327	0.2	no
TCONS_00033532	XLOC_012679	PLEKHM1	27:1491230-1505939	4.73055	2.06382	-1.19669	-0.900641	0.2	no
TCONS_00050148	XLOC_018860	-	6:11406251-11407037	11.4884	18.33	0.674034	1.13453	0.20015	no
TCONS_00051883	XLOC_019500	TANK	7:23039796-23067925	5.41094	1.76589	-1.61549	-0.998339	0.20015	no
TCONS_00021271	XLOC_007930	UPK3BL	19:4143386-4145053	56.3574	78.696	0.481685	1.11982	0.2002	no
TCONS_00018182	XLOC_006839	YFV	16_random:5258-208516	2.48824	0	#NAME?	nan	0.20025	no
TCONS_00018307	XLOC_006898	EHMT1	17:2391247-2489745	3.43989	0	#NAME?	nan	0.20055	no
TCONS_00000626	XLOC_000183	MON2	1:34818527-34893323	4.01792	6.67925	0.733236	0.925404	0.2006	no
TCONS_00040064	XLOC_015239	RAB39B	4:14310361-14323516	2.57511	0	#NAME?	nan	0.2006	no
TCONS_00052287	XLOC_019620	ENSGALG00000023107	7:37688742-37744494	1.94844	0	#NAME?	nan	0.2006	no
TCONS_00005738	XLOC_001854	MAN1A2	1:79553453-79699623	1.19772	0.000485279	-11.2692	-0.206073	0.2006	no
TCONS_00014455	XLOC_005483	ENSGALG00000024038	13:13141803-13154946	1.73638	0	#NAME?	nan	0.2007	no
TCONS_00002246	XLOC_000720	HHLA2	1:90764246-90820265	50.9562	36.8699	-0.466812	-0.968555	0.20095	no
TCONS_00000462	XLOC_000137	IQUB	1:24090136-24111549	2.40291	4.83439	1.00855	0.915803	0.201	no
TCONS_00002033	XLOC_000650	METTL16	1:82691382-82705807	3.5029	1.2527	-1.48351	-0.946518	0.2011	no
TCONS_00038535	XLOC_014410	-	3:82825607-82935667	2.31563	4.97101	1.10214	0.902891	0.20115	no
TCONS_00017670	XLOC_006591	SMPD4	15:8547963-8592751	1.05476	2.747	1.38094	0.969443	0.20115	no
TCONS_00037691	XLOC_014140	TTC27	3:32610033-32712379	3.4313	5.96233	0.797119	0.924041	0.2012	no
TCONS_00021778	XLOC_008141	ZNF777	2:464670-470897	3.23949	0.00677862	-8.90056	-0.259515	0.20125	no
TCONS_00055388	XLOC_020849	SAP130	9:2432374-2453650	1.47865	0.000648366	-11.1552	-0.123269	0.20125	no
TCONS_00004227	XLOC_001364	LRGUK	1:1239859-1288795	9.36777	14.5933	0.639532	0.92185	0.20135	no
TCONS_00061663	XLOC_024998	-	Un_random:45292341-45292631	7.24339	2.95974	-1.29119	-2.25108	0.2014	no
TCONS_00014012	XLOC_005328	SLC22A4	13:17375176-17397030	7.05913	0.85781	-3.04076	-0.293716	0.2014	no
TCONS_00039856	XLOC_015174	PCDH19	4:5228945-5285917	2.33569	0.219524	-3.4114	-1.26614	0.20145	no
TCONS_00014405	XLOC_005463	CYFIP2	13:11430471-11479982	2.04764	3.33198	0.702417	0.816449	0.20145	no
TCONS_00057231	XLOC_021782	DNAJC19	Un_random:25005801-25010852	44.9583	30.7819	-0.546506	-0.889748	0.20185	no
TCONS_00012758	XLOC_004882	DAG1	12:2277969-2303094	1.88135	0	#NAME?	nan	0.2019	no
TCONS_00007989	XLOC_002583	-	1:6600579-6601157	1.69203	0.656678	-1.3655	-1.34292	0.202	no
TCONS_00001088	XLOC_000351	RPS19BP1	1:52487149-52492934	16.6154	2.71648	-2.61271	-1.5004	0.2022	no
TCONS_00029196	XLOC_011012	MINOS1	21:4770252-4791582	11.3008	0.788136	-3.84184	-1.823	0.2022	no
TCONS_00028452	XLOC_010688	TAF4	20:7651474-7687909	3.1744	1.8278	-0.796377	-0.894209	0.20225	no
TCONS_00064942	XLOC_026440	HSD17B4	Z:69621740-69678232	3.61403	0.0106651	-8.40457	-0.144965	0.2024	no
TCONS_00060553	XLOC_023888	-	Un_random:7912961-7914342	27.0864	18.9732	-0.513604	-1.00981	0.20265	no
TCONS_00003231	XLOC_001028	TMTC4	1:148103800-148160833	1.17613	0.00071804	-10.6777	-0.20449	0.20265	no
TCONS_00029566	XLOC_011132	ZBTB17	21:4308146-4314209	4.38144	0	#NAME?	nan	0.2028	no
TCONS_00037136	XLOC_013968	-	3:9610485-9613319	2.63869	4.84599	0.876969	1.03363	0.2029	no
TCONS_00019821	XLOC_007406	GGA.51353	18:9898056-9908585	1.69496	0	#NAME?	nan	0.20295	no
TCONS_00000709	XLOC_000208	LYZ	1:37298006-37301735	52.1468	34.7983	-0.583561	-0.896383	0.203	no
TCONS_00020270	XLOC_007550	CDC42EP4	18:9030325-9038181	10.334	35.284	1.77161	0.961013	0.203	no
TCONS_00062075	XLOC_025410	-	Un_random:59633180-59633463	2.21318	5.64391	1.35057	2.30789	0.203	no
TCONS_00048871	XLOC_018425	-	6:27876892-27916566	1.56054	0.51732	-1.59292	-1.44439	0.2032	no
TCONS_00056964	XLOC_021604	ENSGALG00000000662	Un_random:15187573-15188008	41.989	26.3082	-0.674498	-1.45465	0.20325	no
TCONS_00045187	XLOC_017085	MEIS2	5:33556730-33726704	1.09876	0.000395287	-11.4407	-0.0383665	0.2033	no
TCONS_00018266	XLOC_006882	SNORA65	17:1953395-1955842	142.344	49.8847	-1.51271	-0.0728252	0.20335	no
TCONS_00033222	XLOC_012558	WDR68	27:2612005-2629042	6.83554	9.72851	0.509164	0.89926	0.20345	no
TCONS_00047772	XLOC_017925	-	5:16723583-16724171	23.3487	13.6716	-0.772156	-1.24622	0.20365	no
TCONS_00022980	XLOC_008525	MAK	2:64368219-64399629	2.54492	4.51617	0.82748	0.937269	0.20365	no
TCONS_00054578	XLOC_020562	UGGT1	9:2454077-2495481	2.19298	5.17426	1.23846	0.9128	0.20365	no
TCONS_00033259	XLOC_012570	SLC35B1	27:3026846-3030269	8.87311	0.115903	-6.25846	-0.470431	0.2038	no
TCONS_00055969	XLOC_021020	KCNMB2	9:18877639-19019399	1.78418	3.22386	0.853528	0.916686	0.20385	no
TCONS_00020922	XLOC_007822	DOC2B	19:6944263-7031040	3.51376	0.00272478	-10.3327	-0.171072	0.2039	no
TCONS_00028464	XLOC_010691	LAMA5	20:7811081-7891131	4.07509	7.03791	0.788315	0.920862	0.20415	no
TCONS_00051981	XLOC_019531	TMEM169	7:25093031-25110064	2.94327	1.57051	-0.906186	-0.940938	0.2042	no
TCONS_00001701	XLOC_000546	-	1:73286816-73436676	1.09398	2.53275	1.21112	0.882629	0.20435	no
TCONS_00051327	XLOC_019321	FAM171B	7:1269574-1301838	2.78915	0.677825	-2.04084	-1.09492	0.20445	no
TCONS_00061005	XLOC_024340	-	Un_random:20740945-20741446	1.85944	0.639428	-1.54001	-1.46097	0.20455	no
TCONS_00033309	XLOC_012584	CALCOCO2	27:3473187-3489375	15.3169	2.19448	-2.80317	-1.29847	0.2046	no
TCONS_00048269	XLOC_018251	HK1	6:11931212-12152277	2.37661	0.0013457	-10.7863	-0.109346	0.20475	no
TCONS_00022455	XLOC_008346	-	2:32101442-32127841	1.18338	1.04861	-0.174433	-0.0110781	0.20475	no
TCONS_00046824	XLOC_017610	KIAA0247	5:30172320-30250630	1.18668	8.11655	2.77393	1.00576	0.2048	no
TCONS_00063736	XLOC_026069	ENSGALG00000013809	Z:6875053-6984261	3.38558	7.38339	1.12488	0.985592	0.20485	no
TCONS_00014319	XLOC_005429	STC2	13:9168254-9179254	21.0953	29.4212	0.479934	0.879475	0.2049	no
TCONS_00003178	XLOC_001006	COL4A2	1:143053258-143307907	4.81627	0.000591678	-12.9908	-0.0817359	0.205	no
TCONS_00029476	XLOC_011110	AGRN	21:2694741-2753494	1.06195	5.71901	2.42905	0.778812	0.20505	no
TCONS_00052745	XLOC_019855	PTGS2	8:10059516-10067539	9.65321	1.62852	-2.56745	-1.76452	0.20515	no
TCONS_00041613	XLOC_015721	ENSGALG00000004484	4:836000-1101369	2.21756	0.000707969	-11.613	-0.194224	0.2052	no
TCONS_00037033	XLOC_013935	-	3:3559501-3604678	5.03662	0.298658	-4.07589	-1.77191	0.2053	no
TCONS_00038312	XLOC_014334	FAM26F	3:66469093-66472277	7.07326	10.6623	0.592065	0.898042	0.2056	no
TCONS_00012120	XLOC_004678	ZMYND10	12:1382902-1391200	1.19023	5.95744	2.32345	0.996542	0.20595	no
TCONS_00038971	XLOC_014547	SOX7	3:109611218-109615383	67.1939	33.1519	-1.01924	-0.981134	0.20625	no
TCONS_00030268	XLOC_011406	AIM1L	23:165424-175564	3.51117	5.59087	0.67112	0.92222	0.20625	no
TCONS_00028518	XLOC_010709	PCMTD2	20:9070867-9083893	7.68722	0.00295147	-11.3468	-0.232923	0.20635	no
TCONS_00012414	XLOC_004770	MGLL	12:9867587-9923818	14.6985	0.00976987	-10.555	-0.288076	0.20645	no
TCONS_00062094	XLOC_025429	-	Un_random:60549029-60550862	1.09464	2.02752	0.889258	0.999437	0.2066	no
TCONS_00058267	XLOC_022364	ENSGALG00000003756	Un_random:59299400-59302385	3.00281	1.47074	-1.02977	-1.16708	0.2067	no
TCONS_00010473	XLOC_003989	WDR76	10:22072737-22080243	1.27023	0.000345161	-11.8455	-0.0688577	0.2067	no
TCONS_00027068	XLOC_009877	-	2:17651312-17651971	1.02959	0.36586	-1.4927	-1.29967	0.2067	no
TCONS_00049919	XLOC_018761	ABLIM1	6:29280227-29463066	3.57274	1.14068	-1.64713	-0.965471	0.20685	no
TCONS_00042907	XLOC_016127	METTL14	4:56527531-56552722	2.60977	5.18485	0.990382	0.893368	0.20685	no
TCONS_00037653	XLOC_014132	RSPH9	3:32042959-32062581	61.9686	85.5849	0.46582	0.888842	0.2069	no
TCONS_00061593	XLOC_024928	-	Un_random:42837540-42838696	5.95821	3.42481	-0.798854	-1.05519	0.20705	no
TCONS_00030481	XLOC_011488	KIAA0319L	23:4631616-4660798	1.01619	0.00247072	-8.68402	-0.0913854	0.20705	no
TCONS_00029870	XLOC_011254	ENTPD4	22:1201614-1210045	2.68786	3.62597	1.41559	0.203273	0.20725	no
TCONS_00060495	XLOC_023830	-	Un_random:6474999-6475480	2.06867	0.787611	-1.39315	-1.4537	0.20725	no
TCONS_00058497	XLOC_022509	-	Un_random:4431330-4432675	8.88671	17.121	0.946045	1.95687	0.2073	no
TCONS_00012756	XLOC_004882	DAG1	12:2277969-2303094	1.90607	0	#NAME?	nan	0.2077	no
TCONS_00055071	XLOC_020735	EIF4G1	9:17002292-17017961	2.76882	0.00133274	-11.0207	-0.162013	0.20785	no
TCONS_00039234	XLOC_014742	-	3:35236591-35567312	2.91772	0	#NAME?	nan	0.2079	no
TCONS_00057107	XLOC_021697	GGA.37590	Un_random:20767597-20772624	2.35959	7.03667e-05	-15.0333	-0.0111856	0.208	no
TCONS_00024522	XLOC_009029	KIAA1462	2:14816134-14844773	5.29012	9.23528	0.803854	0.911067	0.2081	no
TCONS_00053397	XLOC_020074	ENSGALG00000002431	8:2666981-2699703	1.82337	0.000963302	-10.8863	-0.188124	0.20825	no
TCONS_00061743	XLOC_025078	-	Un_random:48319991-48320381	1.51613	0.378025	-2.00384	-1.64794	0.2083	no
TCONS_00060780	XLOC_024115	-	Un_random:14385614-14386693	1.18979	0.54297	-1.13176	-1.0873	0.2083	no
TCONS_00001792	XLOC_000581	SLC2A3	1:78955960-78967650	84.9078	57.5073	-0.562153	-0.896689	0.20835	no
TCONS_00008616	XLOC_003210	-	1:134428013-134432833	14.5398	10.5397	-0.464167	-0.926441	0.20855	no
TCONS_00012013	XLOC_004602	-	11:9410304-9638173	1.41054	0.71891	-0.972362	-0.913192	0.20865	no
TCONS_00029186	XLOC_011006	-	21:4395291-4396594	6.6094	11.3441	0.779351	1.16616	0.2088	no
TCONS_00048766	XLOC_018389	TMEM180	6:24582087-24596398	9.94147	32.1861	1.69491	0.919588	0.2089	no
TCONS_00058859	XLOC_022764	-	Un_random:18237344-18240097	8.88793	57.8574	2.70258	31.2172	0.2089	no
TCONS_00010016	XLOC_003859	GCNT3	10:6361815-6364404	1.17577	2.07521	0.819654	0.90074	0.2089	no
TCONS_00044176	XLOC_016760	ENSGALG00000018754	5:98170-98899	42.2179	27.7859	-0.603503	-1.27693	0.20905	no
TCONS_00046450	XLOC_017508	ORAOV1	5:18709424-18741406	5.26594	9.09186	0.787883	0.890457	0.20905	no
TCONS_00013366	XLOC_005073	-	12:2555939-2700257	1.34471	0.716285	-0.908692	-0.0324753	0.20905	no
TCONS_00049244	XLOC_018543	TFAM	6:6292549-6297847	1.17687	0.0039775	-8.20888	-0.193449	0.2092	no
TCONS_00053396	XLOC_020074	ENSGALG00000002431	8:2666981-2699703	12.0668	18.071	0.582634	0.926572	0.2094	no
TCONS_00034376	XLOC_013036	C2CD4C	28:2125199-2129027	2.66506	0.598594	-2.15452	-0.658973	0.20945	no
TCONS_00012007	XLOC_004596	-	11:9040155-9040722	1.0423	0.112409	-3.21295	-1.83282	0.20945	no
TCONS_00023486	XLOC_008711	RBBP8	2:105970497-106009478	5.99049	1.25325	-2.257	-1.02727	0.2095	no
TCONS_00013072	XLOC_004974	KLF15	12:10911819-10943951	12.1507	6.7385	-0.850542	-0.955177	0.20955	no
TCONS_00039371	XLOC_014879	-	3:75582908-75704748	1.15618	0.209212	-2.46633	-0.0972355	0.2097	no
TCONS_00060694	XLOC_024029	-	Un_random:11982967-11983227	106.629	162.93	0.611653	2.43036	0.20975	no
TCONS_00013042	XLOC_004961	-	12:9642676-9657146	4.80242	2.38794	-1.008	-1.03994	0.2098	no
TCONS_00029304	XLOC_011048	DDI2	21:6926715-6950000	3.78126	0.157869	-4.58207	-1.1534	0.20985	no
TCONS_00062514	XLOC_025676	AVD	Z:8485801-8509049	12.193	126.846	3.37896	2.63713	0.2099	no
TCONS_00013605	XLOC_005205	-	13:8363469-8372670	6.31761	10.3803	0.716402	0.912795	0.2099	no
TCONS_00002650	XLOC_000842	PDE9A	1:112945044-112989006	16.175	0.099727	-7.34157	-1.0486	0.20995	no
TCONS_00018131	XLOC_006815	-	16:40457-418674	2.28464	1.77426	-0.364751	-0.0141863	0.20995	no
TCONS_00053467	XLOC_020098	PRKAB2	8:4307849-4322600	1.45624	0.000323815	-12.1348	-0.0443961	0.20995	no
TCONS_00029739	XLOC_011186	EPHB2	21:6143862-6250853	2.88688	4.73687	0.714423	0.873833	0.21	no
TCONS_00000026	XLOC_000010	-	1:412481-433470	3.17368	2.02986	-0.644776	-0.886024	0.2102	no
TCONS_00036676	XLOC_013801	ENSGALG00000016483	3:104565721-104580145	7.22394	2.92475	-1.30447	-0.678793	0.21035	no
TCONS_00059754	XLOC_023277	-	Un_random:46759058-46761029	1.0214	0	#NAME?	nan	0.21045	no
TCONS_00005096	XLOC_001644	ENSGALG00000012146	1:52533481-52559274	1.21568	0.00246348	-8.94685	-0.174988	0.2105	no
TCONS_00018504	XLOC_006954	EXOSC2	17:6556736-6564571	6.75565	2.26559	-1.5762	-1.01295	0.21055	no
TCONS_00005177	XLOC_001674	RASD2	1:54066770-54075153	7.06114	10.1122	0.518117	0.877427	0.2106	no
TCONS_00059423	XLOC_023095	MRPL10	Un_random:36681666-36683611	6.67368	28.1681	2.07751	0.921709	0.2106	no
TCONS_00015398	XLOC_005832	HBAA	14:12729703-12730496	224.388	162.762	-0.463231	-1.25737	0.21065	no
TCONS_00010728	XLOC_004151	PSKH1	11:941374-967499	5.25098	1.06013	-2.30835	-1.42168	0.21065	no
TCONS_00009674	XLOC_003751	PAQR5	10:21508052-21512638	4.5417	6.84926	0.592717	0.871074	0.2107	no
TCONS_00037865	XLOC_014193	-	3:40340835-40346947	1.83613	0.218262	-3.07254	-1.07417	0.2107	no
TCONS_00054919	XLOC_020676	FAM43A	9:13914515-13915731	1.68334	0.00346573	-8.92395	-0.208522	0.2107	no
TCONS_00039845	XLOC_015169	XKRX	4:5155829-5164266	12.5377	6.60103	-0.925507	-0.895187	0.2108	no
TCONS_00008184	XLOC_002778	-	1:56678557-56680529	4.97189	7.60025	0.612252	0.951126	0.2108	no
TCONS_00022666	XLOC_008405	LZTFL1	2:42807043-42817266	16.8802	24.651	0.546313	0.882695	0.21085	no
TCONS_00061819	XLOC_025154	-	Un_random:51003522-51004063	35.4764	22.9411	-0.628924	-1.27963	0.2109	no
TCONS_00012643	XLOC_004843	LMCD1	12:19869790-19893301	2.61509	3.94847	0.594436	0.874171	0.2109	no
TCONS_00009465	XLOC_003687	POLG	10:14626424-14658259	6.57218	0.15686	-5.38883	-1.52393	0.21095	no
TCONS_00041403	XLOC_015648	CPZ	4:84149222-84190172	1.74769	0.577522	-1.59751	-0.5864	0.21095	no
TCONS_00053628	XLOC_020145	RALGPS1	8:6600835-6717274	2.33585	0.315708	-2.88728	-1.19978	0.21115	no
TCONS_00019466	XLOC_007281	ENSGALG00000001629	18:3647518-3680848	2.70084	5.61958	1.05706	0.877413	0.21125	no
TCONS_00025919	XLOC_009460	NR4A3	2:91684968-91712016	5.1837	0.878711	-2.56052	-1.35069	0.2113	no
TCONS_00004461	XLOC_001430	BRD1	1:19999856-20081509	2.28074	5.20494	1.19038	0.919618	0.2113	no
TCONS_00006600	XLOC_002116	SMS	1:122453383-122500047	14.7872	9.09415	-0.701342	-0.889982	0.21145	no
TCONS_00033655	XLOC_012728	SNORA21	27:3957105-3959074	43.8771	88.6335	1.01438	0.0398098	0.2116	no
TCONS_00041830	XLOC_015791	MBNL3	4:3485474-3575505	1.37337	0.00299665	-8.84015	-0.283294	0.2118	no
TCONS_00012021	XLOC_004610	-	11:11939924-11940857	1.19045	0.521532	-1.19068	-1.11617	0.2118	no
TCONS_00019995	XLOC_007457	COX10	18:2488738-2791605	6.30772	0.938813	-2.74821	-1.35778	0.21185	no
TCONS_00025155	XLOC_009241	CCK	2:43849684-43854449	1.36289	0.562639	-1.27639	-1.19998	0.21205	no
TCONS_00042604	XLOC_016033	CDKN2AIP	4:41233873-41237671	1.00831	0.00195595	-9.00985	-0.169201	0.21225	no
TCONS_00051301	XLOC_019314	ASNSD1	7:239524-350383	2.61674	0.00434929	-9.23278	-0.155528	0.21245	no
TCONS_00018184	XLOC_006839	ENSGALG00000024426	16_random:5258-208516	4.36495	0	#NAME?	nan	0.2125	no
TCONS_00065094	XLOC_026532	-	Z:15257973-15258572	3.89326	1.88723	-1.04471	-1.26089	0.2125	no
TCONS_00010272	XLOC_003921	ZFAND6	10:14278099-14327491	9.6267	0.00909756	-10.0473	-0.419482	0.21255	no
TCONS_00061921	XLOC_025256	-	Un_random:54059118-54059750	6.57433	11.3591	0.788928	1.21306	0.21255	no
TCONS_00048039	XLOC_018172	ENSGALG00000001870	6:1947781-2020291	2.66835	5.13325	0.943927	0.922638	0.21255	no
TCONS_00017243	XLOC_006483	GOLGA3	15:1449010-1475232	8.888	1.60908	-2.46562	-1.29694	0.2126	no
TCONS_00034714	XLOC_013176	PSME4	3:2876624-2936813	3.47313	0.00943827	-8.5235	-0.225624	0.21275	no
TCONS_00064991	XLOC_026457	TRIM36	Z:72120735-72141926	1.39581	0.000240464	-12.503	-0.137451	0.21275	no
TCONS_00057542	XLOC_021936	ENSGALG00000013542	Un_random:31504564-31510440	1.00648	0.00211426	-8.89495	-0.310109	0.21275	no
TCONS_00010479	XLOC_003991	CTSH	10:22098455-22104465	50.3227	36.3971	-0.467388	-1.01081	0.2129	no
TCONS_00043540	XLOC_016305	NAT8L	4:86007313-86082177	11.1059	17.5284	0.658361	0.923231	0.2129	no
TCONS_00009970	XLOC_003846	PSMA4	10:4588994-4599198	6.41386	15.6056	1.28279	0.845783	0.21305	no
TCONS_00046356	XLOC_017478	RASSF7	5:16995359-17011934	4.89753	0.954231	-2.35964	-1.00795	0.2131	no
TCONS_00026155	XLOC_009529	ENSGALG00000014986	2:106022098-106036312	1.35337	0.565306	-1.25945	-0.776806	0.2133	no
TCONS_00060342	XLOC_023677	-	Un_random:2015988-2017078	6.93659	11.2033	0.691624	1.04459	0.21335	no
TCONS_00032076	XLOC_012106	CTSS	25:1787223-1789851	57.2719	77.9118	0.444015	1.01982	0.2134	no
TCONS_00004944	XLOC_001583	TMEM140	1:49797752-49801601	16.9328	32.4316	0.937579	0.868602	0.21355	no
TCONS_00060774	XLOC_024109	-	Un_random:14218117-14219117	5.10061	2.8979	-0.815661	-1.0731	0.2136	no
TCONS_00025761	XLOC_009430	GALNT1	2:86081815-86156654	1.90077	0.0026616	-9.48008	-0.232576	0.2136	no
TCONS_00000523	XLOC_000152	-	1:28459176-28462975	28.2245	14.8237	-0.929044	-0.872529	0.2137	no
TCONS_00048100	XLOC_018195	ENSGALG00000024441	6:6190986-6238844	136.964	92.4021	-0.567798	-0.879173	0.21385	no
TCONS_00028025	XLOC_010555	TGM2	20:10324565-10332890	37.7955	60.896	0.688133	0.884681	0.21395	no
TCONS_00062617	XLOC_025703	C7	Z:12350858-12371339	2.919	4.71956	0.693179	0.899822	0.21395	no
TCONS_00003338	XLOC_001064	ENSGALG00000016918	1:158548083-158569419	1.33664	0	#NAME?	nan	0.21395	no
TCONS_00063376	XLOC_025940	ELL2	Z:56155213-56215768	33.6489	21.5165	-0.645116	-0.889054	0.214	no
TCONS_00003654	XLOC_001166	SLC7A1	1:179712693-179753784	2.06072	3.99853	0.956318	0.912253	0.214	no
TCONS_00008494	XLOC_003088	-	1:100209227-100210605	79.2743	57.9421	-0.452243	-0.996847	0.2141	no
TCONS_00050596	XLOC_019095	NOP58	7:12837962-12863405	2.63235	0.0020238	-10.3451	-0.163361	0.21425	no
TCONS_00022144	XLOC_008244	ENKUR	2:16647170-16656267	33.0403	46.9025	0.505441	0.881023	0.2143	no
TCONS_00012760	XLOC_004882	DAG1	12:2277969-2303094	1.8252	0.00117562	-10.6004	-0.0761608	0.21435	no
TCONS_00040348	XLOC_015319	GAB1	4:31622730-31722317	8.66054	2.2185	-1.96487	-1.10976	0.21445	no
TCONS_00040888	XLOC_015499	SEC24D	4:56470429-56522691	2.72059	6.22177	1.19341	0.964185	0.21445	no
TCONS_00043307	XLOC_016238	-	4:72634127-72651654	1.24787	0.0967911	-3.68844	-1.31584	0.2145	no
TCONS_00053598	XLOC_020135	CEP350	8:6299699-6363327	1.03809	0.000271661	-11.8998	-0.165162	0.2145	no
TCONS_00019815	XLOC_007403	SLC25A10	18:9846739-9849592	14.5697	9.32997	-0.643028	-0.874868	0.2148	no
TCONS_00020346	XLOC_007576	AFMID	18:9809363-9812831	2.33531	0.00461848	-8.98198	-0.319419	0.2148	no
TCONS_00047042	XLOC_017674	ABCD4	5:40261374-40274482	8.143	0.483964	-4.07259	-1.49763	0.21495	no
TCONS_00060786	XLOC_024121	-	Un_random:14623802-14624703	7.27033	4.26169	-0.770597	-1.08182	0.2152	no
TCONS_00059861	XLOC_023337	ENSGALG00000008216	Un_random:49778810-49784322	1.37819	0	#NAME?	nan	0.2153	no
TCONS_00053548	XLOC_020117	PBX1	8:5417382-5539646	10.4607	17.3474	0.729739	0.905602	0.2154	no
TCONS_00059245	XLOC_023005	COX8A	Un_random:30797376-30797793	738.395	544.063	-0.440619	-1.70858	0.21555	no
TCONS_00059892	XLOC_023353	ENSGALG00000022087	Un_random:50681296-50682877	7.71758	12.0349	0.640999	0.869628	0.2157	no
TCONS_00037953	XLOC_014224	MLLT4	3:43872014-44037922	2.54941	0.0035135	-9.50304	-0.303347	0.2157	no
TCONS_00061374	XLOC_024709	-	Un_random:34677583-34677864	3.75674	1.22587	-1.61568	-2.30145	0.21585	no
TCONS_00051094	XLOC_019249	KALRN	7:29152468-29457705	21.5593	11.7178	-0.879608	-1.00607	0.21615	no
TCONS_00021811	XLOC_008150	ENSGALG00000005172	2:855880-859614	1.13323	5.5827	2.30052	1.668	0.2162	no
TCONS_00030679	XLOC_011564	KDM1A	23:1653154-1684891	1.11234	0.00269453	-8.68935	-0.220499	0.2162	no
TCONS_00009646	XLOC_003742	ENSGALG00000023278	10:21309177-21316320	5.05947	0	#NAME?	nan	0.2163	no
TCONS_00004289	XLOC_001378	NUDT5	1:6509390-6563419	1.28992	0	#NAME?	nan	0.21635	no
TCONS_00023225	XLOC_008622	INO80C	2:86181314-86216812	3.13873	0.843374	-1.89594	-1.16052	0.2165	no
TCONS_00029793	XLOC_011209	-	21:2853381-2853901	2.7342	5.49297	1.00647	1.31939	0.21655	no
TCONS_00059900	XLOC_023359	-	Un_random:50823094-50823903	1.57715	0.000181196	-13.0875	-0.0184772	0.2166	no
TCONS_00033548	XLOC_012687	ENSGALG00000000332	27:1601933-1607204	1.16384	0	#NAME?	nan	0.2167	no
TCONS_00056858	XLOC_021529	-	Un_random:11348477-11351441	5.87722	9.83052	0.742133	0.868215	0.21675	no
TCONS_00049493	XLOC_018632	FUT11	6:17020369-17026839	1.50675	0.000247692	-12.5706	-0.027655	0.21685	no
TCONS_00000553	XLOC_000162	PNPLA8	1:30301696-30339066	2.92342	5.13899	0.813826	0.873738	0.21695	no
TCONS_00032236	XLOC_012171	NAV1	26:631831-649199	1.44302	2.34965	0.703357	0.871882	0.217	no
TCONS_00021298	XLOC_007939	AP2B1	19:4359669-4428965	6.00497	2.42593	-1.30762	-0.866069	0.21705	no
TCONS_00013500	XLOC_005169	SLC23A1	13:2188484-2189702	6.3895	12.2473	0.938693	0.837701	0.21735	no
TCONS_00016689	XLOC_006292	ABCB9	15:5263007-5276343	1.33629	0.00333444	-8.64657	-0.524854	0.21735	no
TCONS_00060853	XLOC_024188	-	Un_random:15946532-15946951	12.0263	6.48735	-0.890486	-1.50483	0.21745	no
TCONS_00005338	XLOC_001729	BRAF	1:58985987-59068933	2.41985	0.00574537	-8.7183	-0.313468	0.21755	no
TCONS_00061608	XLOC_024943	-	Un_random:43489231-43489484	1.86051	5.30661	1.51209	2.82808	0.2176	no
TCONS_00060964	XLOC_024299	-	Un_random:19932028-19932343	3.45628	1.28775	-1.42437	-1.97747	0.2177	no
TCONS_00007441	XLOC_002389	MTUS2	1:179758340-179924923	2.93498	4.51948	0.622807	0.861646	0.2177	no
TCONS_00026648	XLOC_009690	YWHAZ	2:133774465-133803586	1.18083	0	#NAME?	nan	0.2177	no
TCONS_00034591	XLOC_013123	-	28:2166722-2166839	409.394	951.095	1.2161	104.289	0.21775	no
TCONS_00045002	XLOC_017025	ITPKA	5:26826561-26863886	1.9209	0.000754392	-11.3142	-0.240933	0.2179	no
TCONS_00047232	XLOC_017727	TC2N	5:46885829-46917015	16.9613	27.9325	0.719701	0.928188	0.218	no
TCONS_00061777	XLOC_025112	-	Un_random:49606287-49606581	86.9967	129.498	0.573892	1.9745	0.21815	no
TCONS_00033236	XLOC_012562	MYL4	27:2744008-2749167	1.04328	0.000804015	-10.3416	-0.0800173	0.2182	no
TCONS_00012952	XLOC_004933	DCP1A	12:7204620-7238056	3.34416	2.02386	-0.724535	-0.862583	0.21825	no
TCONS_00062490	XLOC_025668	ATP11C	Z:8258922-8337639	1.058	4.38805	2.05224	1.29159	0.21835	no
TCONS_00011338	XLOC_004351	KARS	11:21824565-21850742	4.155	0.00321016	-10.338	-0.107647	0.21845	no
TCONS_00048810	XLOC_018404	OBFC1	6:25475908-25522577	2.17601	3.50967	0.68965	0.883613	0.21855	no
TCONS_00061127	XLOC_024462	-	Un_random:24281826-24282801	14.2158	9.20657	-0.62676	-1.03524	0.2186	no
TCONS_00032296	XLOC_012198	PI16	26:1430130-1437573	7.17705	25.6455	1.83724	1.04381	0.2186	no
TCONS_00043386	XLOC_016257	MED28	4:78832581-78865107	3.69941	6.86764	0.892518	0.855595	0.2186	no
TCONS_00018127	XLOC_006811	-	16:40457-418674	4.74792	4.48636	-0.0817518	-0.00289589	0.21865	no
TCONS_00008593	XLOC_003187	-	1:126776467-126777006	1.02037	0.317319	-1.68509	-1.35621	0.2187	no
TCONS_00027403	XLOC_010212	-	2:112785163-112785740	2.1561	0.864351	-1.31873	-1.30674	0.2188	no
TCONS_00018086	XLOC_006793	ZNF692	16:40457-418674	1.45469	2.09992	0.52962	0.0215222	0.2189	no
TCONS_00010690	XLOC_004137	C16ORF48	11:588019-595286	1.17716	7.0806e-05	-14.0211	-0.025453	0.21905	no
TCONS_00005930	XLOC_001907	ATP1A1	1:83570074-83586443	179.622	445.294	1.30979	0.868315	0.2191	no
TCONS_00026492	XLOC_009633	HEY1	2:125470647-125473566	109.822	78.6274	-0.482069	-0.856317	0.21915	no
TCONS_00047788	XLOC_017941	-	5:18121852-18122030	16.4728	3.99707	-2.04307	-9.65797	0.21915	no
TCONS_00050182	XLOC_018894	-	6:18052080-18053146	7.8448	12.1879	0.635638	1.02175	0.2192	no
TCONS_00024172	XLOC_008926	DENND3	2:151634216-151672594	2.2074	1.27201	-0.795241	-0.848148	0.21925	no
TCONS_00028186	XLOC_010605	L3MBTL1	20:25888-63930	1.58148	0.651752	-1.27888	-0.875529	0.2194	no
TCONS_00040661	XLOC_015430	PRKG2	4:47066657-47091695	8.72283	15.4978	0.829194	0.743832	0.21945	no
TCONS_00009582	XLOC_003717	ALDH6	10:19570925-19612706	67.5272	49.7687	-0.44023	-0.896731	0.2195	no
TCONS_00023793	XLOC_008806	FAM164A	2:125075112-125111303	4.98779	2.82709	-0.819084	-0.870852	0.2196	no
TCONS_00004898	XLOC_001569	NTN4	1:47495964-47534298	1.47282	0.00168785	-9.76918	-0.325761	0.2196	no
TCONS_00060756	XLOC_024091	-	Un_random:13774417-13775504	2.37129	1.16255	-1.02838	-1.04125	0.2197	no
TCONS_00006708	XLOC_002153	WWC3	1:128605601-128673264	11.0669	7.3448	-0.591461	-0.864898	0.2198	no
TCONS_00015684	XLOC_005922	ENSGALG00000024305	14:1226632-1237445	3.06299	4.44361	0.536791	0.0249509	0.2198	no
TCONS_00058339	XLOC_022406	-	Un_random:61837392-61837888	20.5018	35.487	0.79154	1.88478	0.2199	no
TCONS_00038938	XLOC_014536	CENPO	3:107997659-108365176	1.02049	1.33178	0.384085	0.0113319	0.2199	no
TCONS_00026701	XLOC_009704	FZD6	2:134789628-134839344	7.97907	3.64423	-1.13061	-0.920047	0.22015	no
TCONS_00008754	XLOC_003348	-	1:171658134-171660609	1.82327	1.03188	-0.821249	-0.943261	0.2202	no
TCONS_00020479	XLOC_007623	-	18:171725-171881	40.1685	11.5381	-1.79966	-19.2283	0.2204	no
TCONS_00017079	XLOC_006422	P2RX2	15:10273314-10277895	3.96663	6.94337	0.80772	1.03785	0.2204	no
TCONS_00057865	XLOC_022116	-	Un_random:44892033-44893626	22.4976	33.55	0.576541	1.14643	0.22045	no
TCONS_00016720	XLOC_006305	SETD1B	15:5686644-5730189	2.98855	1.92628	-0.633628	-0.853603	0.22075	no
TCONS_00026707	XLOC_009705	SLC25A32	2:134852059-134898307	1.66727	4.08455	1.29268	0.946446	0.22085	no
TCONS_00056156	XLOC_021085	RNF13	9:25338129-25367118	22.6066	0.026699	-9.72574	-0.359831	0.22095	no
TCONS_00028891	XLOC_010912	-	20_random:55962-56116	55.7286	19.1632	-1.54008	-19.7053	0.22105	no
TCONS_00020347	XLOC_007577	TK1	18:9813048-9816953	18.2223	12.8778	-0.500817	-0.85834	0.22105	no
TCONS_00048405	XLOC_018289	USP54	6:17126160-17221956	1.92383	0.00208165	-9.85204	-0.366901	0.2212	no
TCONS_00031452	XLOC_011865	C11ORF63	24:3135532-3158145	1.3933	0.0246603	-5.82018	-0.639905	0.2213	no
TCONS_00062679	XLOC_025721	GZMA	Z:15998562-16003108	1.82807	0.217243	-3.07294	-0.453043	0.22145	no
TCONS_00009506	XLOC_003698	ST8SIA2	10:16196025-16222793	1.35884	0.449557	-1.5958	-1.02136	0.22145	no
TCONS_00049547	XLOC_018650	SCD	6:18570638-18589361	5.16854	7.41121	0.51995	0.852056	0.2215	no
TCONS_00029187	XLOC_011007	-	21:4398465-4399641	8.09522	13.5487	0.743012	1.17791	0.22175	no
TCONS_00025995	XLOC_009490	CEP192	2:99222825-99280410	1.03484	0.370593	-1.48151	-0.95154	0.22175	no
TCONS_00040942	XLOC_015517	PDLIM5	4:59769826-59887044	3.36057	0.00139958	-11.2295	-0.164463	0.22185	no
TCONS_00005730	XLOC_001853	ENSGALG00000011930	1:79448706-79501797	7.21214	4.39167	-0.715658	-0.924563	0.22195	no
TCONS_00014375	XLOC_005448	ZNF346	13:10361043-10372563	1.21459	0.00335148	-8.50145	-0.269134	0.22225	no
TCONS_00018256	XLOC_006879	CDC26	17:1871150-1871485	292.478	203.454	-0.523626	-2.5007	0.2223	no
TCONS_00060652	XLOC_023987	-	Un_random:10744986-10746179	1.7475	3.15406	0.851914	1.01604	0.2223	no
TCONS_00011604	XLOC_004447	-	11:5103894-5105331	1.40903	0.64209	-1.13385	-1.07043	0.2223	no
TCONS_00008206	XLOC_002800	-	1:61437964-61463091	5.01551	1.96829	-1.34946	-0.161821	0.2224	no
TCONS_00063361	XLOC_025934	PRRC1	Z:55111339-55463803	81.2804	57.8914	-0.489559	-0.918324	0.2225	no
TCONS_00009644	XLOC_003741	PIAS1	10:21251929-21306853	2.92974	0.744336	-1.97675	-0.99126	0.2225	no
TCONS_00052281	XLOC_019617	NR4A2	7:37663019-37668298	1.57571	0.91188	-0.789085	-0.869403	0.2227	no
TCONS_00020791	XLOC_007781	KIF12	19:5605179-5614200	9.74896	16.556	0.764031	0.855748	0.2229	no
TCONS_00027813	XLOC_010473	ARFGEF2	20:6330766-6365891	9.94792	5.73491	-0.794623	-0.781724	0.22305	no
TCONS_00061763	XLOC_025098	-	Un_random:49208636-49210025	4.25416	2.49616	-0.769164	-0.983216	0.22305	no
TCONS_00062987	XLOC_025811	C9ORF150	Z:30587769-30615246	2.73236	0.012854	-7.73179	-0.300178	0.22305	no
TCONS_00054361	XLOC_020395	-	8:4100788-4101309	1.21471	0.412873	-1.55684	-1.42825	0.22305	no
TCONS_00046966	XLOC_017646	HEATR5A	5:36766241-36823427	1.09491	0.00198933	-9.10432	-0.237789	0.22305	no
TCONS_00019498	XLOC_007293	CYGB	18:4332799-4344064	5.48061	7.75704	0.501168	0.856332	0.22355	no
TCONS_00053648	XLOC_020153	RABGAP1L	8:7421031-7625360	4.03455	1.45186	-1.47451	-0.942999	0.22355	no
TCONS_00012611	XLOC_004829	CHL1	12:17813675-17922336	1.11524	0.572578	-0.961803	-0.912935	0.22365	no
TCONS_00011633	XLOC_004453	PAPD5	11:6961669-6991784	2.95318	0.00592093	-8.96223	-0.620228	0.2238	no
TCONS_00004581	XLOC_001467	TES	1:26968381-26994684	6.13869	9.65791	0.653781	0.852359	0.22385	no
TCONS_00058369	XLOC_022427	SARS	Un_random:63144201-63145004	112.15	80.9047	-0.471138	-1.18734	0.22395	no
TCONS_00050090	XLOC_018814	TCERG1L	6:36586551-36652488	40.8133	13.3711	-1.60992	-1.14149	0.22395	no
TCONS_00050159	XLOC_018871	-	6:12533857-12534689	267.529	197.472	-0.438048	-1.05813	0.22405	no
TCONS_00063053	XLOC_025831	FAM189A2	Z:34344677-34368632	2.42336	10.5352	2.12014	1.34303	0.2241	no
TCONS_00061428	XLOC_024763	-	Un_random:36943208-36943350	8.44276	69.6962	3.04529	33.4907	0.22425	no
TCONS_00019539	XLOC_007307	FBF1	18:4595440-4609293	7.60248	2.86262	-1.40913	-0.919352	0.22435	no
TCONS_00059453	XLOC_023116	-	Un_random:37532473-37533828	6.68562	11.4007	0.769987	1.19458	0.2244	no
TCONS_00017190	XLOC_006463	HIC2	15:172259-373957	1.01422	0.000248058	-11.9974	-0.0705666	0.2246	no
TCONS_00002895	XLOC_000916	GPM6B	1:126252298-126359188	12.5319	8.97166	-0.482163	-0.844505	0.2247	no
TCONS_00002317	XLOC_000742	ARL6	1:94459244-94466051	4.04629	0.00590321	-9.42088	-0.10211	0.2247	no
TCONS_00038275	XLOC_014317	HSF2	3:63957843-63986100	1.80456	8.78378	2.2832	1.22511	0.2247	no
TCONS_00036775	XLOC_013842	ENSGALG00000019861	3:107925476-107936739	8.74412	13.6554	0.643089	0.861867	0.22475	no
TCONS_00027224	XLOC_010033	-	2:52219310-52219692	1.27626	3.18607	1.31986	1.65331	0.22475	no
TCONS_00053324	XLOC_020050	RABGGTB	8:30595456-30606781	7.18596	0.00653911	-10.1019	-0.277282	0.2248	no
TCONS_00010183	XLOC_003896	SECISBP2L	10:11934588-11974974	11.8015	7.40685	-0.672036	-0.88677	0.225	no
TCONS_00049514	XLOC_018639	TLL2	6:17664228-17734059	2.33337	1.46533	-0.671189	-0.822609	0.225	no
TCONS_00022179	XLOC_008258	PTPLA	2:19612420-19630235	1.85556	1.07109	-0.792771	-0.812945	0.225	no
TCONS_00055390	XLOC_020849	SAP130	9:2432374-2453650	1.24045	5.97961	2.26918	0.984284	0.2251	no
TCONS_00015337	XLOC_005809	CXorf69	14:9021388-9066164	4.49491	2.39357	-0.909126	-0.0407704	0.2252	no
TCONS_00041462	XLOC_015668	SPON2	4:88002583-88035603	16.5178	27.3882	0.729528	0.828604	0.22525	no
TCONS_00021134	XLOC_007886	FKBP6	19:270980-289029	2.05907	0.697734	-1.56124	-0.760702	0.22525	no
TCONS_00059926	XLOC_023371	ENSGALG00000015277	Un_random:51512614-51524325	1.04941	0.00412516	-7.99091	-0.396999	0.2255	no
TCONS_00037861	XLOC_014192	SLC35F3	3:40158194-40340746	17.4153	7.33929	-1.24664	-0.988835	0.22565	no
TCONS_00057969	XLOC_022166	-	Un_random:47833541-47834596	1.32393	0.0122551	-6.7553	-0.526242	0.2257	no
TCONS_00018108	XLOC_006802	YFV	16:40457-418674	6.67771	4.73884	-0.494821	-0.0199767	0.2258	no
TCONS_00047890	XLOC_018043	-	5:39761714-39762640	7.04033	4.17363	-0.754342	-1.04602	0.22605	no
TCONS_00058821	XLOC_022731	-	Un_random:16883574-16888452	1.24039	0.507476	-1.28938	-1.17681	0.22605	no
TCONS_00011661	XLOC_004461	DASRAA	11:8280946-8286362	1.21858	0.00797359	-7.25576	-0.409427	0.22605	no
TCONS_00061948	XLOC_025283	-	Un_random:54915967-54916856	3.18482	1.65961	-0.940364	-1.06755	0.2262	no
TCONS_00010246	XLOC_003914	C15ORF26	10:13852727-13860175	12.3647	27.0719	1.13057	0.892486	0.22635	no
TCONS_00037512	XLOC_014085	TRERF1	3:24015886-24119154	2.15553	0.152973	-3.81669	-1.11097	0.22655	no
TCONS_00061692	XLOC_025027	-	Un_random:46816812-46816976	53.1647	111.917	1.07389	13.6143	0.2266	no
TCONS_00056239	XLOC_021159	-	9:12431275-12431674	2.18523	0.799257	-1.45105	-1.60439	0.22685	no
TCONS_00009116	XLOC_003591	HERC1	10:4878406-4982816	1.02585	3.64435	1.82884	0.851633	0.227	no
TCONS_00003573	XLOC_001140	FAM48A	1:176573507-176620020	1.25397	0.00957704	-7.0327	-0.345896	0.22705	no
TCONS_00016150	XLOC_006070	ITFG3	14:12869580-12920608	6.50153	21.1188	1.69968	0.968247	0.2271	no
TCONS_00060679	XLOC_024014	-	Un_random:11538168-11538330	10.7709	36.0064	1.74112	14.7852	0.22715	no
TCONS_00044824	XLOC_016971	TTC17	5:23350947-23427916	6.20158	1.20342	-2.3655	-0.867071	0.22725	no
TCONS_00005463	XLOC_001774	ENSGALG00000019276	1:67351002-67383888	3.09929	14.7459	2.2503	1.10372	0.22725	no
TCONS_00011737	XLOC_004480	ENSGALG00000004911	11:11465151-11660694	1.48461	0.440476	-1.75295	-0.965933	0.2274	no
TCONS_00038890	XLOC_014520	DNMT3A	3:107424498-107432601	2.21827	0.00402905	-9.10478	-0.276172	0.22755	no
TCONS_00054181	XLOC_020324	ENSGALG00000010758	8:25905586-25914755	1.73809	0.00358487	-8.92137	-0.175739	0.22755	no
TCONS_00017786	XLOC_006628	SRRM4	15:9993217-10023037	1.59266	0.40031	-1.99225	-1.85073	0.2276	no
TCONS_00052011	XLOC_019540	-	7:27538049-27553423	1.16168	2.42871	1.06398	0.894446	0.2276	no
TCONS_00039242	XLOC_014750	-	3:39443173-39444997	23.123	16.5638	-0.481293	-0.939008	0.2277	no
TCONS_00045380	XLOC_017150	KIAA1737	5:41483448-41497607	2.33473	0.570714	-2.03242	-1.0129	0.2277	no
TCONS_00026568	XLOC_009664	CDH17	2:130738143-130764785	3.64386	5.4769	0.58789	0.891496	0.22775	no
TCONS_00032082	XLOC_012108	ARNT	25:1796193-1818238	11.6209	22.0003	0.920807	0.863786	0.228	no
TCONS_00039339	XLOC_014847	-	3:67516487-67518662	30.6498	22.3445	-0.45596	-0.921351	0.22805	no
TCONS_00034400	XLOC_013046	R3HDM4	28:2331533-2337571	3.75199	7.84824	1.06471	0.89655	0.2282	no
TCONS_00031165	XLOC_011761	CLMP	24:3068321-3108642	12.3498	16.7334	0.438236	0.835724	0.2283	no
TCONS_00046892	XLOC_017629	GREM1	5:32882163-32892825	2.05548	4.12649	1.00544	0.674523	0.2287	no
TCONS_00014009	XLOC_005328	SLC22A4	13:17375176-17397030	1.21806	12.4637	3.35508	0.666396	0.2287	no
TCONS_00028720	XLOC_010779	TFAP2C	20:11900823-11910347	1.763	1.04736	-0.75128	-0.851753	0.22895	no
TCONS_00045004	XLOC_017026	TYRO3	5:27058236-27124131	1.4657	0.00470132	-8.28431	-0.403024	0.22895	no
TCONS_00029052	XLOC_010963	ACAP3	21:2365388-2433238	1.38493	4.00981	1.53372	0.946861	0.22895	no
TCONS_00026885	XLOC_009760	ZFAT	2:148227080-148313620	1.3714	0.387759	-1.82241	-0.818799	0.22905	no
TCONS_00016906	XLOC_006359	ENSGALG00000021150	15:8090595-8097271	1.14614	0	#NAME?	nan	0.2291	no
TCONS_00063036	XLOC_025826	-	Z:34108144-34108789	2.89738	1.03341	-1.48733	-2.01352	0.22915	no
TCONS_00053005	XLOC_019933	KIAA0467	8:20438552-20476720	1.61064	0.653847	-1.30061	-0.887906	0.2292	no
TCONS_00061352	XLOC_024687	-	Un_random:34026240-34026866	1.50073	0.539319	-1.47646	-1.26751	0.2292	no
TCONS_00013104	XLOC_004981	ENSGALG00000006449	12:11308759-11378539	1.35006	3.08384	1.1917	0.809032	0.2293	no
TCONS_00061809	XLOC_025144	-	Un_random:50634088-50634197	839.215	1862.04	1.14977	191.828	0.22935	no
TCONS_00008875	XLOC_003469	-	1:197851678-197852381	1.69388	0.745278	-1.18448	-1.15273	0.2294	no
TCONS_00056997	XLOC_021626	-	Un_random:16614726-16615832	7.39212	0.971252	-2.92807	-1.13332	0.2296	no
TCONS_00034675	XLOC_013163	PEX13	3:2078185-2085398	8.60032	4.66539	-0.882393	-0.790506	0.22985	no
TCONS_00035556	XLOC_013448	RBM34	3:39806014-39813435	20.4446	14.3325	-0.512433	-0.840648	0.2299	no
TCONS_00018522	XLOC_006958	NUP214	17:6715789-6753868	2.43491	0.32614	-2.90031	-1.21758	0.23	no
TCONS_00061448	XLOC_024783	-	Un_random:37734649-37734807	53.3863	116.641	1.12753	16.4167	0.23015	no
TCONS_00047041	XLOC_017674	ABCD4	5:40261374-40274482	1.67309	6.24195	1.89948	0.800716	0.23015	no
TCONS_00048901	XLOC_018432	PLEKHS1	6:28989837-29005619	1.26397	0.160904	-2.97368	-1.17958	0.23015	no
TCONS_00053926	XLOC_020247	HYI	8:20477136-20480244	9.56619	15.0898	0.657561	0.851775	0.2302	no
TCONS_00040508	XLOC_015370	SMARCAD1	4:38304194-38359391	1.6884	0.426695	-1.98439	-0.946259	0.23035	no
TCONS_00062321	XLOC_025593	-	W_random:209445-210059	2.66466	1.24538	-1.09736	-1.21419	0.2305	no
TCONS_00040362	XLOC_015323	ABCE1	4:32135961-32177627	2.29569	0.000232823	-13.2674	-0.0697007	0.23055	no
TCONS_00062174	XLOC_025509	-	Un_random:63633465-63634638	12.3707	8.03429	-0.622684	-0.978139	0.2307	no
TCONS_00001734	XLOC_000556	CREBL2	1:74297852-74313557	5.05764	0.0109018	-8.85776	-0.36731	0.2309	no
TCONS_00026937	XLOC_009777	TSNARE1	2:152569508-152994000	3.48903	0.0470255	-6.21324	-1.168	0.2309	no
TCONS_00037105	XLOC_013959	SPDYA	3:8541575-8552748	4.34254	2.47235	-0.812658	-0.850557	0.2311	no
TCONS_00065436	XLOC_026871	-	Z:69368356-69368597	14.6561	6.89482	-1.08792	-2.85143	0.23115	no
TCONS_00013295	XLOC_005030	CRBN	12:18732094-18755040	3.72749	0.947962	-1.9753	-1.0395	0.2312	no
TCONS_00056395	XLOC_021271	ATF1	E22C19W28_E50C23:111862-125467	7.15615	2.32979	-1.61898	-0.905169	0.23125	no
TCONS_00032514	XLOC_012283	BTG2	26:4934639-4939623	57.5835	42.6616	-0.432716	-0.841334	0.2315	no
TCONS_00050646	XLOC_019112	GPR1	7:13602377-13639270	1.42067	0.0141057	-6.65415	-0.274448	0.2315	no
TCONS_00032735	XLOC_012346	SLC45A3	26:2028982-2053313	3.34073	6.35967	0.928788	0.838185	0.2317	no
TCONS_00047498	XLOC_017813	DACT1	5:57663674-57680212	11.3143	16.0146	0.501236	0.845611	0.23175	no
TCONS_00050731	XLOC_019141	KIAA1715	7:17479448-17518884	15.2725	9.58131	-0.67264	-0.858853	0.2318	no
TCONS_00007478	XLOC_002401	CDK8	1:180922175-180991821	1.37252	4.85408	1.82238	0.870678	0.23185	no
TCONS_00026582	XLOC_009669	TP53INP1	2:131156611-131167500	4.14181	0.107814	-5.26364	-0.407123	0.23195	no
TCONS_00004507	XLOC_001442	PLXNB2	1:21912984-22222179	4.18466	7.35073	0.812778	0.850654	0.2321	no
TCONS_00024710	XLOC_009094	TFPI2	2:23255264-23261632	70.2406	111.216	0.662989	0.844229	0.23225	no
TCONS_00035969	XLOC_013577	C6ORF192	3:58709804-58725535	3.26918	0.465286	-2.81274	-1.15954	0.2323	no
TCONS_00057606	XLOC_021971	-	Un_random:34103326-34117375	1.40778	0.614361	-1.19626	-0.854976	0.2323	no
TCONS_00018110	XLOC_006804	ENSGALG00000024348	16:40457-418674	2.9292	1.16631	-1.32856	-0.0445697	0.23245	no
TCONS_00008912	XLOC_003506	-	1:200510682-200511250	1.13775	0.420613	-1.43562	-1.29596	0.23255	no
TCONS_00000569	XLOC_000163	NRCAM	1:30357428-30499158	1.48801	0.342636	-2.11864	-0.973056	0.2326	no
TCONS_00002547	XLOC_000817	FAM165A	1:109297687-109306945	8.32575	18.0121	1.11332	0.811068	0.23265	no
TCONS_00054202	XLOC_020330	PPAP2B	8:26457374-26511431	19.4868	27.5746	0.500846	0.840488	0.23295	no
TCONS_00050233	XLOC_018945	-	6:28070915-28071945	2.23858	1.08211	-1.04873	-1.04214	0.23295	no
TCONS_00024484	XLOC_009017	IDI1	2:10328016-10333112	20.698	29.3606	0.504393	0.844396	0.233	no
TCONS_00041959	XLOC_015827	-	4:9046052-9057201	1.061	0.000648251	-10.6766	-0.243224	0.233	no
TCONS_00041243	XLOC_015602	DHX15	4:76221625-76266707	14.5819	4.26776	-1.77262	-0.929953	0.23305	no
TCONS_00058791	XLOC_022715	-	Un_random:16038312-16041796	1.76496	0.956614	-0.883624	-0.894991	0.2333	no
TCONS_00058468	XLOC_022491	-	Un_random:3124799-3125300	1.02579	2.74519	1.42017	1.69816	0.2333	no
TCONS_00038174	XLOC_014294	ENPP1	3:59182134-59235193	2.0124	0.157673	-3.67391	-1.01748	0.2334	no
TCONS_00033157	XLOC_012540	-	27:1488172-1488462	4.7947	12.2874	1.35767	4.07237	0.2336	no
TCONS_00030950	XLOC_011656	PPT1	23:5823930-5836864	22.5117	7.41209	-1.60272	-0.922089	0.2337	no
TCONS_00035832	XLOC_013536	TIAM2	3:52322958-52519905	2.34547	4.23387	0.852097	0.886044	0.2337	no
TCONS_00063255	XLOC_025897	SLCO6A1	Z:49126282-49216491	2.98602	4.89867	0.714163	0.844577	0.2339	no
TCONS_00055502	XLOC_020880	GAL3ST2	9:5790530-5799266	1.64851	5.19554	1.65611	1.19769	0.23395	no
TCONS_00025093	XLOC_009218	-	2:41879301-41881033	1.19175	0.366505	-1.70117	-1.39564	0.23415	no
TCONS_00008579	XLOC_003173	-	1:123424412-123424643	28.1676	14.5686	-0.951177	-3.07927	0.2343	no
TCONS_00012893	XLOC_004921	NUP210	12:5828414-5889121	2.77539	1.91581	-0.534733	-0.82726	0.2343	no
TCONS_00040179	XLOC_015272	TLR2-1	4:21081162-21108625	1.53998	0.131114	-3.55402	-1.14445	0.2344	no
TCONS_00058303	XLOC_022390	-	Un_random:60339085-60340194	8.88669	0.901772	-3.30081	-1.05479	0.23445	no
TCONS_00026481	XLOC_009628	JPH1	2:122904870-122984716	2.37773	1.00894	-1.23674	-0.791194	0.2346	no
TCONS_00035808	XLOC_013529	CCDC170	3:50808820-50851440	1.3563	5.36054	1.98271	1.20409	0.2347	no
TCONS_00051387	XLOC_019341	BARD1	7:4180952-4223665	1.51962	0.300106	-2.34017	-0.768857	0.23495	no
TCONS_00048173	XLOC_018216	ENSGALG00000003176	6:10287691-10307844	3.10172	1.71384	-0.855835	-0.820399	0.23505	no
TCONS_00008696	XLOC_003290	-	1:145609655-145610817	1.11437	0.429677	-1.37491	-1.04592	0.23505	no
TCONS_00042034	XLOC_015854	NSDHL	4:11367290-11377879	7.81191	11.5606	0.565467	0.842487	0.23515	no
TCONS_00029568	XLOC_011132	ZBTB17	21:4308146-4314209	2.8847	10.0433	1.79973	1.06204	0.2352	no
TCONS_00044887	XLOC_016983	PRDM11	5:24369137-24398376	1.45536	2.92965	1.00935	0.839081	0.23535	no
TCONS_00026079	XLOC_009510	ARHGAP28	2:102528499-102605901	1.17121	0.313554	-1.90122	-0.974021	0.23535	no
TCONS_00061904	XLOC_025239	-	Un_random:53774734-53775831	6.30128	3.81787	-0.722875	-0.993794	0.23545	no
TCONS_00017827	XLOC_006638	SLC7A4	15:10339631-10341045	6.28177	9.89312	0.655255	0.989014	0.23545	no
TCONS_00060355	XLOC_023690	-	Un_random:2209243-2211129	3.71105	2.20652	-0.750054	-0.923023	0.2356	no
TCONS_00061997	XLOC_025332	-	Un_random:57088704-57088949	13.0565	25.833	0.984453	2.66423	0.23565	no
TCONS_00049619	XLOC_018666	-	6:19706665-19713399	1.50331	4.03603	1.42479	2.24763	0.23565	no
TCONS_00040346	XLOC_015319	GAB1	4:31622730-31722317	1.60306	5.74203	1.84074	0.933689	0.2359	no
TCONS_00019319	XLOC_007197	PPP6C	17:10306424-10310050	14.4418	6.30242	-1.19627	-0.881873	0.236	no
TCONS_00047077	XLOC_017685	ACYP1	5:40563089-40564029	9.28808	30.2055	1.70136	1.09182	0.236	no
TCONS_00061714	XLOC_025049	-	Un_random:47653639-47653807	65.1517	133.429	1.0342	11.8025	0.23605	no
TCONS_00018102	XLOC_006796	BG2	16:40457-418674	1.84528	1.26186	-0.548285	-0.0237324	0.23605	no
TCONS_00054111	XLOC_020305	TXNDC12	8:24997073-25006319	19.26	0.213444	-6.4956	-0.965207	0.2361	no
TCONS_00022324	XLOC_008306	gga-mir-1685	2:24742367-24756905	869.213	0	#NAME?	nan	0.2362	no
TCONS_00052811	XLOC_019879	ABCA4	8:14345437-14456418	1.3652	0.177493	-2.94328	-1.64292	0.23625	no
TCONS_00050032	XLOC_018795	CHST15	6:33504970-33550201	7.2437	2.16302	-1.74368	-0.958328	0.2363	no
TCONS_00055630	XLOC_020919	SERPINE2	9:9384815-9409460	20.2418	41.9047	1.04978	0.704911	0.2365	no
TCONS_00060501	XLOC_023836	-	Un_random:6620617-6621338	1.27458	2.55904	1.00558	1.12676	0.23655	no
TCONS_00048437	XLOC_018296	NOLC1	6:17850358-17861433	4.59046	1.22516	-1.90567	-0.965397	0.2367	no
TCONS_00060267	XLOC_023602	-	Un_random:369007-369876	5.77429	9.39362	0.702038	1.04334	0.23705	no
TCONS_00021263	XLOC_007924	ENSGALG00000023939	19:3839590-3841896	1.13954	2.13279	0.904288	1.0047	0.2371	no
TCONS_00021613	XLOC_008049	AKAP1	19:8938612-8950670	7.91302	11.8475	0.582282	0.84065	0.2372	no
TCONS_00039098	XLOC_014606	-	3:3057961-3077595	9.99611	6.94858	-0.524649	-0.832809	0.2373	no
TCONS_00060758	XLOC_024093	-	Un_random:13851979-13852487	5.03154	2.42251	-1.0545	-1.28559	0.2373	no
TCONS_00029090	XLOC_010975	NOC2L	21:2871077-2907265	1.90196	3.82159	1.00669	0.84121	0.23735	no
TCONS_00042294	XLOC_015935	FAM198B	4:22839226-22858253	3.88533	2.68427	-0.533507	-0.829242	0.2374	no
TCONS_00015352	XLOC_005814	FAM18A	14:9327099-9338171	2.67346	5.83411	1.1258	0.840777	0.2376	no
TCONS_00006846	XLOC_002201	CHST10	1:137239069-137256735	6.1169	2.24299	-1.44737	-1.02555	0.2377	no
TCONS_00006800	XLOC_002187	INPP4A	1:136309209-136423360	3.23294	0.934132	-1.79115	-0.863301	0.2377	no
TCONS_00000510	XLOC_000149	WNT2	1:26496295-26511319	1.42501	0.188144	-2.92107	-0.848966	0.2378	no
TCONS_00040352	XLOC_015320	SMARCA5	4:31731115-31754843	1.55173	0.00727185	-7.73734	-0.363344	0.2379	no
TCONS_00037828	XLOC_014185	ACTN2	3:39112940-39192082	1.22407	0.427377	-1.51811	-0.737852	0.2382	no
TCONS_00044107	XLOC_016719	-	4:86228129-86477243	9.84361	5.78428	-0.76705	-0.0371471	0.23835	no
TCONS_00034183	XLOC_012971	-	28:4007953-4021408	1.2761	0.724538	-0.816603	-0.847871	0.23835	no
TCONS_00029865	XLOC_011253	STC1	22:1161888-1172260	1.06894	0.467245	-1.19393	-0.899184	0.23845	no
TCONS_00043348	XLOC_016248	PI4K2B	4:75975673-76010046	151.903	104.471	-0.540041	-0.839635	0.2385	no
TCONS_00065291	XLOC_026729	-	Z:41859409-41859583	16.6729	2.73795	-2.60633	-11.0578	0.2386	no
TCONS_00037544	XLOC_014097	PREPL	3:26672212-26702570	1.57997	0.558508	-1.50025	-0.912823	0.2388	no
TCONS_00057699	XLOC_022023	GGA.29987	Un_random:38297632-38300018	5.01452	0.771795	-2.69982	-0.772118	0.2389	no
TCONS_00032482	XLOC_012273	BAK1	26:4498419-4514890	3.52372	1.41699	-1.31427	-0.87253	0.2389	no
TCONS_00027459	XLOC_010268	-	2:120858456-120862290	1.85726	1.12219	-0.72686	-0.88115	0.23895	no
TCONS_00058003	XLOC_022189	-	Un_random:49405440-49405885	18.6988	31.617	0.757753	1.63425	0.23905	no
TCONS_00006182	XLOC_001985	ZFP92	1:95221217-95226009	7.06589	3.02038	-1.22614	-0.893919	0.23915	no
TCONS_00048605	XLOC_018347	IDE	6:21930127-21986458	4.81873	1.2108	-1.99269	-0.961677	0.23915	no
TCONS_00060790	XLOC_024125	-	Un_random:14673598-14673917	4.5362	9.00036	0.988498	1.77171	0.23925	no
TCONS_00054774	XLOC_020616	ST6GAL1	9:6297796-6330182	3.94483	0.0173438	-7.8294	-0.236034	0.23925	no
TCONS_00019902	XLOC_007436	GAS7	18:174077-286847	2.54014	0.496789	-2.3542	-1.2053	0.23935	no
TCONS_00063474	XLOC_025976	PALM2	Z:64135883-64394047	6.06718	1.96381	-1.62737	-0.961053	0.23965	no
TCONS_00004150	XLOC_001335	KCNE3	1:200807180-200811267	4.63237	0.344341	-3.74984	-0.942513	0.2397	no
TCONS_00023609	XLOC_008752	ENSGALG00000022832	2:114039003-114067521	51.2318	28.8502	-0.828459	-0.838787	0.23975	no
TCONS_00064067	XLOC_026168	PDE4D	Z:17605178-17657651	5.39264	1.61065	-1.74335	-0.85821	0.2399	no
TCONS_00054226	XLOC_020337	TACSTD2	8:27101096-27101969	1.61493	3.02869	0.907222	1.05684	0.2399	no
TCONS_00053879	XLOC_020230	LPHN2	8:17887987-18275471	1.34033	0.35611	-1.91219	-0.83726	0.24005	no
TCONS_00042593	XLOC_016030	C4H4ORF41	4:41155350-41180873	5.14524	2.46562	-1.06129	-0.889206	0.24015	no
TCONS_00025436	XLOC_009321	ID4	2:60840943-60843360	1.34124	0	#NAME?	nan	0.24015	no
TCONS_00024330	XLOC_008971	SNAP47	2:3105165-3129886	5.63448	0.0421815	-7.06153	-1.27351	0.2402	no
TCONS_00039004	XLOC_014562	GAL11	3:110208398-110212584	1.92845	5.28307	1.45393	0.945179	0.24025	no
TCONS_00050088	XLOC_018814	TCERG1L	6:36586551-36652488	18.8455	8.13016	-1.21287	-0.775333	0.24035	no
TCONS_00030295	XLOC_011416	GBP7	23:1366941-1371529	3.86068	0.00821092	-8.8771	-0.460295	0.2405	no
TCONS_00007795	XLOC_002486	CAPN5	1:198204936-198258163	5.78361	8.12836	0.490994	0.826785	0.24055	no
TCONS_00052325	XLOC_019639	-	7:126175-127735	1.70718	0.933369	-0.871094	-0.952861	0.24085	no
TCONS_00017121	XLOC_006437	ZMAT5	15:11368319-11378713	44.7493	29.4406	-0.604055	-0.815944	0.2409	no
TCONS_00034225	XLOC_012984	CTXN1	28:381320-392834	1.56401	2.69768	0.786466	0.793112	0.2409	no
TCONS_00009196	XLOC_003616	ADAM10	10:7908575-7951878	32.4366	16.5285	-0.972661	-0.875138	0.24095	no
TCONS_00022754	XLOC_008444	KBTBD2	2:48115629-48133402	4.51195	2.47846	-0.864308	-0.842115	0.241	no
TCONS_00001244	XLOC_000406	-	1:54334241-54340453	41.642	0.0250454	-10.6993	-4.92185	0.24115	no
TCONS_00036246	XLOC_013659	-	3:71535746-71537746	6.15882	3.10612	-0.98754	-0.964398	0.2412	no
TCONS_00055516	XLOC_020885	KIF1A	9:5883000-5909188	1.45417	0.486713	-1.57905	-0.965831	0.2412	no
TCONS_00059629	XLOC_023205	-	Un_random:42958158-42959211	6.366	0.145738	-5.44894	-0.80087	0.24135	no
TCONS_00061172	XLOC_024507	-	Un_random:25402994-25403569	1.35996	0.0689432	-4.30201	-2.3038	0.24145	no
TCONS_00043152	XLOC_016197	RASL11B	4:67824228-67827770	18.0598	25.3348	0.488337	0.818655	0.24155	no
TCONS_00007414	XLOC_002382	FRY	1:178875708-179015643	1.83396	0.0153911	-6.89672	-1.13738	0.24185	no
TCONS_00018414	XLOC_006932	GLE1	17:5755687-5764803	6.907	2.73715	-1.33539	-0.769695	0.2419	no
TCONS_00054110	XLOC_020305	TXNDC12	8:24997073-25006319	9.03869	29.1723	1.69042	0.970288	0.24195	no
TCONS_00037122	XLOC_013964	WDPCP	3:9287652-9432699	1.37809	0.0339199	-5.34439	-0.974087	0.24205	no
TCONS_00048112	XLOC_018200	IPMK	6:6330099-6365485	28.3389	21.2743	-0.413676	-0.816865	0.24215	no
TCONS_00013307	XLOC_005037	SRGAP3	12:19978218-20046886	2.07707	0.00342491	-9.24427	-0.456187	0.24215	no
TCONS_00055625	XLOC_020917	AP1S3	9:9332580-9348334	20.1108	11.4574	-0.811691	-0.802043	0.2424	no
TCONS_00004149	XLOC_001335	KCNE3	1:200807180-200811267	8.05034	12.3863	0.62162	0.814154	0.2424	no
TCONS_00039315	XLOC_014823	-	3:57603257-57604189	1.28395	0.603056	-1.09022	-1.04743	0.2424	no
TCONS_00028035	XLOC_010559	-	20:10455030-10458665	9.37902	4.49441	-1.0613	-0.855431	0.2425	no
TCONS_00056763	XLOC_021463	-	Un_random:7668630-7669920	1.13395	2.4969	1.13879	1.22356	0.2426	no
TCONS_00028498	XLOC_010702	NKAIN4	20:8719832-8768694	2.13051	0.0576998	-5.20649	-0.486496	0.24265	no
TCONS_00004629	XLOC_001487	NELL2	1:32128978-32251158	3.07732	5.40467	0.81253	0.826412	0.2427	no
TCONS_00024108	XLOC_008900	WDR67	2:143546797-143571727	1.83023	3.70626	1.01794	0.824241	0.2427	no
TCONS_00057993	XLOC_022182	-	Un_random:48776044-48776942	2.44112	5.85209	1.26141	2.23837	0.24275	no
TCONS_00051131	XLOC_019263	SLC35F5	7:31253742-31279033	4.81192	0.0849101	-5.82453	-1.07082	0.24285	no
TCONS_00002626	XLOC_000837	UMODL1	1:112642228-112687466	2.47895	0.013845	-7.48422	-0.445143	0.2429	no
TCONS_00029035	XLOC_010957	ENSGALG00000023936	21:2209890-2217736	3.28714	6.68563	1.02423	0.834465	0.243	no
TCONS_00019645	XLOC_007339	RAB11FIP4	18:6370596-6407668	3.94657	1.7871	-1.14298	-0.889831	0.2431	no
TCONS_00041249	XLOC_015604	PPARGC1A	4:76629336-76699432	2.7054	0.772887	-1.80751	-0.932816	0.2431	no
TCONS_00002603	XLOC_000832	IGSF5	1:111546036-111580390	3.40064	0.0192249	-7.46669	-0.583155	0.24315	no
TCONS_00004163	XLOC_001341	NME6	1:93334-102964	2.58976	1.08744	-1.25188	-0.920353	0.24335	no
TCONS_00050686	XLOC_019124	-	7:15359671-15454212	1.62713	3.33221	1.03415	0.829599	0.24335	no
TCONS_00005051	XLOC_001629	ZC3H7B	1:51571111-51617603	7.89399	0.00307173	-11.3275	-0.305036	0.2434	no
TCONS_00022879	XLOC_008489	CHALK5	2:57071454-57108908	6.15682	3.38104	-0.864718	-0.84343	0.2434	no
TCONS_00048681	XLOC_018363	HPS1	6:23667488-23673212	5.16376	1.56504	-1.72222	-0.902389	0.24365	no
TCONS_00045515	XLOC_017203	EML1	5:50708990-50830189	2.79318	5.39847	0.950643	0.822273	0.2438	no
TCONS_00008077	XLOC_002671	-	1:34071966-34072297	1.63422	0.444676	-1.87778	-1.86686	0.2438	no
TCONS_00012832	XLOC_004904	PARP3	12:2953011-2955627	2.48271	4.81152	0.954573	0.827251	0.24385	no
TCONS_00040658	XLOC_015428	RASGEF1B	4:47031355-47055853	3.021	0.00756217	-8.64201	-0.312798	0.2443	no
TCONS_00005501	XLOC_001789	-	1:69623661-69631956	1.06688	1.74873	0.712915	0.812892	0.2443	no
TCONS_00059877	XLOC_023345	APOA1BP	Un_random:50133427-50134962	87.4319	63.655	-0.457887	-1.152	0.2444	no
TCONS_00041978	XLOC_015835	TRAIL-LIKE	4:9667045-9672980	9.0701	12.8153	0.49868	0.808871	0.24445	no
TCONS_00036356	XLOC_013695	SNORD50	3:79579747-79589133	2.07178	5.22057	1.33334	0.734103	0.24445	no
TCONS_00053585	XLOC_020132	XPR1	8:6140085-6218019	3.10999	8.80704	1.50175	0.807899	0.24455	no
TCONS_00061211	XLOC_024546	-	Un_random:27364666-27364957	15.464	28.0086	0.85696	1.96452	0.2446	no
TCONS_00027933	XLOC_010520	STMN3	20:9670340-9690530	12.078	6.94598	-0.79813	-0.814244	0.2446	no
TCONS_00040149	XLOC_015262	TBC1D8B	4:17510406-17594315	1.4755	3.86822	1.39047	0.805629	0.24465	no
TCONS_00052277	XLOC_019616	PRPF40A	7:37177637-37197793	10.8242	0.000143034	-16.2075	-0.0967996	0.2447	no
TCONS_00015824	XLOC_005962	SMURF1	14:4275631-4318845	3.53841	0.0511937	-6.11099	-0.905559	0.2447	no
TCONS_00060568	XLOC_023903	-	Un_random:8216661-8218052	1.9018	1.04373	-0.865622	-0.95016	0.2447	no
TCONS_00045123	XLOC_017063	ENSGALG00000023198	5:31041852-31076312	1.09701	0	#NAME?	nan	0.24485	no
TCONS_00049444	XLOC_018620	C10ORF11	6:14980257-15623928	1.03931	0.0119435	-6.44326	-0.638395	0.2452	no
TCONS_00055568	XLOC_020901	CAB39	9:6454221-6518688	6.8787	0.0387406	-7.47215	-0.674835	0.24525	no
TCONS_00060867	XLOC_024202	-	Un_random:16517335-16517736	9.10869	4.80033	-0.92411	-1.4609	0.24535	no
TCONS_00004912	XLOC_001572	CDK17	1:47703220-47794201	3.43435	0.312841	-3.45653	-0.869094	0.24545	no
TCONS_00060388	XLOC_023723	-	Un_random:3135376-3136910	1.74836	0.0164631	-6.73062	-2.36369	0.24545	no
TCONS_00043864	XLOC_016477	-	4:22011612-22014809	1.24076	0.00742918	-7.38381	-2.45401	0.24545	no
TCONS_00035461	XLOC_013421	SMYD3	3:35236591-35567312	5.55031	0.0269745	-7.68483	-1.23699	0.2457	no
TCONS_00057648	XLOC_021998	-	Un_random:36185699-36374831	5.36124	0	#NAME?	nan	0.2457	no
TCONS_00012294	XLOC_004731	ENSGALG00000005020	12:5276106-5288815	2.83629	4.8792	0.782638	0.80868	0.24585	no
TCONS_00058638	XLOC_022601	-	Un_random:9586390-9586987	2.0422	4.20928	1.04345	1.36653	0.24605	no
TCONS_00058526	XLOC_022527	-	Un_random:5658335-5659331	2.47055	2.36384e-05	-16.6733	-0.00109948	0.2461	no
TCONS_00035798	XLOC_013527	AKAP12	3:50712974-50743981	2.91487	5.30495	0.863907	0.79033	0.24615	no
TCONS_00052278	XLOC_019616	PRPF40A	7:37177637-37197793	8.16607	19.1044	1.22619	0.661889	0.24625	no
TCONS_00046614	XLOC_017554	DGKZ	5:25805248-25844009	12.5522	19.1036	0.605902	0.815885	0.24635	no
TCONS_00051359	XLOC_019334	ACADL	7:2734808-2748626	65.2463	92.5712	0.504669	0.822768	0.2465	no
TCONS_00001490	XLOC_000485	USP18	1:64220779-64234791	5.15205	9.32551	0.856035	0.863956	0.24665	no
TCONS_00005376	XLOC_001745	WASH1	1:62071950-62111156	3.16689	0.557023	-2.50726	-0.921542	0.2467	no
TCONS_00010442	XLOC_003981	TLE3	10:21648558-21670144	7.1561	3.81899	-0.905982	-0.795398	0.24675	no
TCONS_00016486	XLOC_006202	-	14:6794254-6794558	2.45355	0.777589	-1.65779	-2.02114	0.24675	no
TCONS_00021936	XLOC_008194	GORASP1	2:5190725-5197455	113.944	85.9173	-0.407309	-0.863121	0.2468	no
TCONS_00026334	XLOC_009581	PLAG1	2:114916333-114944868	1.51884	0.631581	-1.26593	-0.869917	0.24685	no
TCONS_00050099	XLOC_018816	STK32C	6:36891415-36908854	5.9993	9.93262	0.727381	0.883279	0.2469	no
TCONS_00008695	XLOC_003289	-	1:145608309-145609532	1.14128	0.468797	-1.28362	-0.994787	0.247	no
TCONS_00063140	XLOC_025856	MAK10	Z:40227898-40255288	25.2309	12.9322	-0.964226	-0.845983	0.24705	no
TCONS_00015322	XLOC_005806	OTOA	14:8966846-9005735	1.83709	1.01819	-0.851416	-0.774401	0.2471	no
TCONS_00012628	XLOC_004837	ITPR1	12:19030714-19182571	3.15002	7.03712	1.15963	0.766523	0.2472	no
TCONS_00057981	XLOC_022176	-	Un_random:48585802-48586814	136.767	96.4882	-0.503296	-1.63303	0.24725	no
TCONS_00009429	XLOC_003674	TMC3	10:13776033-13795114	2.14451	7.37801	1.78258	1.35548	0.24725	no
TCONS_00000547	XLOC_000158	IMMP2L	1:29095151-29550057	9.44337	18.808	0.993975	0.97571	0.24765	no
TCONS_00049849	XLOC_018740	ENSGALG00000023565	6:25159819-25236568	1.4332	0	#NAME?	nan	0.24765	no
TCONS_00050147	XLOC_018859	-	6:10715507-10715998	1.08314	0.0693643	-3.96489	-1.84364	0.24765	no
TCONS_00012804	XLOC_004895	-	12:2738136-2741526	10.8056	20.8782	0.950209	0.928659	0.2478	no
TCONS_00020461	XLOC_007619	SLC25A19	18:10696508-10705154	7.9621	0.0664838	-6.904	-1.52671	0.2478	no
TCONS_00024851	XLOC_009140	FAM126A	2:30925858-30963519	3.03465	1.15152	-1.39799	-0.827886	0.24785	no
TCONS_00062501	XLOC_025671	-	Z:8421300-8422665	2.50595	4.54987	0.860468	1.096	0.24785	no
TCONS_00003156	XLOC_001003	TUBGCP3	1:142164056-142214641	2.68232	4.5197	0.752747	0.799735	0.248	no
TCONS_00036852	XLOC_013869	TDH	3:109973587-109989640	2.13768	0.97741	-1.12901	-0.841397	0.24805	no
TCONS_00059916	XLOC_023369	GGA.29478	Un_random:51497431-51498142	8.16086	26.9537	1.72369	1.04862	0.2483	no
TCONS_00024126	XLOC_008907	SQLE	2:144322553-144336951	1.53309	2.99789	0.967504	0.847722	0.2483	no
TCONS_00000501	XLOC_000147	CTTNBP2	1:26271639-26348566	1.45304	2.57574	0.825916	0.844517	0.24855	no
TCONS_00060323	XLOC_023658	-	Un_random:1492146-1492647	1.01097	0.302972	-1.73848	-1.40572	0.2487	no
TCONS_00017183	XLOC_006460	CLTCL1	15:36850-75718	1.39402	0.00778447	-7.48444	-0.373932	0.24875	no
TCONS_00061605	XLOC_024940	-	Un_random:43478427-43479386	1.11841	0.518568	-1.10884	-1.02862	0.24875	no
TCONS_00011847	XLOC_004514	ZDHHC7	11:18956639-18968861	20.6603	11.8712	-0.79939	-0.851515	0.24885	no
TCONS_00034102	XLOC_012934	SUGP1	28:2635057-2652792	1.69085	3.91738	1.21214	0.813978	0.2489	no
TCONS_00008641	XLOC_003235	-	1:139692438-139692758	3.64473	1.50315	-1.27782	-1.82425	0.24895	no
TCONS_00051383	XLOC_019340	IKZF2	7:3618512-3729755	3.16946	0.976323	-1.69881	-1.0466	0.249	no
TCONS_00058404	XLOC_022450	ENSGALG00000022625	Un_random:154541-164684	35.5387	26.6449	-0.415532	-0.80663	0.24905	no
TCONS_00044105	XLOC_016717	-	4:86168258-86168658	1.14029	0.192773	-2.56442	-1.74866	0.2492	no
TCONS_00060592	XLOC_023927	-	Un_random:9021230-9021434	8.74402	0.727685	-3.58691	-6.98449	0.24925	no
TCONS_00059814	XLOC_023312	-	Un_random:48365027-48365579	2.72384	52.5338	4.26953	24.5678	0.2493	no
TCONS_00005608	XLOC_001821	ENSGALG00000022982	1:74190559-74274093	1.31139	0	#NAME?	nan	0.24935	no
TCONS_00053890	XLOC_020234	GIPC2	8:19535292-19559846	12.7321	5.62958	-1.17737	-0.920587	0.2495	no
TCONS_00061716	XLOC_025051	-	Un_random:47661004-47663201	1.17122	2.03008	0.793521	0.896087	0.2495	no
TCONS_00065380	XLOC_026818	-	Z:60795340-60796473	1.21425	0.594207	-1.03102	-0.991822	0.24955	no
TCONS_00007491	XLOC_002406	SGCG	1:181949856-182066340	2.65278	1.46594	-0.855681	-0.786486	0.24975	no
TCONS_00057486	XLOC_021909	-	Un_random:30322512-30324946	1.89965	0.839156	-1.17872	-0.869487	0.24975	no
TCONS_00036837	XLOC_013860	HMBOX1	3:108882575-108995249	1.11096	0.494078	-1.16899	-0.838085	0.2498	no
TCONS_00013345	XLOC_005052	-	12:844894-845099	9.66322	0.557258	-4.11609	-6.3963	0.24985	no
TCONS_00054060	XLOC_020292	STIL	8:22642717-22660935	1.26247	0.747508	-0.756092	-0.799733	0.24985	no
TCONS_00061876	XLOC_025211	-	Un_random:52779687-52779865	14.421	2.38788	-2.59437	-9.70036	0.25	no
TCONS_00025137	XLOC_009233	CLEC3B	2:43107315-43113966	74.3009	98.6019	0.408236	0.870368	0.25005	no
TCONS_00016033	XLOC_006037	ARL6IP1	14:8514335-8526552	22.3869	36.9274	0.722032	0.793653	0.25025	no
TCONS_00047167	XLOC_017712	GALC	5:45305293-45344597	8.45025	13.292	0.653496	0.812808	0.2504	no
TCONS_00024002	XLOC_008872	FZD6	2:134789628-134839344	3.04425	0.336659	-3.17673	-1.04631	0.2504	no
TCONS_00019636	XLOC_007336	NOG	18:6194496-6195168	1.1463	0.478865	-1.25929	-1.14299	0.25045	no
TCONS_00018442	XLOC_006939	PHYHD1	17:5871406-6092096	1.10182	1.32426	0.265299	0.0119605	0.2505	no
TCONS_00051551	XLOC_019391	GTF3C3	7:10985102-11005202	1.42576	0.452836	-1.65467	-0.830778	0.25055	no
TCONS_00015556	XLOC_005878	C16ORF11	14:14244369-14258213	1.09674	2.22905	1.02321	0.834084	0.2506	no
TCONS_00061020	XLOC_024355	-	Un_random:21092191-21092316	10.297	203.153	4.30227	76.1948	0.2507	no
TCONS_00050340	XLOC_019016	FRZB	7:2221494-2348362	162.143	91.6899	-0.822428	-0.852558	0.2508	no
TCONS_00009126	XLOC_003595	ENSGALG00000003644	10:5374159-5375969	2.23115	4.31361	0.951108	0.808524	0.25085	no
TCONS_00011889	XLOC_004527	MVD	11:20392609-20395602	1.1487	5.07401	2.14313	0.774947	0.251	no
TCONS_00015688	XLOC_005924	TMEM130	14:1310909-1319059	25.9491	18.9554	-0.453077	-0.809093	0.25105	no
TCONS_00048934	XLOC_018441	ATRNL1	6:29613844-30036327	1.81098	0.455466	-1.99136	-0.611114	0.2512	no
TCONS_00026840	XLOC_009745	KIAA0196	2:144339722-144363569	2.91314	0.150332	-4.27635	-1.27463	0.2513	no
TCONS_00057563	XLOC_021942	-	Un_random:32061953-32062934	13.7408	21.4522	0.642662	0.786377	0.25135	no
TCONS_00060761	XLOC_024096	-	Un_random:13866775-13867336	37.2808	25.1165	-0.569794	-1.14344	0.2515	no
TCONS_00023477	XLOC_008709	MIB1	2:105631324-105705742	3.79297	1.40101	-1.43686	-0.830434	0.2515	no
TCONS_00003545	XLOC_001133	MRPS31	1:174805532-174828304	10.5868	18.8007	0.828512	0.785323	0.2518	no
TCONS_00014709	XLOC_005547	-	13:18196610-18247422	8.43683	3.40794	-1.3078	-0.80402	0.2519	no
TCONS_00060701	XLOC_024036	-	Un_random:12121674-12122180	1.60503	0.630331	-1.34842	-1.30295	0.25195	no
TCONS_00002668	XLOC_000848	PDXK	1:113537435-113573668	3.39296	0.216964	-3.96702	-0.54237	0.25215	no
TCONS_00000149	XLOC_000047	PFKFB3	1:3379299-3410382	9.28141	5.61268	-0.725655	-0.877271	0.25225	no
TCONS_00055190	XLOC_020777	MECOM	9:21526818-21828526	54.16	32.424	-0.740166	-0.874006	0.2523	no
TCONS_00061817	XLOC_025152	-	Un_random:50971391-50973726	46.2384	34.7463	-0.412235	-0.867841	0.2524	no
TCONS_00057088	XLOC_021688	-	Un_random:20192555-20195457	4.86232	9.14645	0.911567	0.796422	0.2526	no
TCONS_00031051	XLOC_011724	SIK2	24:58833-100745	1.80402	3.6126	1.00183	0.794305	0.2526	no
TCONS_00018367	XLOC_006917	FAM102A	17:5464676-5504357	24.1913	17.1864	-0.493219	-0.81032	0.25265	no
TCONS_00027452	XLOC_010261	-	2:118021941-118022357	1.1725	0.0902079	-3.70019	-1.88229	0.2528	no
TCONS_00048799	XLOC_018398	CNNM2	6:24832642-24934081	1.76061	0.265853	-2.72738	-0.989166	0.25285	no
TCONS_00002275	XLOC_000729	TMPRSS7	1:91886236-91915754	1.95404	0.708474	-1.46367	-1.00405	0.2529	no
TCONS_00007486	XLOC_002405	TNFRSF19	1:181784200-181841047	1.6083	0.0104225	-7.26969	-0.602901	0.2529	no
TCONS_00050334	XLOC_019013	CALCRL	7:1069871-1140148	6.92717	5.03202	-0.461128	-0.831057	0.25315	no
TCONS_00043762	XLOC_016375	-	4:1101927-1103942	2.92457	4.51103	0.625231	0.868129	0.2532	no
TCONS_00060743	XLOC_024078	-	Un_random:13406313-13406681	1.53924	0.111683	-3.78475	-2.09818	0.2533	no
TCONS_00035503	XLOC_013433	-	3:37009980-37016871	1.53919	0.263785	-2.54474	-0.718615	0.25345	no
TCONS_00048648	XLOC_018354	ENTPD1	6:23399507-23446845	1.15892	4.29571	1.89012	0.875799	0.25345	no
TCONS_00001565	XLOC_000509	SIAL-T2	1:68755822-69118837	4.99004	2.53576	-0.976631	-0.850375	0.2535	no
TCONS_00051810	XLOC_019472	CYBRD1	7:19439896-19456492	2.05353	3.82011	0.895509	0.80019	0.25355	no
TCONS_00017526	XLOC_006554	CORO1C	15:6657343-6703594	9.03155	16.2702	0.849185	0.895195	0.2536	no
TCONS_00002935	XLOC_000926	HDHD1	1:130346398-130530582	2.83805	0.720035	-1.97876	-0.976918	0.25375	no
TCONS_00035455	XLOC_013420	TFB2M	3:35186223-35194206	7.97406	4.38393	-0.863091	-0.812385	0.25385	no
TCONS_00037947	XLOC_014224	MLLT4	3:43872014-44037922	3.76656	7.06027	0.906474	0.798173	0.25385	no
TCONS_00004750	XLOC_001529	KRR1	1:39674274-39679739	10.2258	3.19308	-1.6792	-0.913338	0.2539	no
TCONS_00038140	XLOC_014284	PDE7B	3:57193863-57363713	3.75206	5.83585	0.63726	0.829149	0.254	no
TCONS_00030146	XLOC_011349	SFRP1	22:2610298-2623342	3.10872	4.61207	0.569092	0.815221	0.254	no
TCONS_00037862	XLOC_014192	SLC35F3	3:40158194-40340746	24.6004	16.3711	-0.58753	-0.792698	0.25405	no
TCONS_00033677	XLOC_012737	CCR7	27:4116980-4130086	1.44472	0.480359	-1.5886	-0.942066	0.25405	no
TCONS_00047665	XLOC_017858	TXNDC16	5:60710672-60762890	1.06574	2.40316	1.17308	0.840052	0.25405	no
TCONS_00022102	XLOC_008234	MPP7	2:15355509-15508540	7.27533	4.22907	-0.782671	-0.829493	0.2541	no
TCONS_00026706	XLOC_009705	SLC25A32	2:134852059-134898307	1.26386	0.0278049	-5.50635	-0.540681	0.2541	no
TCONS_00057956	XLOC_022156	-	Un_random:47025450-47025748	532.103	357.497	-0.573774	-6.55982	0.2543	no
TCONS_00012690	XLOC_004863	MUSTN1	12:806371-809798	1.64906	0.000332228	-12.2772	-0.0184925	0.2543	no
TCONS_00041612	XLOC_015721	ENSGALG00000004484	4:836000-1101369	2.00021	5.42857	1.44042	0.824176	0.25435	no
TCONS_00051441	XLOC_019357	AGAP1	7:5180344-5477855	1.64075	0.247438	-2.72922	-0.990383	0.25435	no
TCONS_00027031	XLOC_009840	-	2:9495099-9495870	2.24706	1.14556	-0.971978	-1.07237	0.2544	no
TCONS_00029737	XLOC_011186	EPHB2	21:6143862-6250853	3.9336	1.70391	-1.207	-0.890773	0.25445	no
TCONS_00059909	XLOC_023365	-	Un_random:51282177-51292677	1.56718	0.74041	-1.08177	-0.869932	0.2545	no
TCONS_00020222	XLOC_007535	SLC16A6	18:7808294-7817078	3.74839	2.55887	-0.550767	-0.797634	0.25465	no
TCONS_00055225	XLOC_020790	SPTSSB	9:23504307-23513181	2.15354	0.00640815	-8.39258	-0.535531	0.25465	no
TCONS_00054235	XLOC_020339	JUN	8:27105451-27420384	7.03622	40.7754	2.53483	1.18675	0.2547	no
TCONS_00013920	XLOC_005298	CLK4	13:14300084-14313986	3.97809	0.0395077	-6.6538	-0.492296	0.2547	no
TCONS_00024174	XLOC_008926	-	2:151634216-151672594	3.3115	1.61546	-1.03554	-0.89043	0.2548	no
TCONS_00019344	XLOC_007215	-	17:5203370-5204095	9.47224	5.68655	-0.736152	-1.06272	0.25485	no
TCONS_00010057	XLOC_003868	CCNB2	10:7788374-7795457	1.29703	3.85749	1.57245	0.9101	0.25485	no
TCONS_00060705	XLOC_024040	-	Un_random:12140252-12141199	525.243	388.876	-0.433674	-0.953299	0.2549	no
TCONS_00064894	XLOC_026427	TBC1D2	Z:68623119-68643655	1.73757	5.53021	1.67026	0.973511	0.255	no
TCONS_00018711	XLOC_007007	CUTA	17:8978323-8986656	1.45083	0.152835	-3.24683	-0.885814	0.25505	no
TCONS_00016943	XLOC_006378	GSTT1	15:8350535-8356364	7.87365	11.4956	0.545983	0.897474	0.25525	no
TCONS_00061729	XLOC_025064	-	Un_random:47870948-47871302	1.52555	0.150193	-3.34444	-2.31797	0.25535	no
TCONS_00020045	XLOC_007478	ENSGALG00000001734	18:4112597-4117152	3.98881	0.365665	-3.44736	-1.5012	0.2555	no
TCONS_00046345	XLOC_017477	PHRF1	5:16967771-16987678	2.60924	6.46309	1.30859	0.55605	0.25555	no
TCONS_00035111	XLOC_013301	TMEM63A	3:18304466-18333422	1.67093	4.68509	1.48743	0.881646	0.25555	no
TCONS_00061677	XLOC_025012	-	Un_random:45994262-45995163	2.807	1.48695	-0.916675	-1.00845	0.2556	no
TCONS_00065045	XLOC_026483	-	Z:840042-841710	2.51474	1.47387	-0.770803	-0.905058	0.25565	no
TCONS_00024058	XLOC_008888	UTP23	2:140964417-140968000	5.44739	1.81402	-1.58637	-0.81145	0.2557	no
TCONS_00058184	XLOC_022302	ENSGALG00000000727	Un_random:55614022-55628614	1.16352	0.0895699	-3.69934	-0.868386	0.2558	no
TCONS_00027395	XLOC_010204	-	2:110526336-110526540	13.2995	4.77918	-1.47653	-4.71227	0.25595	no
TCONS_00046040	XLOC_017386	IMMP1L	5:5051556-5115272	1.23406	0.232579	-2.40761	-0.923388	0.25595	no
TCONS_00045039	XLOC_017033	SNAP23	5:27881670-27898879	9.94824	5.89614	-0.75467	-0.78364	0.256	no
TCONS_00048002	XLOC_018155	-	5:60446396-60447181	1.00053	0.427937	-1.2253	-1.07078	0.25605	no
TCONS_00021445	XLOC_007998	MYO18A	19:5883009-5914123	2.81336	7.94514	1.49778	0.968894	0.25625	no
TCONS_00026390	XLOC_009593	TTPA	2:117976333-117995057	20.2087	26.922	0.413806	0.800052	0.2564	no
TCONS_00018329	XLOC_006901	ENSGALG00000007204	17:2797635-2808171	1.31252	0.670229	-0.969612	-0.823733	0.25695	no
TCONS_00005823	XLOC_001879	CASP2	1:80809184-80835922	7.81828	4.17092	-0.906488	-0.792174	0.25725	no
TCONS_00004300	XLOC_001380	PHYH	1:6999262-7019251	6.34768	14.6428	1.20589	0.717529	0.25725	no
TCONS_00040853	XLOC_015489	ANXA5	4:55492740-55535007	42.1577	6.43314	-2.7122	-1.19117	0.25735	no
TCONS_00056346	XLOC_021250	PA2G4	E22C19W28_E50C23:490754-498566	1.03149	6.95365	2.75305	0.982269	0.25735	no
TCONS_00001003	XLOC_000315	GPRC5A	1:50098229-50104688	4.63953	0.276296	-4.06969	-0.283938	0.2574	no
TCONS_00048211	XLOC_018231	SGMS1	6:10810417-10889604	1.02569	3.18167	1.63319	0.877317	0.25765	no
TCONS_00055934	XLOC_021016	ACTL6A	9:18635711-18653753	7.09582	2.31577	-1.61548	-0.844122	0.25775	no
TCONS_00023124	XLOC_008583	ANKH	2:77989605-78093015	10.5277	0.204223	-5.6879	-1.27241	0.2578	no
TCONS_00014919	XLOC_005678	NPTX2	14:1226632-1237445	67.0797	51.4633	-0.382334	-0.807342	0.2579	no
TCONS_00048480	XLOC_018312	ABCG2	6:18623826-18641251	7.96193	3.24329	-1.29566	-0.926512	0.2579	no
TCONS_00028712	XLOC_010777	RAE1	20:11597389-11606030	5.45922	0.162348	-5.07153	-1.12362	0.258	no
TCONS_00016296	XLOC_006103	HN1L	14:14426443-14437937	26.0467	17.0784	-0.608928	-0.767665	0.2581	no
TCONS_00044682	XLOC_016928	FADS2	5:17986926-18004947	10.4083	13.9566	0.423206	0.796295	0.25815	no
TCONS_00063952	XLOC_026132	TTC33	Z:12266789-12304442	6.91442	2.71562	-1.34833	-0.828601	0.2582	no
TCONS_00056798	XLOC_021490	-	Un_random:9018275-9019464	288.357	395.295	0.455075	1.0489	0.2583	no
TCONS_00050041	XLOC_018797	OAT	6:33692105-33707829	1.88467	0.0104314	-7.49724	-0.408927	0.25835	no
TCONS_00038819	XLOC_014498	SDC1	3:104461340-104483295	26.0449	9.56478	-1.4452	-1.03087	0.2585	no
TCONS_00052804	XLOC_019877	F3	8:14226114-14232797	30.713	22.8459	-0.426914	-0.776012	0.25855	no
TCONS_00046449	XLOC_017508	ORAOV1	5:18709424-18741406	4.44247	1.03997	-2.09483	-1.12952	0.25855	no
TCONS_00037987	XLOC_014232	SLC22A3	3:47284809-47312329	3.47159	4.84999	0.482385	0.789084	0.25855	no
TCONS_00017085	XLOC_006424	C14ORF166B	15:10332783-10338124	1.65248	3.20732	0.956731	0.790676	0.25855	no
TCONS_00024207	XLOC_008938	TIGD5	2:154560791-154563535	1.24905	0.191814	-2.70305	-0.956232	0.25855	no
TCONS_00045358	XLOC_017142	C14ORF118	5:40970570-41010602	1.0647	0.474392	-1.1663	-0.834383	0.25855	no
TCONS_00033227	XLOC_012559	MAP3K3	27:2642117-2674695	1.79682	0.0534002	-5.07245	-1.03182	0.2586	no
TCONS_00040588	XLOC_015395	ENPP6	4:40983026-41009770	4.27096	2.9154	-0.550865	-0.79493	0.2587	no
TCONS_00020117	XLOC_007500	RAC3	18:4980815-4990289	9.74274	4.62836	-1.07383	-0.789254	0.25875	no
TCONS_00022335	XLOC_008310	PHF14	2:26016174-26171949	1.35201	0.295593	-2.19342	-0.841755	0.2588	no
TCONS_00012507	XLOC_004793	SLC6A6	12:11865888-11867388	161.137	118.009	-0.449391	-0.791901	0.25885	no
TCONS_00019581	XLOC_007318	FASN	18:4906016-4943419	6.629	14.3902	0.610952	1.4168	0.25885	no
TCONS_00027295	XLOC_010104	-	2:72995774-72995889	149.389	408.99	1.453	107.192	0.2589	no
TCONS_00050566	XLOC_019087	NDUFB3	7:12452990-12456665	85.3206	40.849	-1.06259	-0.746667	0.25895	no
TCONS_00029020	XLOC_010953	SSU72	21:2094838-2121397	25.3754	16.8639	-0.589493	-0.814472	0.259	no
TCONS_00038013	XLOC_014242	FBXO30	3:48183035-48714115	4.79899	9.39801	0.969625	0.785181	0.259	no
TCONS_00002604	XLOC_000833	PCP4	1:111595005-111651003	3.91217	5.86528	0.584232	0.79314	0.25905	no
TCONS_00048866	XLOC_018422	ADRA2A	6:27693846-27697782	66.9234	39.2169	-0.771034	-0.946984	0.2592	no
TCONS_00043995	XLOC_016607	-	4:62502210-62513460	1.27762	0.873877	-0.547957	-0.802166	0.2592	no
TCONS_00024040	XLOC_008880	OXR1	2:136429648-136762249	2.14813	6.93733	1.6913	0.933932	0.25935	no
TCONS_00011100	XLOC_004269	CDYL2	11:16881549-16908646	1.56354	0.19073	-3.03521	-1.16847	0.2594	no
TCONS_00039079	XLOC_014591	ENSGALG00000016732	3:113617611-113637532	9.7234	5.9485	-0.708934	-0.819463	0.2595	no
TCONS_00061908	XLOC_025243	-	Un_random:53810451-53810628	16.1401	3.70445	-2.12331	-8.57733	0.25955	no
TCONS_00051224	XLOC_019290	FMNL2	7:37058270-37176653	1.64928	2.84699	0.787596	0.814487	0.25955	no
TCONS_00044063	XLOC_016675	-	4:74332375-74332525	71.5131	25.9521	-1.46236	-18.8244	0.2596	no
TCONS_00001422	XLOC_000470	B4GALNT3	1:62429766-62533248	28.4311	38.3304	0.431023	0.810377	0.25965	no
TCONS_00037665	XLOC_014136	TJAP1	3:32173606-32212097	1.61172	2.93422	0.864377	0.809146	0.25965	no
TCONS_00060960	XLOC_024295	-	Un_random:19732378-19732536	29.4009	68.6371	1.22313	15.6022	0.2597	no
TCONS_00055556	XLOC_020897	-	9:6332342-6345032	1.13764	0.0461079	-4.62489	-1.14245	0.25975	no
TCONS_00038015	XLOC_014242	FBXO30	3:48183035-48714115	2.51297	0.0140284	-7.4849	-0.570712	0.2598	no
TCONS_00031807	XLOC_012019	S100A11	25:1300533-1302363	173.003	227.63	0.395891	1.10317	0.26005	no
TCONS_00062037	XLOC_025372	-	Un_random:58510069-58510485	1.154	0.0902079	-3.67724	-1.84789	0.26005	no
TCONS_00059666	XLOC_023222	ENSGALG00000014032	Un_random:44038648-44041105	162.488	124.285	-0.38668	-0.777145	0.26025	no
TCONS_00043979	XLOC_016591	-	4:56360159-56362221	26.5992	35.7829	0.427884	0.866741	0.26035	no
TCONS_00029918	XLOC_011276	-	22:2417020-2423011	2.01333	0.907259	-1.15	-0.739073	0.26045	no
TCONS_00040381	XLOC_015330	EDNRA	4:33032154-33062197	24.9018	32.612	0.38915	0.82675	0.26055	no
TCONS_00053727	XLOC_020180	AGL	8:12749766-12865757	23.1649	13.3626	-0.793746	-0.808655	0.26065	no
TCONS_00059445	XLOC_023111	-	Un_random:37272920-37276739	9.82078	6.14946	-0.675378	-0.780208	0.26065	no
TCONS_00033841	XLOC_012832	-	27:4289809-4290097	2.37911	0.184852	-3.68598	-2.62992	0.2608	no
TCONS_00030352	XLOC_011441	SNORA73	23:2476546-2476751	19.7873	8.46724	-1.22461	-4.38795	0.2612	no
TCONS_00000941	XLOC_000289	CNOT4	1:49647280-49718666	8.56187	5.4056	-0.663472	-0.805147	0.2612	no
TCONS_00006126	XLOC_001966	ENSGALG00000015395	1:91991491-92001070	1.59066	0.729942	-1.12377	-0.838471	0.2612	no
TCONS_00045717	XLOC_017270	ENSGALG00000012021	5:57516333-57526370	1.14332	0.328611	-1.79878	-0.881792	0.26125	no
TCONS_00004510	XLOC_001442	PLXNB2	1:21912984-22222179	3.22149	0.574084	-2.4884	-0.917299	0.2613	no
TCONS_00026375	XLOC_009590	ASPH	2:117309164-117441204	14.9475	9.43942	-0.663132	-0.820673	0.2614	no
TCONS_00033116	XLOC_012526	GTSF1	27:1011614-1025906	12.5575	18.8801	0.588318	0.815332	0.26145	no
TCONS_00001086	XLOC_000349	MKL1	1:51851741-51975529	2.04397	0.000130129	-13.9391	-0.0994477	0.2615	no
TCONS_00060767	XLOC_024102	-	Un_random:14095780-14096141	1.16584	0.14479	-3.00933	-2.05244	0.26175	no
TCONS_00026818	XLOC_009737	FBXO32	2:143695681-143720404	1.91014	4.42867	1.2132	0.847592	0.2618	no
TCONS_00050749	XLOC_019144	CHN1	7:17887852-17966547	11.5113	4.43638	-1.3756	-0.918741	0.26205	no
TCONS_00039597	XLOC_015081	EDA	4:1115426-1173110	4.77471	2.74887	-0.796572	-0.80818	0.26205	no
TCONS_00013579	XLOC_005199	FBXO38	13:7793323-8085956	1.13889	3.27811	1.52524	0.848953	0.26245	no
TCONS_00057974	XLOC_022170	ENSGALG00000003125	Un_random:47993643-48001912	8.85609	5.96003	-0.571351	-0.789861	0.2626	no
TCONS_00055853	XLOC_020994	CAPN10	9:16795397-16813836	3.47592	1.32534	-1.39103	-0.772457	0.26265	no
TCONS_00053749	XLOC_020187	RWDD3	8:14007179-14016741	4.62728	2.20674	-1.06825	-0.835002	0.2627	no
TCONS_00065072	XLOC_026510	-	Z:10035105-10036011	2.51283	4.31669	0.780609	0.991307	0.2627	no
TCONS_00030285	XLOC_011412	EDN2	23:932499-937861	11.8144	8.58691	-0.460339	-0.785981	0.2628	no
TCONS_00050288	XLOC_019000	-	6_random:418-1396	1.81747	0.754868	-1.26764	-1.34978	0.26285	no
TCONS_00061495	XLOC_024830	-	Un_random:39284455-39284926	1.12592	0.388166	-1.53636	-1.34301	0.2631	no
TCONS_00006079	XLOC_001953	SENP7	1:88606263-88647222	2.67671	0.552976	-2.27517	-0.908186	0.26315	no
TCONS_00026859	XLOC_009750	ADCY8	2:146546223-146666516	2.55164	3.93076	0.623382	0.769675	0.26315	no
TCONS_00043462	XLOC_016283	AFAP1	4:83514765-83625712	2.28821	3.27504	0.517296	0.786144	0.26315	no
TCONS_00064528	XLOC_026319	ROR2	Z:43745566-43906197	1.02804	0.403144	-1.35053	-0.435496	0.26315	no
TCONS_00042693	XLOC_016062	PTPN13	4:47258707-47367025	1.34829	0.696547	-0.952838	-0.808223	0.2632	no
TCONS_00053105	XLOC_019969	ENSGALG00000023300	8:22574221-22590499	5.70115	0.344145	-4.05016	-0.979219	0.26325	no
TCONS_00005398	XLOC_001755	CECR5	1:63785259-63795262	1.21792	0.00519473	-7.87315	-0.492488	0.2636	no
TCONS_00028714	XLOC_010777	RAE1	20:11597389-11606030	13.6577	19.1874	0.490446	0.772433	0.26375	no
TCONS_00020603	XLOC_007707	ELN	19:728382-748140	4.08433	0.826083	-2.30574	-0.590442	0.26375	no
TCONS_00042549	XLOC_016016	SGMS2	4:39321325-39379298	61.2486	47.5636	-0.457904	-0.665154	0.2638	no
TCONS_00001031	XLOC_000326	SOCS1B	1:51109271-51120237	3.91831	0.0158722	-7.94759	-0.534349	0.26385	no
TCONS_00014043	XLOC_005339	GDF9	13:17650113-17652793	1.63323	2.78891	0.771976	0.794595	0.2641	no
TCONS_00059343	XLOC_023047	-	Un_random:33323849-33327075	29.5162	21.8312	-0.435115	-0.876391	0.26425	no
TCONS_00022249	XLOC_008279	GTPBP10	2:21665892-21678447	4.75312	0.478477	-3.31235	-1.19661	0.2643	no
TCONS_00063190	XLOC_025871	SECISBP2	Z:42831109-42866935	2.82796	0.531434	-2.4118	-0.977005	0.2643	no
TCONS_00002265	XLOC_000726	PHLDB2	1:91771502-91838256	2.6313	0.01533	-7.42327	-0.400192	0.2643	no
TCONS_00060791	XLOC_024126	-	Un_random:14695805-14696604	1.33199	0.632014	-1.07556	-1.0392	0.2643	no
TCONS_00028590	XLOC_010732	FOXS1	20:10016097-10017288	1.13675	2.13267	0.907753	0.963645	0.26445	no
TCONS_00053766	XLOC_020192	ENSGALG00000005776	8:14345437-14456418	1.50713	3.71771	1.30261	0.775909	0.2645	no
TCONS_00062507	XLOC_025673	-	Z:8452401-8454900	1.19281	0.644365	-0.888418	-0.901068	0.2645	no
TCONS_00026299	XLOC_009571	-	2:113908514-113935058	3.12096	1.83758	-0.764181	-0.78552	0.26495	no
TCONS_00053147	XLOC_019989	ENSGALG00000016099	8:25226666-25249957	17.7896	23.6964	0.413636	0.7841	0.265	no
TCONS_00019051	XLOC_007107	-	17:5570537-5573344	6.61841	2.17615	-1.60471	-4.13102	0.26505	no
[truncated: 24,724 more rows]

## Sheet: isoform(LES)
test_id	gene_id	gene	locus	value_NES	value_LES	log2(fold_change)	test_stat	P_value	significant
TCONS_00007295	XLOC_002347	KPNA3	1:173577264-173630834	1.21162	1.00004	-0.276876	-0.113135	0.87725	no
TCONS_00057342	XLOC_021849	-	Un_random:28023039-28024806	1.25927	1.00017	-0.33234	-0.122666	0.86385	no
TCONS_00008256	XLOC_002850	-	1:71188203-71270461	0.993484	1.00022	0.00974396	0.00177424	0.8064	no
TCONS_00039916	XLOC_015193	CLDN2	4:11034231-11034915	0	1.00049	inf	nan	0.0003	no
TCONS_00041260	XLOC_015610	GPR125	4:77053760-77121259	1.3297	1.00058	-0.410258	-0.159483	0.7868	no
TCONS_00025702	XLOC_009414	MTRR	2:81426559-81480472	1.07388	1.00072	-0.101794	-0.078621	0.91725	no
TCONS_00060829	XLOC_024164	-	Un_random:15558260-15560148	1.65687	1.00084	-0.727253	-0.81651	0.2996	no
TCONS_00027605	XLOC_010400	DLGAP4	20:296564-431780	0.658506	1.00115	0.604393	0.22057	0.77735	no
TCONS_00060980	XLOC_024315	-	Un_random:20275183-20276193	0.197586	1.00123	2.34122	1.73613	0.0789	no
TCONS_00056166	XLOC_021089	GYG1	9:25525159-25540189	16.0865	1.00134	-4.00585	-0.816942	0.4795	no
TCONS_00050234	XLOC_018946	-	6:28072459-28073210	0.946479	1.00136	0.0813233	0.0683294	0.94145	no
TCONS_00055320	XLOC_020827	TM4SF18	9:25455169-25471154	0.632462	1.00137	0.662918	0.3044	0.7009	no
TCONS_00007511	XLOC_002413	IFT88	1:183095143-183211640	1.1393	1.00174	-0.185639	-0.0515001	0.9353	no
TCONS_00049380	XLOC_018593	-	6:12229480-12235965	1.23711	1.0018	-0.304372	-0.242077	0.7638	no
TCONS_00020622	XLOC_007717	SPNS3	19:3029693-3096297	0.680725	1.00198	0.557703	0.347993	0.65735	no
TCONS_00064814	XLOC_026402	RNF20	Z:63576196-63671625	1.74392	1.002	-0.799452	-0.308163	0.6949	no
TCONS_00060851	XLOC_024186	-	Un_random:15921904-15922430	2.02876	1.0021	-1.01757	-1.09904	0.30095	no
TCONS_00060799	XLOC_024134	-	Un_random:14763700-14764198	0.689318	1.0021	0.539782	0.525586	0.6425	no
TCONS_00056465	XLOC_021307	ENSGALG00000013355	E22C19W28_E50C23_random:129908-156046	0.738482	1.00218	0.440505	0.490368	0.48355	no
TCONS_00005765	XLOC_001862	IFFO1	1:80108220-80119536	0.52949	1.00254	0.920977	0.34209	0.58995	no
TCONS_00002698	XLOC_000861	-	1:114552387-114605533	1.01403	1.00256	-0.016405	-0.00820294	0.9918	no
TCONS_00026482	XLOC_009628	JPH1	2:122904870-122984716	0.334666	1.0026	1.58295	0.501444	0.5082	no
TCONS_00031298	XLOC_011817	PIH1D2	24:6306302-6308958	0	1.00284	inf	nan	0.1836	no
TCONS_00037765	XLOC_014164	KIF26B	3:35585610-35946715	1.33777	1.00291	-0.415636	-0.109031	0.89905	no
TCONS_00054341	XLOC_020378	ENSGALG00000020589	8:30639024-30640450	1.0362	1.00315	-0.0467549	-0.0127739	0.9551	no
TCONS_00039349	XLOC_014857	-	3:69593961-69685851	0.989009	1.00318	0.0205286	0.0039184	0.8869	no
TCONS_00042239	XLOC_015920	ENSGALG00000009128	4:18172996-18194015	0.921985	1.00329	0.121923	0.064564	0.93215	no
TCONS_00027733	XLOC_010443	PLCG1	20:4864009-4882039	0.295082	1.00349	1.76584	0.697036	0.53815	no
TCONS_00009105	XLOC_003588	-	10:4774857-4776043	0.357761	1.00351	1.48799	1.22214	0.22185	no
TCONS_00052153	XLOC_019573	MARCO	7:30078162-30088159	2.07152	1.00399	-1.04495	-0.496148	0.5494	no
TCONS_00013183	XLOC_005006	ADAMTS9	12:14030549-14098247	2.26487	1.00432	-1.1732	-0.622599	0.3188	no
TCONS_00002278	XLOC_000732	ENSGALG00000015395	1:91991491-92001070	0.0642003	1.00432	3.96749	0.454258	0.4571	no
TCONS_00060029	XLOC_023446	ENSGALG00000021294	Un_random:55408071-55419323	1.24736	1.00432	-0.312657	-0.14362	0.8504	no
TCONS_00059605	XLOC_023193	-	Un_random:42423994-42425694	0.935408	1.00455	0.102879	0.0581774	0.9349	no
TCONS_00032491	XLOC_012276	NFYA	26:4546263-4559957	2.69505	1.00497	-1.42316	-0.524724	0.4792	no
TCONS_00019012	XLOC_007095	-	17:3421093-3657644	0.805869	1.00519	0.318843	0.198893	0.74305	no
TCONS_00065456	XLOC_026891	-	Z:71506292-71540392	0.665254	1.0052	0.595506	0.443603	0.5552	no
TCONS_00062085	XLOC_025420	-	Un_random:59905461-59906507	1.57634	1.00523	-0.649061	-0.674495	0.42975	no
TCONS_00032495	XLOC_012276	NFYA	26:4546263-4559957	1.77527	1.00525	-0.820485	-0.33753	0.65685	no
TCONS_00049611	XLOC_018662	LRRC18	6:19585740-19636801	0.359371	1.00531	1.4841	0.848923	0.33885	no
TCONS_00053101	XLOC_019967	NSUN4	8:22321278-22324738	1.55102	1.0054	-0.625443	-0.24831	0.76945	no
TCONS_00047790	XLOC_017943	-	5:18123587-18124056	0.675721	1.00542	0.573299	0.52564	0.6726	no
TCONS_00035905	XLOC_013557	REPS1	3:56050119-56100332	0.604887	1.00551	0.733187	0.231832	0.79365	no
TCONS_00001036	XLOC_000327	NFAM1	1:51129563-51149722	0.865569	1.00574	0.216543	0.228375	0.75095	no
TCONS_00006384	XLOC_002049	DSCR3	1:110451235-110542283	1.69301	1.00591	-0.751093	-0.182675	0.8299	no
TCONS_00021664	XLOC_008065	SMTNL2	19:9886203-9913582	1.01454	1.00605	-0.0121236	-0.0103079	0.98785	no
TCONS_00008560	XLOC_003154	-	1:115765463-115767174	1.98593	1.00612	-0.981013	-1.10319	0.169	no
TCONS_00061526	XLOC_024861	-	Un_random:40399273-40400016	1.3782	1.00612	-0.45398	-0.456813	0.6306	no
TCONS_00014219	XLOC_005398	ENSGALG00000002161	13:3225259-3235707	1.08289	1.0063	-0.105836	-0.0909411	0.89825	no
TCONS_00024852	XLOC_009140	FAM126A	2:30925858-30963519	0.0476444	1.00632	4.40063	0.639065	0.4137	no
TCONS_00035544	XLOC_013443	GNG4	3:39605777-39612521	2.97135	1.00646	-1.56183	-1.32108	0.0692	no
TCONS_00065310	XLOC_026748	-	Z:43998847-44000602	1.16497	1.0066	-0.210799	-0.226495	0.77495	no
TCONS_00049454	XLOC_018623	-	6:15753691-15775974	0.826891	1.00663	0.283762	0.26966	0.7727	no
TCONS_00016352	XLOC_006121	VRK3	14:15021957-15042017	1.68746	1.00677	-0.745111	-0.426115	0.55185	no
TCONS_00057940	XLOC_022149	-	Un_random:46641669-46643766	0.396754	1.00684	1.34353	0.315275	0.6594	no
TCONS_00004025	XLOC_001290	PRKRIR	1:198675936-198692053	2.79888	1.00695	-1.47486	-0.662438	0.31475	no
TCONS_00037726	XLOC_014152	FEZ2	3:33497106-33525761	5.28294	1.00717	-2.39103	-1.47414	0.06805	no
TCONS_00034152	XLOC_012960	HAUS8	28:3619858-3829933	1.21954	1.00721	-0.275972	-0.024424	0.5728	no
TCONS_00032893	XLOC_012398	-	26:3896546-3908274	0.6318	1.00763	0.67342	0.423972	0.54725	no
TCONS_00052444	XLOC_019758	-	7:38314419-38319263	0.745493	1.00764	0.434709	0.51574	0.48375	no
TCONS_00033573	XLOC_012697	LIMD2	27:2678992-2688733	0.397102	1.00778	1.34361	0.455832	0.59735	no
TCONS_00016294	XLOC_006102	CCNF	14:14362535-14413254	2.00212	1.00802	-0.990007	-0.756733	0.67795	no
TCONS_00043845	XLOC_016458	-	4:18248121-18249265	0.881694	1.00814	0.193341	0.1907	0.81995	no
TCONS_00011272	XLOC_004328	TMCO7	11:20838991-20872516	0.235899	1.00824	2.0956	0.613679	0.45255	no
TCONS_00052877	XLOC_019898	COL24A1	8:16756012-16868687	0.292924	1.00826	1.78327	1.11433	0.09015	no
TCONS_00041992	XLOC_015841	ENSGALG00000023694	4:11010496-11017908	1.16183	1.00841	-0.20432	-0.0990787	0.86565	no
TCONS_00030404	XLOC_011458	PAFAH2	23:3530477-3538678	0.858605	1.00844	0.232062	0.126642	0.85595	no
TCONS_00047529	XLOC_017822	-	5:58112739-58113875	1.51279	1.00859	-0.584873	-0.613257	0.53965	no
TCONS_00022310	XLOC_008300	-	2:24305418-24328355	1.53043	1.00869	-0.601454	-0.723722	0.3329	no
TCONS_00026481	XLOC_009628	JPH1	2:122904870-122984716	2.37773	1.00894	-1.23674	-0.791194	0.2346	no
TCONS_00033867	XLOC_012848	SPPL2B	28:546413-586294	0.716416	1.00898	0.494032	0.202857	0.78215	no
TCONS_00063574	XLOC_026013	BDP1	Z:71164811-71220925	0.907419	1.00902	0.153113	0.0844677	0.8585	no
TCONS_00031863	XLOC_012038	ENSGALG00000018702	25:1699552-1703589	0.677332	1.00909	0.575122	0.291527	0.69005	no
TCONS_00004703	XLOC_001512	GRIP1	1:36284567-36375257	1.04744	1.00924	-0.0536001	-0.0355136	0.96065	no
TCONS_00031420	XLOC_011855	-	24:1731322-1744621	0.584227	1.00936	0.788836	0.517733	0.45075	no
TCONS_00060958	XLOC_024293	-	Un_random:19729682-19730172	0.855758	1.0094	0.23822	0.239168	0.8292	no
TCONS_00022116	XLOC_008238	ENSGALG00000023347	2:15784061-15824183	0.905696	1.00956	0.156625	0.137764	0.84065	no
TCONS_00027646	XLOC_010413	ENSGALG00000001694	20:1091406-1126572	0.817794	1.00962	0.303996	0.237626	0.73875	no
TCONS_00020704	XLOC_007745	GAS2L2	19:4344400-4357176	0.830944	1.00964	0.281017	0.0827409	0.8728	no
TCONS_00052982	XLOC_019927	SIAT7E	8:19955019-20023335	0.235715	1.00966	2.09875	1.04747	0.1788	no
TCONS_00000812	XLOC_000244	ALX1	1:43729300-43749274	1.2315	1.0097	-0.286479	-0.292929	0.7245	no
TCONS_00028114	XLOC_010586	ZNF217	20:12511821-12542766	0.000207629	1.0099	12.2479	0.0645146	0.29675	no
TCONS_00040504	XLOC_015370	SMARCAD1	4:38304194-38359391	0.658226	1.0099	0.617552	0.371845	0.6115	no
TCONS_00027761	XLOC_010453	TP53TG5	20:5072183-5074836	0.300359	1.00996	1.74954	0.922737	0.2258	no
TCONS_00053541	XLOC_020115	ENSGALG00000003368	8:5249226-5281311	0.885492	1.00998	0.189771	0.110313	0.87935	no
TCONS_00034178	XLOC_012969	KLF4	28:3941443-3948403	0.689415	1.01009	0.55104	0.252372	0.74715	no
TCONS_00050396	XLOC_019034	COL6A3	7:4790704-4844805	0.928842	1.01022	0.121162	0.0432733	0.9273	no
TCONS_00043760	XLOC_016373	-	4:414889-415373	0.290658	1.01031	1.79741	1.42556	0.24035	no
TCONS_00045931	XLOC_017342	C5H15ORF52	5:685498-738763	3.78286	1.01031	-1.90469	-0.810528	0.36475	no
TCONS_00006181	XLOC_001985	ZFP92	1:95221217-95226009	0.00071303	1.01039	10.4687	0.0918332	0.1373	no
TCONS_00007298	XLOC_002347	KPNA3	1:173577264-173630834	0.801584	1.01044	0.334052	0.157575	0.84565	no
TCONS_00057102	XLOC_021695	ENSGALG00000022438	Un_random:20723866-20731469	0.825147	1.01059	0.292477	0.133905	0.8517	no
TCONS_00065344	XLOC_026782	-	Z:50230994-50231740	0.863524	1.01067	0.227003	0.216074	0.8199	no
TCONS_00020950	XLOC_007831	DHX40	19:7216340-7230377	1.04987	1.01068	-0.0548915	-0.0209913	0.95145	no
TCONS_00050874	XLOC_019178	FIGN	7:21971984-22069691	1.09641	1.01089	-0.117168	-0.152329	0.8286	no
TCONS_00003707	XLOC_001181	SPATA13	1:181640746-181688163	0.591694	1.01092	0.772746	0.320328	0.67625	no
TCONS_00004346	XLOC_001393	CD36	1:12074239-12120214	2.43854	1.01097	-1.27028	-0.834377	0.3416	no
TCONS_00031417	XLOC_011853	ADAMTS15	24:1704948-1718005	0.149626	1.01106	2.75644	0.455459	0.456	no
TCONS_00051858	XLOC_019488	ABCB11	7:20336454-20380733	0.652498	1.01126	0.632112	0.355172	0.58645	no
TCONS_00058720	XLOC_022665	-	Un_random:13374657-13376508	0.861163	1.0113	0.231855	0.228329	0.7991	no
TCONS_00013447	XLOC_005151	-	13:876118-879478	0.637681	1.01155	0.665659	0.64555	0.4315	no
TCONS_00004349	XLOC_001394	-	1:12221480-12234747	0.25222	1.01156	2.00382	1.38686	0.17795	no
TCONS_00063364	XLOC_025936	-	Z:55507035-55509243	0.752748	1.01172	0.426578	0.447059	0.567	no
TCONS_00059286	XLOC_023019	VDR	Un_random:31433311-31462530	3.56082	1.01176	-1.81535	-1.26571	0.1194	no
TCONS_00059266	XLOC_023014	TUBGCP6	Un_random:31323573-31346488	0.0357484	1.01179	4.82289	1.13454	0.4057	no
TCONS_00023150	XLOC_008589	CTNND2	2:79796403-80090823	0.453888	1.01193	1.1567	0.38171	0.49485	no
TCONS_00033210	XLOC_012555	TANC2	27:2371607-2551936	1.0535	1.01204	-0.0579286	-0.0328113	0.92965	no
TCONS_00052289	XLOC_019621	ERMN	7:37844221-37850840	0.973664	1.0121	0.055856	0.04222	0.95615	no
TCONS_00008847	XLOC_003441	-	1:189358383-189436417	0.905444	1.01213	0.160697	0.0391624	0.90925	no
TCONS_00032001	XLOC_012086	LY9	25:1373226-1375783	0.469823	1.01214	1.10721	0.777825	0.29085	no
TCONS_00050941	XLOC_019199	GLB1L	7:23766731-23770466	0.41521	1.01216	1.28552	0.517299	0.4923	no
TCONS_00039626	XLOC_015089	ENSGALG00000004127	4:1346688-1352905	1.19426	1.0124	-0.238338	-0.168072	0.8239	no
TCONS_00054476	XLOC_020510	-	8:25979487-25980788	0.76166	1.01244	0.410613	0.409019	0.6182	no
TCONS_00042052	XLOC_015860	RRAGB	4:11559839-11675279	0.625554	1.01249	0.694702	0.188381	0.81435	no
TCONS_00059238	XLOC_023002	BZRAP1	Un_random:30657351-30673377	0.00279291	1.01255	8.50201	0.320762	0.2154	no
TCONS_00057299	XLOC_021825	ENSGALG00000022336	Un_random:27094016-27159805	1.88571	1.01273	-0.896853	-0.643578	0.4491	no
TCONS_00052385	XLOC_019699	-	7:17417294-17418172	0.897385	1.01275	0.17448	0.170234	0.8507	no
TCONS_00006322	XLOC_002030	URB1	1:108362474-108407235	0.748022	1.01281	0.437206	0.319539	0.6927	no
TCONS_00021406	XLOC_007985	ENSGALG00000023746	19:5709230-5710385	0.00516474	1.01283	7.61548	0.238767	0.3262	no
TCONS_00042844	XLOC_016107	CENPC1	4:53083972-53115867	0.816075	1.01289	0.31171	0.231996	0.76055	no
TCONS_00039877	XLOC_015178	HDX	4:8996319-9041934	0.491098	1.01296	1.0445	0.762032	0.2971	no
TCONS_00041116	XLOC_015574	-	4:69935103-70045620	1.30792	1.01332	-0.368173	-0.0891207	0.9158	no
TCONS_00009760	XLOC_003781	SHF	10:216862-233440	0.000777028	1.01342	10.349	0.248764	0.313	no
TCONS_00047911	XLOC_018064	-	5:41429934-41430656	1.13768	1.01346	-0.166809	-0.166596	0.8661	no
TCONS_00059817	XLOC_023314	ZNF638	Un_random:48414341-48433797	1.01674	1.01352	-0.00457651	-0.00318279	0.9956	no
TCONS_00031559	XLOC_011894	ENSGALG00000024119	24:4605134-4640913	1.04395	1.01363	-0.0425265	-0.00790864	0.9149	no
TCONS_00011979	XLOC_004568	-	11:324739-342963	1.45272	1.01371	-0.519112	-0.301954	0.7194	no
TCONS_00059850	XLOC_023333	-	Un_random:49610552-49612526	0.097513	1.01389	3.37816	0.583393	0.4512	no
TCONS_00045416	XLOC_017165	FLRT2	5:44630443-44641381	1.08731	1.01411	-0.100541	-0.145137	0.83225	no
TCONS_00060320	XLOC_023655	-	Un_random:1475543-1478508	1.20857	1.01416	-0.253024	-0.29055	0.70395	no
TCONS_00027772	XLOC_010460	RIMS4	20:5242407-5293002	1.00137	1.01424	0.0184187	0.0109852	0.98805	no
TCONS_00003982	XLOC_001276	NARS2	1:197523050-197698049	0	1.01429	inf	nan	0.19105	no
TCONS_00019430	XLOC_007264	USP43	18:2163211-2188309	1.43179	1.01447	-0.49709	-0.152605	0.83295	no
TCONS_00029523	XLOC_011120	gga-mir-34a	21:3249526-3259452	1.04274	1.01471	-0.039312	-0.0313579	0.96845	no
TCONS_00002510	XLOC_000808	IFNGR2	1:108756959-108774350	10.3326	1.01486	-3.34784	-1.01382	0.4395	no
TCONS_00046027	XLOC_017381	BDNF	5:3771323-3806043	0.51778	1.01513	0.971248	0.993623	0.18165	no
TCONS_00010856	XLOC_004194	-	11:3348857-3369125	1.1513	1.01553	-0.181036	-0.118711	0.90955	no
TCONS_00037117	XLOC_013963	TMEM17	3:9021775-9052612	0.711688	1.01562	0.513047	0.283283	0.6792	no
TCONS_00046579	XLOC_017545	MADD	5:25191881-25251327	1.23095	1.01566	-0.277344	-0.132989	0.85935	no
TCONS_00012724	XLOC_004873	C3ORF18	12:1635331-1647233	1.65782	1.01573	-0.706769	-0.306602	0.6979	no
TCONS_00045193	XLOC_017087	-	5:34313922-34501373	1.82745	1.0159	-0.847076	-0.398224	0.59195	no
TCONS_00008289	XLOC_002883	-	1:75090322-75144506	1.01351	1.01591	0.0034061	0.00158086	0.98035	no
TCONS_00056219	XLOC_021139	-	9:9411035-9466081	1.22501	1.01629	-0.269487	-0.103632	0.9106	no
TCONS_00028526	XLOC_010713	TCEA2	20:9348337-9365147	0.255057	1.01638	1.99455	0.537205	0.5046	no
TCONS_00048037	XLOC_018172	ENSGALG00000001870	6:1947781-2020291	1.6506	1.01648	-0.699415	-0.41625	0.55355	no
TCONS_00010558	XLOC_004046	-	10:7148108-7149947	1.99803	1.01659	-0.974837	-1.08201	0.17635	no
TCONS_00040842	XLOC_015487	BBS7	4:55417871-55473088	0.793963	1.0166	0.356608	0.159861	0.8118	no
TCONS_00036113	XLOC_013621	ZUFSP	3:66400098-66406965	2.53466	1.01688	-1.31764	-0.460495	0.5692	no
TCONS_00039397	XLOC_014905	-	3:79596168-79597935	0.202729	1.01692	2.32658	1.96058	0.02615	no
TCONS_00042216	XLOC_015914	-	4:17678505-17694055	0.522378	1.01694	0.961069	0.481256	0.5369	no
TCONS_00056771	XLOC_021470	ENSGALG00000004349	Un_random:8078985-8087875	1.27094	1.01705	-0.321498	-0.216698	0.76955	no
TCONS_00027185	XLOC_009994	-	2:42238031-42239735	0.817048	1.01782	0.316996	0.311846	0.6975	no
TCONS_00012065	XLOC_004654	RRP9	12:63509-67543	0.741337	1.01787	0.457347	0.184085	0.818	no
TCONS_00013007	XLOC_004952	-	12:9347969-9349456	0.645359	1.0179	0.657419	0.483889	0.5191	no
TCONS_00035050	XLOC_013279	ENTPD6	3:16995360-17009745	0.766409	1.01795	0.409481	0.15941	0.81105	no
TCONS_00028991	XLOC_010947	ENSGALG00000001288	21:1817954-1882671	1.20894	1.01807	-0.247905	-0.16342	0.8427	no
TCONS_00047877	XLOC_018030	-	5:36755864-36757297	1.10622	1.01811	-0.119754	-0.124156	0.87675	no
TCONS_00001715	XLOC_000549	ENSGALG00000009702	1:73541647-73621276	2.23704	1.01814	-1.13565	-0.274615	0.73985	no
TCONS_00035097	XLOC_013296	ENSGALG00000023471	3:18055326-18092571	1.14144	1.01816	-0.164898	-0.0347806	0.77555	no
TCONS_00015322	XLOC_005806	OTOA	14:8966846-9005735	1.83709	1.01819	-0.851416	-0.774401	0.2471	no
TCONS_00032036	XLOC_012096	ENSGALG00000024079	25:1569577-1578121	1.26109	1.01845	-0.308284	-0.147712	0.8369	no
TCONS_00059221	XLOC_022994	PBX4	Un_random:30303166-30313435	1.31443	1.01852	-0.367955	-0.283872	0.68695	no
TCONS_00060442	XLOC_023777	-	Un_random:5051325-5052713	1.12919	1.01853	-0.148792	-0.15318	0.85385	no
TCONS_00044856	XLOC_016978	EXT2	5:23700252-23798478	2.2736	1.01856	-1.15845	-0.615234	0.45085	no
TCONS_00037681	XLOC_014138	RASGRP3	3:32306559-32358085	0.83987	1.01856	0.278297	0.19657	0.77415	no
TCONS_00036179	XLOC_013641	WASF1	3:69299492-69378795	0.751635	1.0187	0.438623	0.297535	0.6734	no
TCONS_00015495	XLOC_005858	RAB11FIP3	14:13774749-13815911	0	1.01877	inf	nan	0.2155	no
TCONS_00065448	XLOC_026883	-	Z:71098549-71099152	0.412557	1.01891	1.30437	1.12692	0.28355	no
TCONS_00046285	XLOC_017456	MOB2	5:15303535-15415967	1.00098	1.01892	0.025625	0.0131506	0.9837	no
TCONS_00005267	XLOC_001705	STAB2	1:56796991-56895252	0.671988	1.01902	0.600673	0.28138	0.6719	no
TCONS_00015260	XLOC_005789	UNKL	14:7471878-7518971	1.44363	1.01905	-0.502476	-0.213522	0.7907	no
TCONS_00048174	XLOC_018216	ENSGALG00000003176	6:10287691-10307844	0.970794	1.01906	0.069997	0.0557954	0.9461	no
TCONS_00015510	XLOC_005861	WDR90	14:13828407-13893371	2.10625	1.01907	-1.04742	-0.473404	0.5768	no
TCONS_00008988	XLOC_003541	PARP6	10:773514-1062300	1.43385	1.0191	-0.286202	-0.0469687	0.72575	no
TCONS_00040242	XLOC_015289	FNIP2	4:23033271-23120788	0.83311	1.01933	0.291035	0.154223	0.8239	no
TCONS_00036958	XLOC_013914	PUS10	3:2007416-2078048	1.34589	1.01947	-0.400749	-0.364743	0.60995	no
TCONS_00003203	XLOC_001017	LIG4	1:144393647-144397680	0.125273	1.01954	3.02477	0.9331	0.3042	no
TCONS_00036048	XLOC_013600	RSPO3	3:61496293-61702891	5.81886	1.01958	-2.51276	-0.845407	0.34535	no
TCONS_00051722	XLOC_019444	RBM45	7:16629546-16641875	0.740926	1.01962	0.460626	0.156592	0.829	no
TCONS_00061292	XLOC_024627	-	Un_random:31519837-31520296	0.563402	1.01969	0.855896	0.76527	0.53145	no
TCONS_00050857	XLOC_019171	GALNT3	7:21166654-21221607	1.95206	1.01969	-0.93686	-0.470617	0.55015	no
TCONS_00046617	XLOC_017555	GGA.17804	5:25847505-25850957	0.0939382	1.01982	3.44046	1.73276	0.3601	no
TCONS_00047244	XLOC_017730	ATXN3	5:47024940-47113056	0.729961	1.01986	0.482476	0.077819	0.8046	no
TCONS_00061039	XLOC_024374	-	Un_random:21472710-21474063	0.321501	1.02	1.66568	1.34448	0.1211	no
TCONS_00001316	XLOC_000433	HIPK2	1:58075458-58202559	0.969276	1.02004	0.0736507	0.0354641	0.96445	no
TCONS_00029451	XLOC_011102	TTLL5	21:2553669-2583069	1.92189	1.02014	-0.913759	-0.346081	0.65135	no
TCONS_00014100	XLOC_005356	-	13:18631932-18638772	0.610857	1.02018	0.739923	0.86619	0.23505	no
TCONS_00052915	XLOC_019907	MCOLN2	8:17102564-17124072	0.308061	1.02039	1.72783	0.622488	0.3598	no
TCONS_00048765	XLOC_018389	TMEM180	6:24582087-24596398	2.05063	1.02049	-1.00681	-0.0719646	0.66415	no
TCONS_00061968	XLOC_025303	-	Un_random:55366322-55367123	0.0345972	1.0206	4.88262	1.87554	0.2476	no
TCONS_00022623	XLOC_008394	NEK11	2:41732812-41833327	1.17512	1.02061	-0.203377	-0.112512	0.86655	no
TCONS_00044132	XLOC_016737	C2ORF65	4_random:51749-75862	0.628328	1.02064	0.699884	0.424057	0.56465	no
TCONS_00044126	XLOC_016737	C2ORF65	4_random:51749-75862	0.406746	1.02075	1.32742	0.644472	0.3641	no
TCONS_00046609	XLOC_017553	MDK	5:25801507-25803654	0.459879	1.02084	1.15043	0.287637	0.67625	no
TCONS_00034017	XLOC_012898	MEX3D	28:1980760-1985408	1.0595	1.02084	-0.0536341	-0.0450003	0.95055	no
TCONS_00055176	XLOC_020774	PHC3	9:21380803-21411937	1.13946	1.02085	-0.158582	-0.102933	0.87755	no
TCONS_00054822	XLOC_020641	-	9:9931598-9941205	0.46735	1.02087	1.12722	1.1273	0.1383	no
TCONS_00045110	XLOC_017057	EXD2	5:30402423-30411866	1.17751	1.02094	-0.20585	-0.109111	0.88745	no
TCONS_00038954	XLOC_014540	FBXO16	3:108573527-108612980	1.52615	1.02096	-0.579962	-0.572199	0.43685	no
TCONS_00007499	XLOC_002408	MRP63	1:182858169-182915266	0.874435	1.02098	0.223525	0.10211	0.89455	no
TCONS_00065276	XLOC_026714	-	Z:37353723-37354639	0.403893	1.02123	1.33827	1.08824	0.2422	no
TCONS_00061969	XLOC_025304	-	Un_random:55420571-55421344	0.499255	1.02128	1.03252	0.934289	0.3216	no
TCONS_00017174	XLOC_006456	LHX5	15:12879219-12889479	6.75069e-05	1.02133	13.8851	0.0374515	0.2502	no
TCONS_00020069	XLOC_007488	GALR2	18:4523606-4526422	0.473354	1.02137	1.10952	0.948966	0.19445	no
TCONS_00042961	XLOC_016144	CCDC109B	4:59726778-59753995	13.0411	1.02138	-3.67448	-0.960032	0.47475	no
TCONS_00008662	XLOC_003256	-	1:142854958-142855571	0.0540658	1.02165	4.24004	1.90665	0.248	no
TCONS_00063393	XLOC_025944	KIAA0825	Z:56772333-56980780	0.614726	1.02189	0.733231	0.657232	0.3557	no
TCONS_00039175	XLOC_014683	-	3:18500230-18503393	1.40318	1.02222	-0.456983	-0.535399	0.4781	no
TCONS_00033871	XLOC_012849	TMPRSS9	28:599557-612478	0.0679493	1.02223	3.91112	1.54101	0.38215	no
TCONS_00010502	XLOC_004002	FES	10:22258852-22262840	0.841295	1.02229	0.281127	0.140258	0.8169	no
TCONS_00036014	XLOC_013590	EPB41L2	3:59614844-59686060	1.03927	1.02235	-0.0236826	-0.0124592	0.9877	no
TCONS_00047959	XLOC_018112	-	5:54008857-54047991	0.539586	1.02239	0.922019	0.337635	0.6632	no
TCONS_00064338	XLOC_026259	MLLT3	Z:33821750-33941263	0.949223	1.02243	0.107177	0.0380244	0.93565	no
TCONS_00056007	XLOC_021034	GPR160	9:21412384-21413404	1.20264	1.0225	-0.234102	-0.239491	0.78725	no
TCONS_00047421	XLOC_017789	ZBTB1	5:55413828-55431618	0.923007	1.02283	0.14816	0.0719056	0.9011	no
TCONS_00051975	XLOC_019528	SMARCAL1	7:24879666-24915872	1.35647	1.02296	-0.407112	-0.24795	0.75005	no
TCONS_00015968	XLOC_006019	-	14:6918700-6928859	0.300096	1.02344	1.76993	0.619786	0.4254	no
TCONS_00055234	XLOC_020794	-	9:23658903-23677770	0	1.02384	inf	nan	0.18825	no
TCONS_00042964	XLOC_016145	UNC5C	4:60169026-60414628	0.850082	1.024	0.268541	0.336478	0.63335	no
TCONS_00018133	XLOC_006817	-	16:40457-418674	0.678757	1.02408	0.593363	0.00972166	0.04075	no
TCONS_00045633	XLOC_017239	INF2	5:54008857-54047991	0.824922	1.0244	0.312448	0.173699	0.7923	no
TCONS_00014833	XLOC_005649	-	13:18733575-18737533	0.856663	1.02468	0.258378	0.300962	0.68565	no
TCONS_00045770	XLOC_017296	KLHDC1	5:60201728-60230107	3.12417	1.02471	-1.60825	-0.670125	0.37855	no
TCONS_00008741	XLOC_003335	-	1:165933905-165940599	0.949383	1.02481	0.110291	0.140991	0.84285	no
TCONS_00027361	XLOC_010170	-	2:98710719-98711204	0.517289	1.0249	0.986436	0.884363	0.48175	no
TCONS_00054276	XLOC_020355	gga-mir-101-2	8:29051836-29054661	0.868503	1.0249	0.238878	0.129258	0.9039	no
TCONS_00018124	XLOC_006810	-	16:419035-428656	1.22201	1.02507	-0.253535	-0.234114	0.74125	no
TCONS_00019401	XLOC_007253	DNAH9	18:1009884-1193859	0.97139	1.02522	0.0778119	0.0447868	0.95555	no
TCONS_00014503	XLOC_005497	RUFY1	13:13659656-13964006	2.10143	1.02529	-1.03534	-0.120489	0.7393	no
TCONS_00035270	XLOC_013349	ENSGALG00000009923	3:25117419-25119275	0.856544	1.02536	0.259528	0.242593	0.72995	no
TCONS_00033561	XLOC_012689	ACCN1	27:1678407-1751669	0.631419	1.02581	0.700092	0.341725	0.6627	no
TCONS_00009169	XLOC_003610	TM2D3	10:7180700-7212532	1.05232	1.02588	-0.0367081	-0.0100966	0.98455	no
TCONS_00015719	XLOC_005933	ENSGALG00000021238	14:2258323-2266591	0.465894	1.02593	1.13886	0.6021	0.4223	no
TCONS_00003510	XLOC_001121	-	1:173787078-173801885	1.12395	1.02596	-0.131607	-0.135207	0.8574	no
TCONS_00063845	XLOC_026107	NPR3	Z:9405596-9450848	1.58182	1.02624	-0.624219	-0.500958	0.42115	no
TCONS_00035006	XLOC_013265	FAM161A	3:16254395-16262934	0.967151	1.02648	0.0858858	0.0595381	0.93535	no
TCONS_00023376	XLOC_008688	-	2:100598074-100627691	0.716079	1.02653	0.519588	0.344203	0.6285	no
TCONS_00025075	XLOC_009210	ENTPD3	2:41198744-41221068	1.1053	1.02665	-0.106494	-0.0803213	0.8937	no
TCONS_00048968	XLOC_018454	INPP5F	6:31803995-31842452	0.642924	1.02672	0.675323	0.399074	0.58595	no
TCONS_00011736	XLOC_004480	ENSGALG00000004911	11:11465151-11660694	0.437309	1.02681	1.23144	0.600445	0.4119	no
TCONS_00013477	XLOC_005162	GGA.44677	13:1591788-1679123	0.58629	1.02703	0.808794	0.193025	0.82795	no
TCONS_00013037	XLOC_004959	-	12:9478595-9576141	0.175499	1.02729	2.54931	0.201099	0.4948	no
TCONS_00065321	XLOC_026759	-	Z:44952089-45135669	1.07025	1.02738	-0.0589729	-0.0291613	0.97035	no
TCONS_00031019	XLOC_011695	-	23:2976431-2983487	0.771193	1.02745	0.413901	0.128935	0.8911	no
TCONS_00003330	XLOC_001062	MYCBP2	1:158305888-158512498	0.774877	1.02748	0.407077	0.260669	0.73065	no
TCONS_00059641	XLOC_023212	-	Un_random:43113020-43115188	0	1.02759	inf	nan	5e-05	no
TCONS_00052424	XLOC_019738	-	7:27836660-27875051	0.452561	1.02763	1.18314	0.306049	0.70285	no
TCONS_00007967	XLOC_002561	-	1:2553678-2554628	0.94353	1.02776	0.123369	0.122219	0.8902	no
TCONS_00028091	XLOC_010580	AURKA	20:11983810-12062685	0.942534	1.02782	0.124965	0.08715	0.9044	no
TCONS_00057850	XLOC_022109	FZR1	Un_random:44473152-44485426	3.54768	1.02798	-1.78707	-0.678501	0.3751	no
TCONS_00053927	XLOC_020247	HYI	8:20477136-20480244	0	1.02852	inf	nan	0.16455	no
TCONS_00037591	XLOC_014115	DAAM2	3:29949482-30301452	0.998948	1.02858	0.0421699	0.0264393	0.9706	no
TCONS_00004312	XLOC_001383	FRMD4A	1:7164414-7305880	1.58737	1.02859	-0.625969	-0.590154	0.4336	no
TCONS_00047066	XLOC_017680	ENSGALG00000010280	5:40439910-40493307	1.26093	1.02859	-0.29382	-0.0360569	0.7243	no
TCONS_00004320	XLOC_001385	FAM107B	1:7667168-7728213	2.63581	1.02862	-1.35754	-1.04147	0.1579	no
TCONS_00035637	XLOC_013476	TCTE3	3:43009985-43014834	0.908573	1.0287	0.179151	0.0959457	0.8877	no
TCONS_00051847	XLOC_019484	KBTBD10	7:20106984-20133210	1.11748	1.02879	-0.11929	-0.0591254	0.9342	no
TCONS_00061602	XLOC_024937	-	Un_random:43354815-43359196	0.961117	1.02886	0.0982603	0.116432	0.8747	no
TCONS_00012044	XLOC_004633	-	11:19712146-19712887	0.473742	1.02897	1.11902	1.00549	0.28865	no
TCONS_00054654	XLOC_020582	ENSGALG00000024362	9:5381118-5389493	2.10507	1.0293	-1.03221	-0.274303	0.72255	no
TCONS_00016940	XLOC_006377	DDX51	15:8341147-8349855	0.700274	1.0293	0.555674	0.211908	0.7794	no
TCONS_00008551	XLOC_003145	-	1:114696064-114698681	0.77368	1.02935	0.411919	0.439647	0.56535	no
TCONS_00049727	XLOC_018698	DUSP11	6:22231538-22254622	0.979669	1.02956	0.0716656	0.0517099	0.9454	no
TCONS_00024072	XLOC_008892	-	2:141929431-141958926	1.20942	1.02967	-0.232132	-0.128193	0.8651	no
TCONS_00002144	XLOC_000685	SLC19A2	1:86984089-86997572	2.68657	1.02971	-1.38353	-0.665416	0.3785	no
TCONS_00046526	XLOC_017529	TRAF6	5:21183911-21204762	2.90087	1.02989	-1.49399	-0.578557	0.49785	no
TCONS_00035722	XLOC_013507	ENSGALG00000018111	3:47786929-47792973	1.49766	1.03002	-0.540043	-0.50801	0.4323	no
TCONS_00061149	XLOC_024484	-	Un_random:24872914-24873239	2.5992	1.03011	-1.33527	-1.63641	0.2877	no
TCONS_00055609	XLOC_020911	-	9:8391688-8403180	0.127521	1.03016	3.01406	1.21128	0.1987	no
TCONS_00020151	XLOC_007512	ENSGALG00000021479	18:6444420-6457497	0.958764	1.03033	0.103852	0.0969403	0.889	no
TCONS_00039875	XLOC_015178	HDX	4:8996319-9041934	0.78949	1.03041	0.384231	0.268008	0.7209	no
TCONS_00045576	XLOC_017218	GGA.19911	5:52150400-52157564	0.997449	1.03048	0.0470022	0.0448603	0.96365	no
TCONS_00003343	XLOC_001066	TBC1D4	1:159168247-159278095	0.00180303	1.03062	9.15888	0.115373	0.1985	no
TCONS_00060309	XLOC_023644	-	Un_random:1262908-1263730	1.05108	1.03072	-0.0282224	-0.0286136	0.97415	no
TCONS_00016062	XLOC_006045	CDR2	14:8891401-8945420	1.21754	1.03078	-0.240223	-0.145791	0.85085	no
TCONS_00017340	XLOC_006507	DNAH10	15:4904906-4953317	1.13529	1.03079	-0.139315	-0.107804	0.88675	no
TCONS_00001956	XLOC_000635	ENSGALG00000018512	1:81451890-81504878	2.79664	1.03081	-1.43992	-0.511176	0.42685	no
TCONS_00016362	XLOC_006122	ENSGALG00000023593	14:15042140-15050778	1.2623	1.03088	-0.292173	-0.251323	0.7268	no
TCONS_00037112	XLOC_013961	ENSGALG00000008960	3:8574863-8634069	2.19927	1.03099	-1.093	-0.567966	0.4552	no
TCONS_00036704	XLOC_013815	FKBP12.6	3:107078425-107128791	1.57907	1.03105	-0.614956	-0.232923	0.73275	no
TCONS_00035147	XLOC_013308	TP53BP2	3:18768638-18818136	3.42282	1.03139	-1.73059	-0.789669	0.3319	no
TCONS_00011485	XLOC_004400	SLC38A7	11:1443694-1451141	1.53205	1.03139	-0.570874	-0.438499	0.5509	no
TCONS_00060208	XLOC_023556	ASIC1	Un_random:61785171-61788600	0.858341	1.03148	0.2651	0.261532	0.76415	no
TCONS_00060565	XLOC_023900	-	Un_random:8160946-8162035	1.30033	1.03149	-0.334151	-0.340779	0.69195	no
TCONS_00011133	XLOC_004276	PLCG2	11:17363843-17426494	0.768374	1.03162	0.425031	0.396653	0.5986	no
TCONS_00064133	XLOC_026192	BHMT	Z:21862263-21878171	0.249783	1.0317	2.04628	1.03203	0.26325	no
TCONS_00001660	XLOC_000537	PARVG	1:71356433-71379127	0.816782	1.03179	0.33713	0.230991	0.7554	no
TCONS_00008754	XLOC_003348	-	1:171658134-171660609	1.82327	1.03188	-0.821249	-0.943261	0.2202	no
TCONS_00044061	XLOC_016673	-	4:74231064-74232000	0.390556	1.0319	1.4017	1.23038	0.18445	no
TCONS_00041127	XLOC_015577	BEND4	4:70193213-70223304	1.12235	1.03204	-0.121018	-0.0636204	0.9167	no
TCONS_00042400	XLOC_015972	ZNF827	4:32332241-32414880	1.74211	1.0321	-0.755244	-0.583471	0.44005	no
TCONS_00030368	XLOC_011448	RUNX3	23:2687733-2848791	0.914081	1.0323	0.175467	0.013205	0.56475	no
TCONS_00003592	XLOC_001143	SPG20	1:176918014-176932719	1.85104	1.03264	-0.841997	-0.402476	0.60485	no
TCONS_00051388	XLOC_019341	BARD1	7:4180952-4223665	0.24726	1.03273	2.06236	0.821586	0.5019	no
TCONS_00017146	XLOC_006445	NOS1	15:11517614-11635001	1.79828	1.03289	-0.799936	-0.232593	0.7684	no
TCONS_00060673	XLOC_024008	-	Un_random:11471421-11471898	1.80517	1.03308	-0.805173	-0.798587	0.4881	no
TCONS_00055596	XLOC_020908	RBP1	9:6984076-7026255	0.826406	1.03324	0.322258	0.196342	0.82365	no
TCONS_00013364	XLOC_005071	-	12:2555939-2700257	0.659605	1.03327	0.647549	0.023493	0.1855	no
TCONS_00036652	XLOC_013795	MYCN	3:102113538-102118697	1.21595	1.03327	-0.234857	-0.222195	0.76	no
TCONS_00063036	XLOC_025826	-	Z:34108144-34108789	2.89738	1.03341	-1.48733	-2.01352	0.22915	no
TCONS_00055585	XLOC_020904	PIK3CB	9:6649408-6737252	0.786417	1.03369	0.394436	0.178308	0.8085	no
TCONS_00029329	XLOC_011054	SLC45A1	21:182934-222534	2.64388	1.03406	-1.35433	-0.359142	0.7156	no
TCONS_00014348	XLOC_005442	ENSGALG00000014056	13:10250299-10258944	0.754971	1.03446	0.454385	0.17209	0.85005	no
TCONS_00002842	XLOC_000898	GPR64	1:123836466-123865030	0	1.03456	inf	nan	0.1764	no
TCONS_00060330	XLOC_023665	-	Un_random:1742367-1744101	0.92744	1.03461	0.157765	0.164444	0.8347	no
TCONS_00023058	XLOC_008557	-	2:69331077-69335158	0.356507	1.03482	1.53738	0.975188	0.18545	no
TCONS_00006876	XLOC_002212	MFSD9	1:138270634-138283589	0.00140556	1.03493	9.52418	0.152274	0.2036	no
TCONS_00021698	XLOC_008095	-	19:6561868-6562426	1.03797	1.0352	-0.00385964	-0.00379273	0.9649	no
TCONS_00019792	XLOC_007395	DNAH17	18:9763882-9787942	0.729758	1.03537	0.504654	0.19766	0.797	no
TCONS_00050570	XLOC_019088	CFLAR	7:12457683-12480593	1.66969	1.03552	-0.689235	-0.201067	0.80515	no
TCONS_00061302	XLOC_024637	-	Un_random:31843554-31844025	0.808542	1.03559	0.357064	0.342924	0.7652	no
TCONS_00000993	XLOC_000312	HIST1H1C	1:49972267-50049241	2.10926	1.03572	-1.0261	-0.116274	0.6813	no
TCONS_00021623	XLOC_008051	NOS2	19:9162683-9225988	0.457028	1.03574	1.1803	0.436532	0.60795	no
TCONS_00061853	XLOC_025188	-	Un_random:52051036-52051871	1.52314	1.0359	-0.556167	-0.577923	0.5291	no
TCONS_00052842	XLOC_019890	ENSGALG00000006091	8:15247280-15273810	0.324255	1.03591	1.67569	0.46622	0.6079	no
TCONS_00052430	XLOC_019744	-	7:29998064-30018258	0.141043	1.03595	2.87675	0.320288	0.53655	no
TCONS_00018664	XLOC_006998	SNAPC4	17:8581401-8662145	1.01138	1.03603	0.0347521	0.0247286	0.9718	no
TCONS_00009230	XLOC_003626	PYGO1	10:9051726-9065955	1.32556	1.03638	-0.355046	-0.475637	0.4992	no
TCONS_00061295	XLOC_024630	-	Un_random:31559959-31562663	0.966615	1.03642	0.100602	0.109914	0.8874	no
TCONS_00027072	XLOC_009881	-	2:17957101-17958756	1.23743	1.03644	-0.25571	-0.275313	0.7242	no
TCONS_00061187	XLOC_024522	-	Un_random:25994418-25997876	0.603352	1.03657	0.780742	0.858314	0.25805	no
TCONS_00014906	XLOC_005673	ENSGALG00000003440	14:989746-1017151	1.08422	1.03663	-0.0647531	-0.0422497	0.9551	no
TCONS_00022394	XLOC_008325	-	2:30466657-30490916	0.420502	1.03668	1.30178	0.464547	0.61535	no
TCONS_00061790	XLOC_025125	-	Un_random:50247366-50248999	0.829799	1.03669	0.321156	0.332764	0.68115	no
TCONS_00056030	XLOC_021043	-	9:22031045-22053907	0.84469	1.03675	0.295573	0.171636	0.82955	no
TCONS_00022095	XLOC_008232	SSNA1	2:15314775-15320768	1.01493	1.03692	0.0309204	0.0231949	0.97515	no
TCONS_00020328	XLOC_007573	ENGASE	18:9708966-9713671	0.718218	1.03699	0.52991	0.374368	0.6144	no
TCONS_00004110	XLOC_001319	SERPINH1	1:200033247-200044180	37.1189	1.037	-5.16166	-1.20127	0.45135	no
TCONS_00041338	XLOC_015627	HS3ST1	4:80987951-80999951	0.980588	1.03707	0.0807909	0.0528874	0.94605	no
TCONS_00019961	XLOC_007448	MYH10	18:1688420-1767915	0.00685338	1.03708	7.2415	0.155612	0.27125	no
TCONS_00064282	XLOC_026241	MPDZ	Z:30735441-30832364	0.840986	1.03711	0.302409	0.222748	0.7585	no
TCONS_00008343	XLOC_002937	-	1:79212770-79227841	0	1.0372	inf	nan	0.2375	no
TCONS_00002420	XLOC_000771	USP25	1:102008133-102099521	1.95025	1.03755	-0.910468	-0.660345	0.3448	no
TCONS_00009143	XLOC_003601	BNIP2	10:6331670-6351002	1.32664	1.03759	-0.354544	-0.181045	0.80945	no
TCONS_00018137	XLOC_006821	-	16:419035-428656	0.679985	1.03786	0.610036	0.201578	0.8335	no
TCONS_00018168	XLOC_006834	ENSGALG00000024420	16_random:5258-208516	3.54818	1.03804	-1.77322	-0.281758	0.67155	no
TCONS_00008493	XLOC_003087	-	1:98451046-98485698	1.11466	1.03824	-0.102461	-0.0731358	0.92355	no
TCONS_00056893	XLOC_021554	-	Un_random:12794728-12796488	3.51173	1.03867	-1.75744	-1.25974	0.1008	no
TCONS_00065446	XLOC_026881	-	Z:70990925-70991769	1.3117	1.03868	-0.336686	-0.344567	0.6997	no
TCONS_00056947	XLOC_021591	-	Un_random:14778434-14780193	0.662087	1.03874	0.649744	0.226724	0.785	no
TCONS_00007614	XLOC_002436	KIAA1377	1:187098238-187135113	0.590818	1.0388	0.814134	0.639674	0.35505	no
TCONS_00028984	XLOC_010947	ENSGALG00000001288	21:1817954-1882671	0.684225	1.03898	0.602624	0.453839	0.51755	no
TCONS_00005841	XLOC_001885	TRBC2	1:81189517-81218286	0.263071	1.03901	1.98169	0.444371	0.5144	no
TCONS_00022983	XLOC_008525	MAK	2:64368219-64399629	1.34336	1.03912	-0.370475	-0.221823	0.76895	no
TCONS_00028797	XLOC_010821	-	20:2098772-2099372	0.263399	1.03924	1.98021	1.61863	0.15825	no
TCONS_00019160	XLOC_007140	DDX31	17:7227892-7275635	1.48175	1.03941	-0.51154	-0.186599	0.79325	no
TCONS_00038748	XLOC_014476	ADAM17	3:99081350-99117797	2.04149	1.0395	-0.973737	-0.368347	0.6689	no
TCONS_00034542	XLOC_013086	EPS15L1	28:3899007-3936255	0.591813	1.03952	0.812709	0.46612	0.5216	no
TCONS_00057978	XLOC_022173	-	Un_random:48409796-48410933	1.1021	1.0396	-0.0842358	-0.0854349	0.92555	no
TCONS_00064474	XLOC_026295	FBP1	Z:40949672-40959332	0.0967732	1.03961	3.42529	0.717658	0.4649	no
TCONS_00044346	XLOC_016826	C5H11ORF46	5:4610943-4619205	1.68626	1.03988	-0.697407	-0.423001	0.5562	no
TCONS_00046449	XLOC_017508	ORAOV1	5:18709424-18741406	4.44247	1.03997	-2.09483	-1.12952	0.25855	no
TCONS_00061064	XLOC_024399	-	Un_random:22296266-22296779	1.20517	1.04	-0.212655	-0.201255	0.8484	no
TCONS_00011311	XLOC_004341	-	11:21572468-21666187	1.53201	1.04004	-0.558785	-0.477922	0.55285	no
TCONS_00008269	XLOC_002863	-	1:73286816-73436676	0.769439	1.04012	0.434877	0.124038	0.8935	no
TCONS_00034066	XLOC_012920	HMHA1	28:2386034-2400291	0.866238	1.04019	0.264012	0.167053	0.8085	no
TCONS_00018201	XLOC_006850	-	16_random:5258-208516	0.570527	1.04046	0.866854	0.123328	0.74985	no
TCONS_00041702	XLOC_015755	ENSGALG00000004739	4:1828730-1829963	0.81802	1.04049	0.347061	0.15667	0.84585	no
TCONS_00054124	XLOC_020308	CC2D1B	8:25049441-25123683	3.29277	1.04058	-1.66191	-0.552274	0.46315	no
TCONS_00000146	XLOC_000047	PFKFB3	1:3379299-3410382	1.42833	1.04062	-0.456887	-0.197219	0.7654	no
TCONS_00044923	XLOC_016996	LRP4	5:25445945-25538780	0.595306	1.04069	0.805839	0.433803	0.5846	no
TCONS_00001108	XLOC_000358	PDGFB	1:52634794-52655309	0.111931	1.04072	3.2169	0.785228	0.2828	no
TCONS_00050192	XLOC_018904	-	6:20785235-20785672	1.43856	1.04072	-0.46704	-0.514067	0.6666	no
TCONS_00045965	XLOC_017358	MRPL21	5:1452105-1469268	0.982119	1.04075	0.0836598	0.0578675	0.93405	no
TCONS_00052243	XLOC_019608	RBM43	7:36723822-36727944	1.09353	1.04113	-0.0708439	-0.0545953	0.94205	no
TCONS_00009589	XLOC_003721	ANKDD1A	10:19850146-19875264	1.49095	1.04134	-0.517793	-0.373212	0.59815	no
TCONS_00023261	XLOC_008642	EXOC3	2:91222768-91240812	0.352608	1.04137	1.56235	0.183579	0.71005	no
TCONS_00061196	XLOC_024531	-	Un_random:26713414-26714543	0.902229	1.04137	0.206911	0.203417	0.814	no
TCONS_00036316	XLOC_013680	BACH2	3:77928758-78113995	1.03141	1.04155	0.0141082	0.00760048	0.98345	no
TCONS_00035051	XLOC_013279	ENTPD6	3:16995360-17009745	1.69796	1.04164	-0.704944	-0.384143	0.5926	no
TCONS_00039742	XLOC_015135	SLC7A3	4:2409862-2419922	0.780331	1.04164	0.416692	0.191266	0.81285	no
TCONS_00039419	XLOC_014927	-	3:82767507-82770187	0.551093	1.04172	0.918604	0.941947	0.22125	no
TCONS_00004666	XLOC_001497	AMIGO2	1:33045659-33055198	1.16095	1.04186	-0.156139	-0.0643757	0.89705	no
TCONS_00014746	XLOC_005562	-	13:920986-922190	0.9322	1.04191	0.160514	0.163438	0.84115	no
TCONS_00056675	XLOC_021401	-	Un_random:4486027-4490631	1.4396	1.04196	-0.466361	-0.403111	0.5792	no
TCONS_00054466	XLOC_020500	-	8:25654872-25827713	0.581845	1.04197	0.840613	0.0864148	0.3717	no
TCONS_00062165	XLOC_025500	-	Un_random:63004269-63006743	0.884533	1.04201	0.236385	0.25529	0.74375	no
TCONS_00006523	XLOC_002093	-	1:116603913-116657331	1.05188	1.04219	-0.0133536	-0.0114083	0.99075	no
TCONS_00010158	XLOC_003893	FBN1	10:11635175-11824142	0.79423	1.04237	0.392243	0.151273	0.8425	no
TCONS_00043503	XLOC_016295	HTT	4:85139656-85218555	1.01478	1.04292	0.0394599	0.0200954	0.94505	no
TCONS_00015889	XLOC_005988	CACNA1H	14:5253692-5459069	0.718208	1.04321	0.538558	0.413711	0.5518	no
TCONS_00003736	XLOC_001191	N6AMT2	1:183095143-183211640	1.32188	1.0435	-0.341164	-0.157495	0.85125	no
TCONS_00052386	XLOC_019700	-	7:17418268-17419044	1.38622	1.0436	-0.409595	-0.410796	0.66085	no
TCONS_00050972	XLOC_019211	RNF25	7:23910026-24793658	1.67003	1.04362	-0.678274	-0.0417463	0.4534	no
TCONS_00062202	XLOC_025524	-	W:147418-181306	0	1.04368	inf	nan	0.22235	no
TCONS_00060568	XLOC_023903	-	Un_random:8216661-8218052	1.9018	1.04373	-0.865622	-0.95016	0.2447	no
TCONS_00003506	XLOC_001118	-	1:173723551-173751432	0.974687	1.04376	0.0987814	0.0800138	0.9094	no
TCONS_00008320	XLOC_002914	-	1:78483525-78485358	0.789434	1.04393	0.40314	0.41633	0.6009	no
TCONS_00008615	XLOC_003209	-	1:134344456-134347055	0.671363	1.04397	0.636909	0.685054	0.37005	no
TCONS_00040973	XLOC_015527	NFKB1	4:62616898-62719929	0.575108	1.04398	0.860194	0.247015	0.78005	no
TCONS_00054078	XLOC_020297	BEND5	8:23436739-24253639	0.00158351	1.04405	9.36485	0.167064	0.22115	no
TCONS_00046898	XLOC_017631	ARHGAP11A	5:32935408-32946884	2.09906	1.04447	-1.00697	-1.05038	0.14955	no
TCONS_00013189	XLOC_005007	-	12:14165880-14260069	0.673919	1.04448	0.632143	0.355784	0.62495	no
TCONS_00033393	XLOC_012616	ATP6V0A1	27:4585365-4608024	0.00336804	1.04482	8.27713	0.24022	0.26565	no
TCONS_00060563	XLOC_023898	-	Un_random:8137729-8138542	0.624333	1.04492	0.743009	0.661079	0.472	no
TCONS_00064585	XLOC_026331	SNORA13	Z:45477952-45483660	1.22115	1.04507	-0.224649	-0.156418	0.82595	no
TCONS_00016475	XLOC_006191	-	14:4539687-4548436	1.42435	1.04567	-0.445873	-0.131139	0.8681	no
TCONS_00052613	XLOC_019814	RNASEL	8:5893262-5901072	0.543931	1.04584	0.943166	0.598355	0.4758	no
TCONS_00061996	XLOC_025331	-	Un_random:57085630-57086340	1.86489	1.04587	-0.834388	-0.745001	0.4375	no
TCONS_00045397	XLOC_017157	ALKBH1	5:41758722-41878715	1.112	1.04593	-0.0883588	-0.0147201	0.8212	no
TCONS_00045906	XLOC_017334	MS4A15	5:372935-381230	1.62751	1.04615	-0.63758	-0.22775	0.76865	no
TCONS_00013023	XLOC_004959	ENSGALG00000022648	12:9478595-9576141	2.13471	1.04624	-1.02883	-0.409354	0.7056	no
TCONS_00048531	XLOC_018327	FAS	6:20340406-20353959	1.97883	1.04651	-0.919065	-0.481145	0.4776	no
TCONS_00036636	XLOC_013790	GREB1	3:100188096-100276632	0.483269	1.04693	1.11527	0.556359	0.4777	no
TCONS_00038558	XLOC_014415	MTO1	3:84269492-84277136	0.967465	1.04699	0.113965	0.0415412	0.95805	no
TCONS_00030399	XLOC_011457	TRIM63	23:3523909-3528924	0.33057	1.04717	1.66347	0.897868	0.244	no
TCONS_00015147	XLOC_005759	-	14:6420955-6423910	0.614861	1.0472	0.768212	0.721985	0.4649	no
TCONS_00028720	XLOC_010779	TFAP2C	20:11900823-11910347	1.763	1.04736	-0.75128	-0.851753	0.22895	no
TCONS_00052109	XLOC_019562	LMLN	7:29797527-29810678	1.11693	1.04769	-0.0923202	-0.0665451	0.92735	no
TCONS_00005515	XLOC_001793	-	1:70238731-70241134	0.568179	1.04777	0.882909	0.344925	0.52755	no
TCONS_00042646	XLOC_016046	ASB5	4:45737625-45825931	0.396379	1.04781	1.40242	0.368495	0.65415	no
TCONS_00064418	XLOC_026281	RASEF	Z:39178007-39217569	0.18576	1.048	2.49612	0.695571	0.28475	no
TCONS_00020686	XLOC_007738	-	19:4181785-4182418	0.941183	1.04819	0.155357	0.149832	0.88965	no
TCONS_00021213	XLOC_007909	GGA.10259	19:2551729-2671376	2.18187	1.04826	-1.05757	-0.574181	0.4429	no
TCONS_00005206	XLOC_001684	FBXO7	1:55078879-55279493	1.87767	1.0484	-0.840751	-0.144166	0.84645	no
TCONS_00022455	XLOC_008346	-	2:32101442-32127841	1.18338	1.04861	-0.174433	-0.0110781	0.20475	no
TCONS_00014047	XLOC_005343	-	13:17724269-17730033	0.701091	1.04865	0.580852	0.400278	0.5736	no
TCONS_00058738	XLOC_022680	-	Un_random:13912158-13913270	2.26511	1.04871	-1.11097	-0.276496	0.66195	no
TCONS_00025988	XLOC_009489	C2H18ORF1	2:98920925-99157080	1.30084	1.04871	-0.310833	-0.103892	0.90585	no
TCONS_00007962	XLOC_002556	-	1:1234484-1236003	0.434416	1.04874	1.27151	1.10222	0.18555	no
TCONS_00025335	XLOC_009297	TNS3	2:56173932-56403384	0.730498	1.04877	0.521741	0.276708	0.7076	no
TCONS_00017291	XLOC_006492	-	15:2795257-2806104	1.21702	1.04881	-0.214597	-0.209206	0.77475	no
TCONS_00061616	XLOC_024951	-	Un_random:43756212-43756577	0.465651	1.04882	1.17145	1.0882	0.43065	no
TCONS_00003118	XLOC_000988	SULT1C	1:140445997-140452189	1.05071	1.04892	-0.00244713	-0.0021782	0.98635	no
TCONS_00053185	XLOC_020004	-	8:26019728-26021240	5.01165e-05	1.04893	14.3533	0.00700676	0.25695	no
TCONS_00061157	XLOC_024492	-	Un_random:25011134-25011832	1.33392	1.04895	-0.346729	-0.349165	0.71545	no
TCONS_00013286	XLOC_005027	PDZRN3	12:17214627-17336788	1.25219	1.04937	-0.254934	-0.191178	0.78735	no
TCONS_00008796	XLOC_003390	-	1:181017002-181334545	1.23167	1.04944	-0.231005	-0.022556	0.5766	no
TCONS_00057213	XLOC_021774	-	Un_random:24642059-24646815	0.464628	1.04945	1.17549	0.964524	0.17885	no
TCONS_00007494	XLOC_002407	FGF9	1:182653851-182688164	1.73417	1.04949	-0.724552	-0.695246	0.315	no
TCONS_00011611	XLOC_004448	CHD9	11:5106622-5208886	1.1311	1.04956	-0.107944	-0.0649945	0.92715	no
TCONS_00008653	XLOC_003247	-	1:142681888-142796796	0.290818	1.04961	1.85167	0.431254	0.6202	no
TCONS_00058864	XLOC_022769	TMOD4	Un_random:18471765-18472539	1.14922	1.04978	-0.130569	-0.139749	0.91645	no
TCONS_00047774	XLOC_017927	-	5:16774928-16775749	0.569857	1.04986	0.881521	0.772914	0.4061	no
TCONS_00055618	XLOC_020915	FARSB	9:9053425-9087861	0.000934427	1.05001	10.134	0.177319	0.1303	no
TCONS_00001419	XLOC_000469	CCDC77	1:62410461-62425089	0.472977	1.05004	1.15061	0.778726	0.26825	no
TCONS_00011576	XLOC_004431	ENSGALG00000023789	11:2477125-2484016	0.381192	1.05035	1.46228	0.176442	0.6011	no
TCONS_00061563	XLOC_024898	-	Un_random:42166633-42167614	0.999323	1.05075	0.0724007	0.0725534	0.9337	no
TCONS_00039847	XLOC_015169	GGA.6925	4:5155829-5164266	1.28342	1.05085	-0.288447	-0.0858972	0.73855	no
TCONS_00017254	XLOC_006485	FBRSL1	15:1481229-1877171	1.55599	1.05088	-0.566226	-0.17604	0.8145	no
TCONS_00034193	XLOC_012973	CRYPALPHA2	28:4196928-4292041	0.128028	1.05099	3.03722	0.543589	0.38465	no
TCONS_00000360	XLOC_000110	-	1:16300601-16308339	0.791618	1.05103	0.408925	0.1791	0.78505	no
TCONS_00027404	XLOC_010213	-	2:112837157-112838647	1.69973	1.05104	-0.693489	-0.728663	0.3727	no
TCONS_00012510	XLOC_004794	QARS	12:11870307-11900933	1.11357	1.05105	-0.0833606	-0.0398865	0.961	no
TCONS_00058190	XLOC_022305	-	Un_random:55924493-55927483	1.09811	1.05121	-0.0629781	-0.0386506	0.95375	no
TCONS_00041641	XLOC_015732	CYSLTR1	4:1329379-1332812	1.0103	1.0513	0.0573887	0.0548888	0.93805	no
TCONS_00019082	XLOC_007116	ZER1	17:5871406-6092096	1.5188	1.05143	-0.530586	-0.0504913	0.6958	no
TCONS_00013083	XLOC_004977	UROC1	12:10969001-11004340	0.87744	1.05155	0.261149	0.267276	0.7074	no
TCONS_00044658	XLOC_016924	C11ORF24	5:17494437-17521659	0.804275	1.05165	0.386893	0.125081	0.86785	no
TCONS_00035777	XLOC_013522	PPP1R14C	3:50218784-50270840	1.01897	1.05165	0.0455448	0.0198559	0.97095	no
TCONS_00015172	XLOC_005765	SLC5A11	14:6588159-6599948	0.326887	1.05178	1.68597	0.581435	0.43985	no
TCONS_00061147	XLOC_024482	-	Un_random:24858639-24858896	4.26574	1.05201	-2.01965	-3.22805	0.15045	no
TCONS_00053901	XLOC_020237	FAM73A	8:19643667-19681055	1.04851	1.05208	0.00490337	0.00197311	0.9865	no
TCONS_00017286	XLOC_006491	MMP17	15:2738464-2756978	0.343635	1.05215	1.6144	0.603279	0.3485	no
TCONS_00061382	XLOC_024717	-	Un_random:34933552-34934553	0.276	1.05222	1.93069	1.58174	0.0964	no
TCONS_00044508	XLOC_016876	-	5:12615279-12730332	0.836314	1.05236	0.331509	0.145757	0.8534	no
TCONS_00044260	XLOC_016792	GCHFR	5:1016731-1041020	0.151127	1.05239	2.79983	0.645643	0.4617	no
TCONS_00052588	XLOC_019809	LRRC52	8:5739239-5751038	0.793208	1.05246	0.408	0.175857	0.8505	no
TCONS_00045967	XLOC_017359	SYT12	5:1469269-1512842	1.42104	1.05247	-0.433176	-0.269741	0.71475	no
TCONS_00007562	XLOC_002425	CUL5	1:184671746-184704283	1.95291	1.05273	-0.891486	-0.477555	0.54565	no
TCONS_00057817	XLOC_022088	-	Un_random:43374447-43377920	0.386609	1.05281	1.4453	0.575401	0.53765	no
TCONS_00032430	XLOC_012251	FAM19A3	26:3383189-3454785	0.817707	1.05281	0.364587	0.0918737	0.90145	no
TCONS_00042321	XLOC_015948	ENSGALG00000009639	4:26033221-26084203	1.07753	1.05297	-0.0332622	-0.0249308	0.97245	no
TCONS_00031764	XLOC_011987	ISG20L2	25:794258-1003826	0.0067149	1.05306	7.293	0.130007	0.2227	no
TCONS_00023505	XLOC_008715	LAMA3	2:106275581-106389722	1.71402	1.05307	-0.70278	-0.587814	0.4667	no
TCONS_00062908	XLOC_025783	-	Z:26839464-26865012	1.29152	1.0533	-0.294157	-0.2335	0.7416	no
TCONS_00041063	XLOC_015557	USP46	4:67867591-67895510	0.749782	1.05354	0.490699	0.225667	0.76635	no
TCONS_00038680	XLOC_014452	CLN8	3:93821689-93837502	1.27027	1.05361	-0.269793	-0.147857	0.8486	no
TCONS_00005305	XLOC_001721	JHDM1D	1:58735283-58795511	1.83144	1.05373	-0.797469	-0.598576	0.4279	no
TCONS_00057607	XLOC_021972	-	Un_random:34218695-34220583	1.18933	1.05381	-0.174541	-0.178111	0.85615	no
TCONS_00006575	XLOC_002109	ENSGALG00000016326	1:121613156-121623891	1.79378	1.05387	-0.767304	-0.524187	0.4653	no
TCONS_00006476	XLOC_002079	KDM6A	1:114400780-114550913	2.04722	1.05391	-0.957919	-0.428577	0.58195	no
TCONS_00007083	XLOC_002277	GPR180	1:150641242-150665248	0.297261	1.05393	1.82598	0.674447	0.40185	no
TCONS_00007346	XLOC_002361	ENSGALG00000017029	1:174720187-174759059	1.56063	1.05393	-0.56635	-0.254823	0.70905	no
TCONS_00064203	XLOC_026213	MAP1B	Z:26191820-26266133	0.962922	1.05419	0.130645	0.191331	0.785	no
TCONS_00006743	XLOC_002166	AKAP17A	1:133138369-133150221	1.62075	1.05428	-0.620406	-0.366358	0.6287	no
TCONS_00049339	XLOC_018579	-	6:11459772-11463325	0.49227	1.05443	1.09894	0.593906	0.40035	no
TCONS_00039295	XLOC_014803	-	3:50753518-50756477	1.49379	1.05457	-0.502332	-0.595405	0.4294	no
TCONS_00021257	XLOC_007920	RABEP1	19:3396012-3448370	1.16062	1.05457	-0.138237	-0.0258094	0.93215	no
TCONS_00013078	XLOC_004974	gga-mir-1731	12:10911819-10943951	0.597753	1.05459	0.819056	0.218738	0.7924	no
TCONS_00031754	XLOC_011984	ARHGEF11	25:794258-1003826	1.55517	1.05472	-0.560208	-0.149598	0.8623	no
TCONS_00060448	XLOC_023783	-	Un_random:5227108-5233216	0.711441	1.05489	0.568279	0.680869	0.3481	no
TCONS_00031082	XLOC_011733	TIRAP	24:425647-430175	6.52606	1.05496	-2.62902	-0.943412	0.40375	no
TCONS_00054932	XLOC_020681	-	9:14016658-14018426	1.10796	1.05501	-0.0706505	-0.0741886	0.92945	no
TCONS_00061726	XLOC_025061	-	Un_random:47845634-47846382	1.02654	1.05529	0.0398596	0.0401829	0.97145	no
TCONS_00017957	XLOC_006708	-	15:8723896-8724612	0.918661	1.05538	0.200159	0.200117	0.8312	no
TCONS_00040534	XLOC_015376	DKK2	4:39599148-39646617	1.05099	1.05543	0.00608788	0.00483805	0.9951	no
TCONS_00057239	XLOC_021787	-	Un_random:25375834-25379563	0.369956	1.05568	1.51274	0.968094	0.2051	no
TCONS_00062023	XLOC_025358	-	Un_random:58091530-58092763	1.28731	1.05571	-0.286146	-0.296575	0.72265	no
TCONS_00021398	XLOC_007981	SLC46A1	19:5614735-5638822	1.00733	1.05586	0.0678745	0.0299835	0.9674	no
TCONS_00063953	XLOC_026132	TTC33	Z:12266789-12304442	1.00071	1.05588	0.0774279	0.0439952	0.94765	no
TCONS_00034841	XLOC_013213	LHCGR	3:7517755-7537100	0.138499	1.05599	2.93064	1.10545	0.25405	no
TCONS_00028205	XLOC_010609	TP53INP2	20:530814-535448	0.73555	1.05602	0.521737	0.290614	0.7	no
TCONS_00060385	XLOC_023720	-	Un_random:3109081-3110191	0.655762	1.05606	0.687444	0.602745	0.4787	no
TCONS_00011725	XLOC_004477	-	11:10957396-10972497	0.819511	1.05606	0.365852	0.259252	0.74665	no
TCONS_00046851	XLOC_017616	TMEM229B	5:31041852-31076312	2.18073	1.05616	-1.04598	-0.589347	0.4136	no
TCONS_00031894	XLOC_012048	POGZ	25:1941870-1971454	1.2159	1.05616	-0.203192	-0.045657	0.9474	no
TCONS_00051923	XLOC_019515	SLC11A1	7:23910026-24793658	0.391774	1.05632	1.43095	0.0838041	0.41585	no
TCONS_00005830	XLOC_001880	TMEM139	1:80836029-80940698	0.504683	1.05669	1.0661	0.218462	0.7857	no
TCONS_00014753	XLOC_005569	-	13:1088992-1089494	0.340539	1.05692	1.63397	1.41358	0.21825	no
TCONS_00021917	XLOC_008188	DLEC1	2:4585979-4631689	1.14253	1.05696	-0.112309	-0.0455976	0.91935	no
TCONS_00043723	XLOC_016359	ALMS1	4:93152641-93203864	0.140622	1.05714	2.91028	0.709958	0.28155	no
TCONS_00049069	XLOC_018484	DOCK1	6:34752412-35153414	1.07415	1.05731	-0.0228002	-0.00835335	0.9734	no
TCONS_00060800	XLOC_024135	-	Un_random:14825294-14825897	0.628801	1.05753	0.750027	0.71529	0.4894	no
TCONS_00043909	XLOC_016521	-	4:36177049-36177551	0.897067	1.05757	0.237459	0.22862	0.8402	no
TCONS_00014931	XLOC_005681	ENSGALG00000024294	14:1807597-1811918	0.916259	1.05759	0.206958	0.220305	0.75375	no
TCONS_00056119	XLOC_021075	P2RY1	9:24934971-24937545	0.964025	1.05789	0.134046	0.133704	0.8479	no
TCONS_00028509	XLOC_010707	SRMS	20:9019042-9025418	0.192801	1.05792	2.45605	2.05178	0.03415	no
TCONS_00060278	XLOC_023613	-	Un_random:685006-689835	0.972633	1.05792	0.121262	0.148449	0.84285	no
TCONS_00006990	XLOC_002246	BAFF	1:144293732-144376034	2.41743	1.05797	-1.19217	-0.606251	0.58655	no
TCONS_00045130	XLOC_017067	ENSGALG00000009552	5:31185891-31266870	0.825674	1.05797	0.357658	0.040169	0.6686	no
TCONS_00058123	XLOC_022258	DDX25	Un_random:52915714-52923326	0.438978	1.05803	1.26916	0.523439	0.4694	no
TCONS_00012124	XLOC_004679	PFKFB4	12:1401735-1447377	0.855717	1.05805	0.306202	0.086275	0.9195	no
TCONS_00021493	XLOC_008010	NCOR2	19:6405235-6461636	1.73937	1.05834	-0.71676	-0.345436	0.66735	no
TCONS_00043222	XLOC_016220	RHOH	4:70911832-70912408	0.78827	1.05848	0.425228	0.416063	0.6878	no
TCONS_00053991	XLOC_020272	CCDC17	8:21888736-21903390	0	1.05863	inf	nan	0.2013	no
TCONS_00032077	XLOC_012107	-	25:1790335-1791050	1.54626	1.05867	-0.54653	-0.573176	0.58615	no
TCONS_00021823	XLOC_008154	ADCYAP1R1	2:1237041-1370130	0.435312	1.05878	1.28228	0.605055	0.43235	no
TCONS_00050207	XLOC_018919	-	6:22231538-22254622	1.03715	1.05878	0.0297729	0.00852076	0.922	no
TCONS_00038677	XLOC_014451	ARHGEF10	3:93676073-93802775	0.205122	1.05893	2.36805	0.910133	0.3142	no
TCONS_00056258	XLOC_021178	-	9:16145508-16220771	1.03312	1.05914	0.0358903	0.00416631	0.62055	no
TCONS_00017427	XLOC_006531	ZCCHC8	15:5933418-5946283	0.802836	1.05916	0.39975	0.188079	0.80065	no
TCONS_00014368	XLOC_005446	NSD1	13:10287016-10339296	1.12515	1.05926	-0.0870674	-0.0553995	0.9409	no
TCONS_00057564	XLOC_021942	-	Un_random:32061953-32062934	5.37532	1.05939	-2.34312	-0.600317	0.5524	no
TCONS_00008536	XLOC_003130	-	1:112798772-112799300	0.388809	1.05941	1.44613	1.22939	0.27835	no
TCONS_00047988	XLOC_018141	-	5:58782080-58819609	0.992967	1.05954	0.0936145	0.00997033	0.57735	no
TCONS_00009076	XLOC_003577	-	10:4032904-4034509	0.69554	1.05989	0.607703	0.596485	0.61515	no
TCONS_00040988	XLOC_015531	-	4:63164123-63192383	1.26043	1.05995	-0.249922	-0.108464	0.89425	no
TCONS_00012848	XLOC_004908	CENPP	12:3525843-3669631	0.109184	1.06005	3.2793	0.435102	0.43515	no
TCONS_00010728	XLOC_004151	PSKH1	11:941374-967499	5.25098	1.06013	-2.30835	-1.42168	0.21065	no
TCONS_00065216	XLOC_026654	-	Z:28358878-28420752	0.601552	1.06015	0.817509	0.162516	0.7995	no
TCONS_00019363	XLOC_007234	-	17:9366893-9367601	1.41483	1.06071	-0.415591	-0.420426	0.655	no
TCONS_00018254	XLOC_006878	WDR31	17:1854624-1861750	0.597454	1.06075	0.82818	0.494017	0.4767	no
TCONS_00047057	XLOC_017678	LTBP2	5:40335902-40401810	0.726756	1.06096	0.545826	0.201106	0.7888	no
TCONS_00038618	XLOC_014429	BEND6	3:89618291-89640060	1.10127	1.06105	-0.0536777	-0.0282368	0.9588	no
TCONS_00061905	XLOC_025240	-	Un_random:53779949-53780556	0.423616	1.06123	1.3249	1.10918	0.28395	no
TCONS_00019506	XLOC_007296	PRPSAP1	18:4371203-4452014	0.430649	1.06129	1.30123	0.263249	0.7264	no
TCONS_00022276	XLOC_008288	ENSGALG00000023244	2:22575125-22597633	0.722663	1.06134	0.554495	0.190761	0.7585	no
TCONS_00052704	XLOC_019842	NPL	8:7749183-7772593	0.79997	1.06171	0.408373	0.223348	0.74305	no
TCONS_00036627	XLOC_013786	PDIA6	3:99788997-99831354	0.724158	1.06182	0.552168	0.0134656	0.1137	no
TCONS_00060504	XLOC_023839	-	Un_random:6686347-6686906	0.64901	1.0619	0.710336	0.641317	0.5501	no
TCONS_00008845	XLOC_003439	-	1:189358383-189436417	1.13219	1.06197	-0.0923761	-0.0268427	0.96435	no
TCONS_00026730	XLOC_009714	NUDCD1	2:137795015-137864224	1.17419	1.06199	-0.144895	-0.0473491	0.95115	no
TCONS_00014785	XLOC_005601	-	13:10445668-10450917	1.08578	1.0624	-0.0314058	-0.0394943	0.9549	no
TCONS_00018462	XLOC_006944	PRRX2	17:6224829-6227689	1.04736	1.06241	0.0205804	0.0197867	0.97715	no
TCONS_00047520	XLOC_017819	ENSGALG00000012085	5:57854203-57874776	1.0639	1.06287	-0.00140037	-0.000525858	0.99375	no
TCONS_00020678	XLOC_007734	PRKRIP1	19:4080084-4102584	2.16965	1.06305	-1.02926	-0.394725	0.6003	no
TCONS_00054686	XLOC_020589	RYK	9:5517688-5570050	0.513817	1.06325	1.04916	0.268824	0.7672	no
TCONS_00059600	XLOC_023191	-	Un_random:42248483-42250464	3.76108	1.0633	-1.8226	-0.312189	0.6469	no
TCONS_00035194	XLOC_013327	PTPN14	3:22206401-22316000	1.30758	1.06341	-0.298207	-0.134874	0.8128	no
TCONS_00045360	XLOC_017142	C14ORF118	5:40970570-41010602	1.10523	1.06345	-0.055592	-0.0476649	0.94605	no
TCONS_00033125	XLOC_012530	DBF4B	27:1210775-1219805	1.30541	1.06389	-0.295157	-0.249037	0.73055	no
TCONS_00060982	XLOC_024317	-	Un_random:20288236-20289318	1.42536	1.06416	-0.421611	-0.432475	0.6103	no
TCONS_00024284	XLOC_008959	HHATL	2:1920258-1934720	0.216282	1.06428	2.2989	0.917274	0.26345	no
TCONS_00064508	XLOC_026311	ENSGALG00000024457	Z:42831109-42866935	0.541082	1.06474	0.976586	0.0850811	0.4629	no
TCONS_00009880	XLOC_003819	SCAMP5	10:1762334-1766779	1.96324	1.06489	-0.882531	-0.363758	0.6642	no
TCONS_00058285	XLOC_022378	-	Un_random:59699356-59701414	0.965331	1.06496	0.141709	0.124525	0.8567	no
TCONS_00035586	XLOC_013458	SIPA1L2	3:40910669-41081302	1.41274	1.06516	-0.407431	-0.326695	0.6617	no
TCONS_00042917	XLOC_016130	NDST3	4:56613774-56680293	1.46918	1.06521	-0.463865	-0.362148	0.6356	no
TCONS_00031041	XLOC_011717	-	23:5759181-5759786	1.78305	1.06537	-0.742992	-0.736284	0.46535	no
TCONS_00002285	XLOC_000734	ENSGALG00000015398	1:92024284-92066794	1.48581	1.06569	-0.479462	-0.240552	0.7601	no
TCONS_00059177	XLOC_022975	ORMDL3	Un_random:29471396-29479445	2.00795	1.06573	-0.913881	-0.511185	0.47155	no
TCONS_00042461	XLOC_015986	CSGALNACT1	4:35202198-35257606	0.00258757	1.06577	8.68608	0.362966	0.3419	no
TCONS_00061843	XLOC_025178	-	Un_random:51631089-51632312	1.25385	1.06587	-0.234336	-0.247359	0.7665	no
TCONS_00047438	XLOC_017795	RHOJ	5:55947561-55999231	0.910149	1.06593	0.227937	0.138962	0.8407	no
TCONS_00045375	XLOC_017146	-	5:41371135-41390429	0.641596	1.06596	0.732413	0.202336	0.7935	no
TCONS_00044104	XLOC_016716	-	4:86145003-86147905	0.774178	1.066	0.461466	0.483949	0.5174	no
TCONS_00027159	XLOC_009968	-	2:35813040-35813851	1.32772	1.066	-0.316744	-0.320891	0.7253	no
TCONS_00057997	XLOC_022185	-	Un_random:48940757-48942254	1.71958	1.06622	-0.689554	-0.336572	0.66185	no
TCONS_00032619	XLOC_012308	MGAT4C	26:897155-902611	0.529069	1.06633	1.01112	0.475654	0.5194	no
TCONS_00001551	XLOC_000507	SOX5	1:68049661-68341401	1.90666	1.0665	-0.838164	-0.3259	0.6507	no
TCONS_00050632	XLOC_019108	KLF7	7:13333663-13395346	1.68323	1.06654	-0.658293	-0.710051	0.30975	no
TCONS_00064342	XLOC_026260	PTPLAD2	Z:34068903-34081648	1.47736	1.06667	-0.469916	-0.278135	0.7005	no
TCONS_00031251	XLOC_011799	IL10RA	24:5543983-5547491	0.717433	1.06675	0.572302	0.354145	0.6334	no
TCONS_00064529	XLOC_026319	ROR2	Z:43745566-43906197	0.00302344	1.06681	8.46289	0.587057	0.2693	no
TCONS_00059977	XLOC_023403	-	Un_random:52953634-53183725	0.955297	1.06681	0.159286	0.0511209	0.9494	no
TCONS_00045482	XLOC_017191	-	5:48767280-48775312	0.614242	1.06684	0.796467	0.727998	0.2538	no
TCONS_00017852	XLOC_006650	RNF215	15:11144767-11150019	1.10473	1.06693	-0.0502189	-0.0226036	0.9756	no
TCONS_00050793	XLOC_019156	SLC25A12	7:19335324-19388215	1.07672	1.06716	-0.012866	-0.00439864	0.99595	no
TCONS_00052095	XLOC_019558	ZNF148	7:29577202-29668037	1.8584	1.06727	-0.800134	-0.408312	0.5901	no
TCONS_00029774	XLOC_011195	CCDC30	21:6614128-6640984	1.04784	1.06727	0.0265133	0.00808973	0.93565	no
TCONS_00008268	XLOC_002862	-	1:73286816-73436676	0.792055	1.06733	0.430335	0.103727	0.8273	no
TCONS_00042217	XLOC_015915	ENSGALG00000009067	4:17746286-17776294	0.839831	1.06752	0.346096	0.107018	0.82145	no
TCONS_00014782	XLOC_005598	-	13:9794743-9795152	0	1.06757	inf	nan	0.0028	no
TCONS_00029570	XLOC_011132	ZBTB17	21:4308146-4314209	2.33848	1.0676	-1.1312	-0.29876	0.7312	no
TCONS_00050839	XLOC_019167	STK39	7:20555886-20641069	1.35456	1.06765	-0.343387	-0.21419	0.7794	no
TCONS_00035946	XLOC_013570	FAM54A	3:57164946-57176335	0.922853	1.06778	0.210436	0.152681	0.82905	no
TCONS_00059984	XLOC_023408	ENSGALG00000014584	Un_random:53417163-53430837	0.826772	1.06787	0.369172	0.209012	0.7746	no
TCONS_00058402	XLOC_022448	C1ORF63	Un_random:53525-55480	0.454278	1.06789	1.23312	0.291457	0.71755	no
TCONS_00034163	XLOC_012962	TMEM38A	28:3831146-3845447	0.901606	1.06796	0.244293	0.13488	0.8606	no
TCONS_00054699	XLOC_020592	CEP19	9:5721088-5723566	0.00327727	1.06802	8.34822	0.310291	0.0758	no
TCONS_00029223	XLOC_011017	VWA5B1	21:4919526-4938360	0.736565	1.06811	0.536172	0.343827	0.6157	no
TCONS_00004579	XLOC_001466	-	1:26913427-26954073	0.0845059	1.06812	3.65988	2.78959	0.00435	no
TCONS_00027205	XLOC_010014	-	2:45943467-45944382	0.665418	1.06827	0.682945	0.646287	0.4727	no
TCONS_00041934	XLOC_015820	ENSGALG00000006851	4:6601739-7060902	1.12719	1.0683	-0.0774109	-0.0812032	0.91175	no
TCONS_00033842	XLOC_012833	-	27:4514508-4515855	1.21681	1.06834	-0.18773	-0.198456	0.80895	no
TCONS_00012485	XLOC_004787	MTMR14	12:11678664-11755713	0.526008	1.06923	1.02342	0.228955	0.7687	no
TCONS_00063510	XLOC_025991	-	Z:66237074-66482287	1.21133	1.06929	-0.179949	-0.0895518	0.9182	no
TCONS_00031042	XLOC_011718	-	23:5820926-5822335	0.866425	1.06946	0.30374	0.307184	0.7117	no
TCONS_00018856	XLOC_007051	TMEM141	17:794481-797481	1.55842	1.06963	-0.542974	-0.140334	0.8392	no
TCONS_00002992	XLOC_000942	-	1:134434647-134444911	2.56871	1.06977	-1.26375	-0.799325	0.26655	no
TCONS_00045804	XLOC_017309	GPR137C	5:60769967-60779711	0	1.06989	inf	nan	0.184	no
TCONS_00033015	XLOC_012435	-	26:313884-315708	1.05958	1.07	0.0141267	0.0152008	0.9888	no
TCONS_00041963	XLOC_015827	-	4:9046052-9057201	1.36327	1.07021	-0.349181	-0.214653	0.7835	no
TCONS_00027980	XLOC_010538	C20ORF160	20:10058455-10061713	0.0411684	1.07032	4.70036	0.842748	0.21435	no
TCONS_00004671	XLOC_001499	LRIG3	1:33519737-33563412	0.442505	1.07045	1.27445	1.08397	0.17465	no
TCONS_00022179	XLOC_008258	PTPLA	2:19612420-19630235	1.85556	1.07109	-0.792771	-0.812945	0.225	no
TCONS_00025388	XLOC_009311	NFATC1	2:57708268-57824551	0.855817	1.0711	0.323722	0.252993	0.7338	no
TCONS_00001477	XLOC_000482	PEX26	1:64193680-64199334	1.02772	1.07114	0.0596878	0.030238	0.96605	no
TCONS_00064921	XLOC_026435	TMOD1	Z:68811766-68883915	0.924797	1.07116	0.211963	0.0492515	0.9442	no
TCONS_00037113	XLOC_013961	-	3:8574863-8634069	0.994974	1.07127	0.106592	0.0554529	0.9458	no
TCONS_00013889	XLOC_005293	ENSGALG00000006003	13:13967898-13976077	1.42606	1.07133	-0.412631	-0.331984	0.6667	no
TCONS_00014591	XLOC_005525	PHF15	13:16184449-16250593	0.34063	1.07153	1.65339	0.608692	0.38855	no
TCONS_00013694	XLOC_005227	BRD8	13:10153077-10173954	1.31666	1.07157	-0.297157	-0.159509	0.8305	no
TCONS_00044070	XLOC_016682	-	4:77976507-78030542	0.569414	1.07185	0.912552	0.335322	0.69985	no
TCONS_00050163	XLOC_018875	-	6:13637405-13638517	1.04869	1.07185	0.031519	0.0317753	0.9753	no
TCONS_00040003	XLOC_015221	FGF16	4:12887027-12897819	1.00446	1.07197	0.0938433	0.066418	0.92355	no
TCONS_00047750	XLOC_017903	-	5:10549184-10549739	0.904323	1.07229	0.245792	0.244521	0.8146	no
TCONS_00059731	XLOC_023262	-	Un_random:45791230-45792426	1.07981	1.07235	-0.0099999	-0.00817473	0.96625	no
TCONS_00044302	XLOC_016808	NAV2	5:1883468-2074370	1.52194	1.07263	-0.504756	-0.308985	0.65845	no
TCONS_00015095	XLOC_005737	-	14:5253692-5459069	0.740918	1.07284	0.534049	0.39182	0.57945	no
TCONS_00032471	XLOC_012268	NUDT3	26:4217677-4293222	0.428047	1.07293	1.32571	0.654797	0.40835	no
TCONS_00008381	XLOC_002975	-	1:82767160-82770317	0.543092	1.07294	0.982307	1.00745	0.1924	no
TCONS_00059797	XLOC_023304	-	Un_random:47868331-47869148	1.97913	1.07302	-0.883187	-0.222543	0.7354	no
TCONS_00027261	XLOC_010070	-	2:61674991-61676322	0.922633	1.07339	0.218349	0.221842	0.7876	no
TCONS_00042411	XLOC_015974	TTC29	4:32707243-32946140	0.889279	1.07346	0.271558	0.179234	0.7991	no
TCONS_00059647	XLOC_023214	KANSL3	Un_random:43186130-43205537	2.61492	1.07358	-1.28433	-0.599441	0.41065	no
TCONS_00027358	XLOC_010167	-	2:97348961-97350113	0.318129	1.07367	1.75487	1.27646	0.1502	no
TCONS_00052818	XLOC_019882	BCAR3	8:14479059-14614950	1.10864	1.074	-0.0457983	-0.0173619	0.98355	no
TCONS_00051185	XLOC_019277	ENSGALG00000012385	7:33175486-33326875	0.654668	1.07406	0.714236	0.285043	0.6811	no
TCONS_00065469	XLOC_026904	-	Z:73776108-73777129	1.34003	1.0741	-0.319135	-0.334172	0.69195	no
TCONS_00052907	XLOC_019905	-	8:17059381-17084926	0.775909	1.07416	0.469251	0.179014	0.80055	no
TCONS_00054927	XLOC_020679	-	9:13999293-14004685	1.1947	1.07425	-0.153325	-0.137217	0.8514	no
TCONS_00034203	XLOC_012973	CRYPALPHA2	28:4196928-4292041	0	1.07428	inf	nan	0.1368	no
TCONS_00005091	XLOC_001643	SMCR7L	1:52518387-52526142	0.610615	1.07445	0.815261	0.531978	0.4718	no
TCONS_00012045	XLOC_004634	-	11:19714536-19714870	0.2761	1.07448	1.96038	1.52394	0.3188	no
TCONS_00055105	XLOC_020750	-	9:17505106-17506703	0.754079	1.07472	0.51118	0.511557	0.5286	no
TCONS_00005428	XLOC_001766	RERG	1:64771431-64880257	0.116132	1.07479	3.21023	0.601614	0.44375	no
TCONS_00030631	XLOC_011546	PUM1	23:437340-550734	0.726544	1.07489	0.565061	0.187813	0.81385	no
TCONS_00047619	XLOC_017848	METTL21D	5:60284878-60289003	1.50267	1.07492	-0.483297	-0.208223	0.7907	no
TCONS_00061037	XLOC_024372	-	Un_random:21449670-21452555	0.803961	1.07499	0.419125	0.465701	0.53605	no
TCONS_00051557	XLOC_019392	C2ORF66	7:11006319-11012762	0.583202	1.07515	0.88247	0.621044	0.3816	no
TCONS_00002858	XLOC_000902	SCML2	1:124117127-124188224	1.09153	1.07515	-0.021815	-0.0217514	0.97335	no
TCONS_00025655	XLOC_009401	FAM105B	2:78107999-78124197	1.83278	1.0753	-0.769286	-0.47253	0.5575	no
TCONS_00010859	XLOC_004196	DPEP2	11:3429921-3445208	0.83397	1.07537	0.366763	0.22443	0.74905	no
TCONS_00060403	XLOC_023738	-	Un_random:3579484-3579907	1.59464	1.07547	-0.568266	-0.639877	0.6018	no
TCONS_00021961	XLOC_008200	XRCC2	2:6705636-6770372	1.70314	1.07571	-0.662913	-0.418376	0.5813	no
TCONS_00006389	XLOC_002051	ERG	1:111021938-111091065	1.69052	1.076	-0.651789	-0.567697	0.40765	no
TCONS_00046632	XLOC_017558	LARGE	5:26057821-26077548	0.423608	1.07614	1.34506	0.454188	0.63955	no
TCONS_00051319	XLOC_019318	GULP1	7:754549-880842	2.44761	1.07621	-1.18541	-0.449535	0.6446	no
TCONS_00004264	XLOC_001373	ITIH5	1:4066072-4119557	0.317214	1.07624	1.76247	0.725677	0.3501	no
TCONS_00048150	XLOC_018213	ANK3	6:9831892-10180726	0.802289	1.07647	0.42411	0.203136	0.7953	no
TCONS_00007647	XLOC_002447	AMOTL1	1:189784604-189838532	1.1993	1.07653	-0.155806	-0.0786867	0.8942	no
TCONS_00011086	XLOC_004263	NUDT7	11:15310337-15313325	6.52504	1.07681	-2.59922	-1.63798	0.26705	no
TCONS_00064416	XLOC_026281	RASEF	Z:39178007-39217569	0.0120973	1.0769	6.47606	0.771336	0.1636	no
TCONS_00030894	XLOC_011636	CCDC28B	23:5412975-5424980	1.2437	1.07703	-0.207574	-0.0289234	0.78865	no
TCONS_00053404	XLOC_020077	RGS2	8:3589864-3592669	1.75175	1.0771	-0.70165	-0.166439	0.76305	no
TCONS_00005748	XLOC_001857	KPNA1	1:79912616-79987339	2.00921	1.07714	-0.899418	-0.412577	0.5696	no
TCONS_00046037	XLOC_017385	-	5:4923231-5051494	0.867473	1.07731	0.312539	0.294702	0.68035	no
TCONS_00057679	XLOC_022016	ENSGALG00000003037	Un_random:38032157-38042695	0.61855	1.07734	0.800515	0.443693	0.56425	no
TCONS_00017561	XLOC_006561	-	15:6969009-6975983	0.427972	1.07737	1.33193	0.454763	0.5061	no
TCONS_00008469	XLOC_003063	-	1:93710336-93714281	0.546845	1.07744	0.978401	0.977767	0.1916	no
TCONS_00020472	XLOC_007621	CASKIN2	18:10799645-10831393	0.656017	1.07751	0.715891	0.330109	0.7012	no
TCONS_00016721	XLOC_006305	SETD1B	15:5686644-5730189	0.5226	1.07752	1.04394	0.538497	0.41005	no
TCONS_00057553	XLOC_021940	UTP15	Un_random:31628122-31639029	1.11533	1.07758	-0.0496657	-0.0270084	0.97105	no
TCONS_00020734	XLOC_007762	-	19:4953831-4955653	1.09148	1.07774	-0.0182749	-0.0186039	0.98115	no
TCONS_00052705	XLOC_019842	NPL	8:7749183-7772593	1.58419	1.07776	-0.555709	-0.419746	0.5842	no
TCONS_00021721	XLOC_008118	-	19:9341821-9342165	1.48768	1.07786	-0.464896	-0.522397	0.72425	no
TCONS_00019155	XLOC_007140	DDX31	17:7227892-7275635	0.577047	1.07787	0.901425	0.316041	0.73035	no
TCONS_00004927	XLOC_001577	ANKS1B	1:48619824-49031196	0.0564189	1.07791	4.25592	0.476648	0.2702	no
TCONS_00032414	XLOC_012245	ENSGALG00000023911	26:3124785-3218588	0.648449	1.07795	0.73322	0.696905	0.26845	no
TCONS_00048041	XLOC_018173	-	6:3307680-3378498	0.548154	1.07802	0.975724	0.641575	0.458	no
TCONS_00039134	XLOC_014642	-	3:9901612-9920511	0.668993	1.07803	0.688331	0.222147	0.8159	no
TCONS_00045725	XLOC_017274	C14ORF37	5:57883550-57936659	0.179064	1.07814	2.59	2.22103	0.02345	no
TCONS_00062778	XLOC_025749	PIK3R1	Z:21010715-21071382	1.42907	1.07823	-0.406413	-0.262555	0.68345	no
TCONS_00010970	XLOC_004223	C19ORF12	11:8955573-9004859	0.178156	1.07825	2.59747	0.522878	0.568	no
TCONS_00061246	XLOC_024581	-	Un_random:29353024-29355274	1.06774	1.07832	0.014221	0.0149791	0.98705	no
TCONS_00055769	XLOC_020952	-	9:13943545-13944770	0.940625	1.07836	0.197152	0.0885533	0.9066	no
TCONS_00052516	XLOC_019785	SELP	8:3729038-3737729	0.232215	1.07864	2.21568	0.923862	0.2425	no
TCONS_00025792	XLOC_009437	MOCOS	2:87084186-87300957	1.27134	1.07866	-0.23711	-0.217246	0.7639	no
TCONS_00061657	XLOC_024992	-	Un_random:45247172-45249431	1.42995	1.07879	-0.406545	-0.441497	0.57045	no
TCONS_00061886	XLOC_025221	-	Un_random:52939356-52939872	0.39597	1.07899	1.44623	1.25183	0.2595	no
TCONS_00059268	XLOC_023014	TUBGCP6	Un_random:31323573-31346488	1.15537	1.07905	-0.0986005	-0.0494585	0.9435	no
TCONS_00033513	XLOC_012675	-	27:1314007-1317351	1.07013	1.0793	0.0123128	0.0061552	0.9887	no
TCONS_00022693	XLOC_008419	CX3CR1	2:44414217-44423777	1.0709	1.07961	0.0116795	0.0109798	0.9883	no
TCONS_00056894	XLOC_021554	-	Un_random:12794728-12796488	0.134039	1.07973	3.00994	0.812547	0.27425	no
TCONS_00038509	XLOC_014402	TPBG	3:80954052-80958102	0.872378	1.07989	0.307862	0.198741	0.7885	no
TCONS_00049677	XLOC_018686	LGI1	6:21390018-21429491	0.891397	1.08	0.276888	0.2041	0.7852	no
TCONS_00064413	XLOC_026280	TLE1	Z:38666456-38742145	1.94874	1.08015	-0.851313	-0.368066	0.57605	no
TCONS_00013470	XLOC_005159	ANKHD1	13:1443424-1547040	1.27516	1.08025	-0.239307	-0.172873	0.80915	no
TCONS_00030452	XLOC_011478	CSF3R	23:4327559-4332964	0.702366	1.08029	0.62112	0.370851	0.55255	no
TCONS_00034652	XLOC_013157	-	3:355070-419731	0.984739	1.08032	0.133647	0.0597574	0.9347	no
TCONS_00029421	XLOC_011087	-	21:1904141-1907885	0.925739	1.08039	0.222869	0.229622	0.7753	no
TCONS_00022713	XLOC_008428	ARPP21	2:45484227-45585370	0.384111	1.08043	1.49201	0.857275	0.2346	no
TCONS_00036776	XLOC_013842	ENSGALG00000019861	3:107925476-107936739	1.0761	1.08049	0.00587176	0.00336275	0.99625	no
TCONS_00056787	XLOC_021480	-	Un_random:8615795-8617152	0.806752	1.08057	0.421594	0.170615	0.8273	no
TCONS_00048842	XLOC_018413	DUSP5	6:27436681-27446253	1.2287	1.08058	-0.185329	-0.191331	0.78535	no
TCONS_00012550	XLOC_004805	CADPS	12:13400245-13618792	0.373147	1.08076	1.53422	0.708494	0.3373	no
TCONS_00021683	XLOC_008080	-	19:5152302-5156303	0.965263	1.08086	0.163179	0.186438	0.8013	no
TCONS_00061056	XLOC_024391	-	Un_random:22022783-22023335	1.99997	1.08091	-0.887734	-0.958525	0.3561	no
TCONS_00053910	XLOC_020240	ST6GALNAC3	8:20080595-20282447	1.27399	1.08114	-0.236805	-0.327325	0.64005	no
TCONS_00050575	XLOC_019089	CASP10	7:12481111-12492899	1.01796	1.08115	0.0868937	0.0698044	0.9198	no
TCONS_00013610	XLOC_005207	ARHGEF37	13:8435315-8447877	1.74329	1.08125	-0.689116	-0.300639	0.6739	no
TCONS_00013036	XLOC_004959	ENSGALG00000021866	12:9478595-9576141	0.710066	1.0813	0.606738	0.0760803	0.76885	no
TCONS_00029791	XLOC_011207	-	21:2174882-2178391	0.848483	1.08135	0.349874	0.395233	0.59835	no
TCONS_00016443	XLOC_006159	-	14:857547-883530	1.56959	1.08136	-0.537537	-0.125377	0.87475	no
TCONS_00065337	XLOC_026775	-	Z:48876460-48890450	1.69206	1.08139	-0.645895	-0.110316	0.85805	no
TCONS_00039358	XLOC_014866	-	3:70608736-70612219	0.89546	1.08156	0.272414	0.312489	0.68615	no
TCONS_00004295	XLOC_001379	CCDC3	1:6857348-6913941	4.34192e-05	1.0816	14.6045	0.00255677	0.4156	no
TCONS_00044072	XLOC_016684	-	4:78667497-78764459	0.800921	1.08165	0.433508	0.0938655	0.81995	no
TCONS_00023588	XLOC_008742	C8ORF22	2:111813587-111815627	0.903758	1.08177	0.259387	0.23469	0.80815	no
TCONS_00050233	XLOC_018945	-	6:28070915-28071945	2.23858	1.08211	-1.04873	-1.04214	0.23295	no
TCONS_00000038	XLOC_000013	PPP6R2	1:509785-581919	1.22285	1.08216	-0.176335	-0.107699	0.8793	no
TCONS_00055876	XLOC_020999	ECE2	9:16990457-16995214	0.47017	1.08241	1.20299	0.923169	0.19905	no
TCONS_00058008	XLOC_022191	-	Un_random:49551348-49553345	0.525508	1.08247	1.04254	0.536857	0.44325	no
TCONS_00023131	XLOC_008585	DNAH5	2:78478241-78649355	1.21347	1.08268	-0.164525	-0.13041	0.8579	no
TCONS_00000302	XLOC_000089	ENSGALG00000008227	1:13964387-14009245	10.201	1.08276	-3.23593	-0.693732	0.12145	no
TCONS_00061552	XLOC_024887	-	Un_random:41625747-41626600	1.46069	1.08297	-0.431657	-0.418284	0.6363	no
TCONS_00064210	XLOC_026215	CBWD1	Z:26475031-26498070	1.18938	1.08298	-0.135203	-0.111702	0.8789	no
TCONS_00058051	XLOC_022216	ENSGALG00000000370	Un_random:50939399-50947518	2.67477	1.08308	-1.30427	-1.25926	0.1294	no
TCONS_00056157	XLOC_021085	RNF13	9:25338129-25367118	2.57753	1.08348	-1.25031	-0.267827	0.7347	no
TCONS_00005500	XLOC_001789	-	1:69623661-69631956	0.255666	1.08354	2.08342	0.796036	0.339	no
TCONS_00018120	XLOC_006803	ENSGALG00000024335	16:40457-418674	1.14198	1.08371	-0.0755501	-0.00405681	0.3742	no
TCONS_00008839	XLOC_003433	-	1:187456662-187457109	1.89629	1.08387	-0.806989	-0.910308	0.4444	no
TCONS_00024576	XLOC_009044	-	2:17229533-17254443	0.471739	1.08393	1.20021	1.16403	0.11405	no
TCONS_00024608	XLOC_009058	CACNB2	2:19022838-19261244	0.536236	1.08396	1.01537	0.612294	0.4798	no
TCONS_00041986	XLOC_015840	CNGA2	4:11000415-11008084	0.88367	1.08399	0.294777	0.188891	0.77005	no
TCONS_00033159	XLOC_012541	CD79B	27:1522165-1533708	1.39179	1.08403	-0.360535	-0.293915	0.68335	no
TCONS_00025175	XLOC_009247	SLC25A38	2:44390146-44398712	2.0476	1.08435	-0.917108	-0.696605	0.37865	no
TCONS_00019578	XLOC_007317	ENSGALG00000021510	18:4876408-4904641	1.33113	1.08457	-0.295529	-0.105539	0.86715	no
TCONS_00018837	XLOC_007046	ENSGALG00000024040	17:624712-663547	0.810407	1.08465	0.420514	0.263977	0.7333	no
TCONS_00027008	XLOC_009817	-	2:3105165-3129886	2.77606	1.08488	-1.3555	-0.197184	0.64745	no
TCONS_00010556	XLOC_004044	-	10:6512190-6514432	0.832457	1.08495	0.382178	0.38908	0.6232	no
TCONS_00010335	XLOC_003943	IGF1R	10:18678967-18845883	0.234114	1.08515	2.21261	0.238091	0.6072	no
TCONS_00008622	XLOC_003216	-	1:136598793-136624804	1.4893	1.08531	-0.456531	-0.194587	0.77735	no
TCONS_00027897	XLOC_010513	RGS19	20:9343163-9344550	1.22603	1.08538	-0.175795	-0.149418	0.82955	no
TCONS_00039131	XLOC_014639	-	3:9868058-9868655	0.907873	1.0854	0.257667	0.259077	0.7985	no
TCONS_00052234	XLOC_019602	-	7:35039171-35040164	1.3353	1.0855	-0.298815	-0.180456	0.8099	no
TCONS_00040578	XLOC_015392	CASP3	4:40874626-40913173	1.08475	1.08555	0.00107261	0.000391049	0.9676	no
TCONS_00038225	XLOC_014303	RSPO3	3:61496293-61702891	6.03263	1.08579	-2.47404	-0.843324	0.3031	no
TCONS_00033632	XLOC_012715	PCGF2	27:3916404-3918508	1.2937	1.0858	-0.252751	-0.127334	0.8723	no
TCONS_00029295	XLOC_011046	-	21:6904522-6918393	0.832622	1.08583	0.383061	0.399938	0.56055	no
TCONS_00003862	XLOC_001233	FAM76B	1:189528572-189539632	1.10737	1.08602	-0.028086	-0.0193289	0.9801	no
TCONS_00058881	XLOC_022780	ENSGALG00000014382	Un_random:19049121-19054205	1.74749	1.08604	-0.686201	-0.442911	0.5108	no
TCONS_00017382	XLOC_006519	ENSGALG00000023604	15:5463953-5496174	1.07148	1.08608	0.0195249	0.00542558	0.9929	no
TCONS_00062218	XLOC_025537	-	W:147418-181306	1.08303	1.0861	0.0040833	0.00198758	0.97965	no
TCONS_00047929	XLOC_018082	-	5:45576965-45577707	0.808356	1.08611	0.426101	0.412772	0.66595	no
TCONS_00053189	XLOC_020005	TMEM61	8:26025460-26030828	1.95462	1.08634	-0.847413	-0.434052	0.5362	no
TCONS_00004788	XLOC_001537	LIN7A	1:41911444-41943452	0.747605	1.08641	0.539217	0.301098	0.60475	no
TCONS_00010795	XLOC_004169	FTSJD1	11:1480849-1490015	0.410437	1.08651	1.40447	0.541178	0.5076	no
TCONS_00062571	XLOC_025693	GGA.10250	Z:10037481-10150860	1.09811	1.08653	-0.0152964	-0.00527311	0.9827	no
TCONS_00048902	XLOC_018432	PLEKHS1	6:28989837-29005619	0.577912	1.08672	0.911056	0.582095	0.45555	no
TCONS_00063217	XLOC_025881	MCC	Z:44952089-45135669	1.2139	1.08684	-0.159511	-0.0471013	0.93725	no
TCONS_00055284	XLOC_020818	P2RY13	9:25067417-25206237	0.731751	1.08686	0.570744	0.0433715	0.553	no
TCONS_00062495	XLOC_025669	RUSC2	Z:8343387-8392911	0.814609	1.08725	0.416506	0.386755	0.58285	no
TCONS_00039139	XLOC_014647	-	3:10392301-10393436	1.18665	1.08733	-0.126101	-0.129082	0.8785	no
TCONS_00061500	XLOC_024835	-	Un_random:39383792-39384383	0.889475	1.08742	0.289889	0.281036	0.78045	no
TCONS_00004163	XLOC_001341	NME6	1:93334-102964	2.58976	1.08744	-1.25188	-0.920353	0.24335	no
TCONS_00063049	XLOC_025828	FXN	Z:34240603-34251140	1.29091	1.08771	-0.247092	-0.0864766	0.85735	no
TCONS_00005922	XLOC_001905	C3ORF15	1:83434254-83466415	0	1.08786	inf	nan	0.1259	no
TCONS_00015145	XLOC_005758	TSC2	14:6172001-6420614	2.0289	1.08788	-0.899178	-0.107752	0.79275	no
TCONS_00019105	XLOC_007123	-	17:6137418-6197484	1.09242	1.08816	-0.00564817	-0.00371537	0.99575	no
TCONS_00021180	XLOC_007898	ABHD11	19:650867-653384	0.542503	1.08818	1.00421	0.34533	0.65345	no
TCONS_00027504	XLOC_010313	-	2:131241936-131242744	0.701339	1.08846	0.634098	0.59335	0.52015	no
TCONS_00012932	XLOC_004928	C9ORF89	12:6848274-6897359	0.652691	1.08848	0.737848	0.302463	0.6891	no
TCONS_00005821	XLOC_001879	CASP2	1:80809184-80835922	0.000658755	1.08865	10.6905	0.124509	0.389	no
TCONS_00034272	XLOC_013001	TJP3	28:952785-970773	0.71547	1.0893	0.606437	0.178298	0.81425	no
TCONS_00013022	XLOC_004959	ENSGALG00000022648	12:9478595-9576141	0.303177	1.08935	1.84523	0.343471	0.4894	no
TCONS_00000485	XLOC_000144	TSPAN12	1:25256239-25302282	0.000866865	1.08954	10.2956	0.146155	0.2044	no
TCONS_00055921	XLOC_021013	TTC14	9:18330656-18569451	0.441325	1.08963	1.30393	0.422886	0.6111	no
TCONS_00044183	XLOC_016764	SYT7	5:302336-311315	0.866817	1.0898	0.330269	0.324145	0.6546	no
TCONS_00064345	XLOC_026261	-	Z:34099108-34105121	1.06531	1.08985	0.032851	0.0401796	0.955	no
TCONS_00061988	XLOC_025323	-	Un_random:56454946-56456574	0.990047	1.09032	0.139182	0.145675	0.85855	no
TCONS_00061281	XLOC_024616	-	Un_random:30858277-30859311	0.8318	1.09047	0.390642	0.386162	0.6571	no
TCONS_00047002	XLOC_017660	RALGAPA1	5:38616571-38729282	1.39518	1.09074	-0.355143	-0.245507	0.74655	no
TCONS_00032984	XLOC_012421	ENSGALG00000023770	26:4776617-4789077	1.79926	1.09093	-0.72185	-0.383023	0.57845	no
TCONS_00019834	XLOC_007412	ANKRD40	18:10088354-10095318	0.393744	1.09099	1.4703	0.69313	0.34025	no
TCONS_00001927	XLOC_000624	RAP1GAP	1:80836029-80940698	1.01057	1.09102	0.110509	0.0355091	0.9676	no
TCONS_00008185	XLOC_002779	-	1:57379272-57384189	0.668965	1.09151	0.706316	0.831399	0.25775	no
TCONS_00011688	XLOC_004469	ZNF507	11:10430721-10483885	1.15108	1.09166	-0.0764685	-0.0303314	0.9723	no
TCONS_00019780	XLOC_007390	CANT1	18:9715167-9723244	0.688421	1.09177	0.665299	0.129623	0.84805	no
TCONS_00040985	XLOC_015531	FAM149A	4:63164123-63192383	1.34954	1.09178	-0.30578	-0.190293	0.7942	no
TCONS_00015223	XLOC_005781	KDM8	14:7322862-7336109	1.00606	1.09185	0.118065	0.0993532	0.8857	no
TCONS_00036980	XLOC_013918	EML6	3:2430880-2599760	1.25466	1.09207	-0.200232	-0.0466671	0.9542	no
TCONS_00059993	XLOC_023415	-	Un_random:53763469-53768115	2.93936	1.09211	-1.42839	-1.10912	0.13105	no
TCONS_00009510	XLOC_003699	CHD2	10:16294190-16390783	0.696943	1.0922	0.648122	0.311647	0.66315	no
TCONS_00037821	XLOC_014184	MTR	3:39040583-39102191	0.491745	1.09246	1.1516	0.575907	0.4497	no
TCONS_00048334	XLOC_018268	CHST3	6:13055285-13062145	0.566733	1.0927	0.947158	0.455906	0.45195	no
TCONS_00018188	XLOC_006839	ENSGALG00000000180	16_random:5258-208516	1.29086	1.09274	-0.24038	-0.0430141	0.92005	no
TCONS_00033045	XLOC_012465	-	26:4774205-4774794	0.659976	1.09281	0.727564	0.699688	0.5039	no
TCONS_00013688	XLOC_005225	DRD1	13:10097114-10116613	1.63944	1.09284	-0.585116	-0.354977	0.6415	no
TCONS_00057368	XLOC_021860	CLEC17A	Un_random:28233286-28236767	1.23023	1.09344	-0.170043	-0.103963	0.88875	no
TCONS_00048004	XLOC_018157	-	5:60707494-60708824	1.34945	1.09366	-0.303203	-0.32518	0.69575	no
TCONS_00034729	XLOC_013182	FBLN7	3:3147395-3155309	0.508021	1.09368	1.10622	0.513484	0.52865	no
TCONS_00039193	XLOC_014701	-	3:23479549-23812330	0.413378	1.09371	1.05944	0.283183	0.8071	no
TCONS_00063454	XLOC_025969	RAD17	Z:62774060-62790552	1.61455	1.09376	-0.561842	-0.370842	0.60155	no
TCONS_00021174	XLOC_007897	MTMR4	19:598543-630518	0.20244	1.09411	2.43418	0.789171	0.35225	no
TCONS_00030249	XLOC_011401	NCAPH	22_random:145244-151217	1.22254	1.09424	-0.159953	-0.142802	0.8621	no
TCONS_00004005	XLOC_001282	INTS4	1:197853259-197892710	0.279873	1.09437	1.96725	0.650997	0.3691	no
TCONS_00056794	XLOC_021487	-	Un_random:8833512-8834460	0.519257	1.0945	1.07575	0.387522	0.638	no
TCONS_00044256	XLOC_016790	RAD51A	5:963907-974317	0.970834	1.0946	0.173106	0.105103	0.89585	no
TCONS_00038184	XLOC_014296	AKAP7	3:59430132-59523729	0.865524	1.09474	0.338941	0.211761	0.78725	no
TCONS_00060773	XLOC_024108	-	Un_random:14207900-14208807	1.02189	1.09482	0.0994577	0.0968536	0.9149	no
TCONS_00024357	XLOC_008978	KIF9	2:3849619-3872598	1.18201	1.09487	-0.11048	-0.0351184	0.9487	no
TCONS_00043722	XLOC_016359	ALMS1	4:93152641-93203864	0.874891	1.09502	0.323775	0.130167	0.87175	no
TCONS_00007235	XLOC_002329	SNORA31	1:171947476-172044034	1.10461	1.09518	-0.0123616	-0.0106341	0.98785	no
TCONS_00044047	XLOC_016659	-	4:73316973-73346043	1.30185	1.09544	-0.249054	-0.132204	0.90325	no
TCONS_00039418	XLOC_014926	-	3:82765091-82765643	0.563749	1.09558	0.958565	0.794053	0.45955	no
TCONS_00005571	XLOC_001813	KIAA0930	1:72407461-72476292	1.72977	1.09562	-0.658834	-0.455775	0.5201	no
TCONS_00008925	XLOC_003517	ENSGALG00000002574	10:42406-62835	1.26354	1.09573	-0.205579	-0.154659	0.8274	no
TCONS_00010037	XLOC_003864	TJP1	10:6988320-7059595	0.800529	1.09575	0.452898	0.1532	0.84605	no
TCONS_00048425	XLOC_018294	ENSGALG00000020899	6:17589599-17660947	1.80174	1.09576	-0.717455	-0.268013	0.75085	no
TCONS_00061730	XLOC_025065	-	Un_random:47876152-47877084	1.07165	1.09598	0.0323959	0.032464	0.97515	no
TCONS_00060909	XLOC_024244	-	Un_random:17890720-17891765	0.801559	1.09601	0.451381	0.447322	0.6061	no
TCONS_00008315	XLOC_002909	-	1:76837136-76840389	0.911876	1.09634	0.26579	0.305546	0.68255	no
TCONS_00011574	XLOC_004430	DNAAF1	11:2461781-2477086	0.645892	1.09635	0.763338	0.409008	0.6073	no
TCONS_00048427	XLOC_018294	ENSGALG00000020899	6:17589599-17660947	1.13951	1.09645	-0.0555836	-0.0175725	0.98165	no
TCONS_00061576	XLOC_024911	-	Un_random:42337900-42338657	1.94001	1.09664	-0.822973	-0.882016	0.34695	no
TCONS_00009997	XLOC_003856	TPM1	10:5027912-5349168	0.984338	1.09664	0.15587	0.0123494	0.57095	no
TCONS_00030343	XLOC_011438	GGA.18046	23:2391165-2403839	1.12734	1.0969	-0.039491	-0.0333968	0.969	no
TCONS_00048132	XLOC_018208	GGA.32301	6:9171361-9237806	1.29771	1.09693	-0.242495	-0.207778	0.7886	no
TCONS_00058769	XLOC_022700	ENSGALG00000022503	Un_random:15083543-15084849	0.669948	1.09694	0.711367	0.307059	0.69125	no
TCONS_00043855	XLOC_016468	-	4:20833925-20834384	1.563	1.09703	-0.510724	-0.566452	0.631	no
TCONS_00052370	XLOC_019684	-	7:16187799-16232484	0.963973	1.09707	0.186594	0.0869554	0.9351	no
TCONS_00007797	XLOC_002487	ACER3	1:198269856-198329297	0.339357	1.09714	1.69287	0.752047	0.28275	no
TCONS_00043667	XLOC_016338	SMOX	4:91676209-91915053	13.6398	1.09722	-3.6359	-1.6256	0.18745	no
TCONS_00036385	XLOC_013705	SNAP91	3:80365110-80436683	1.59206	1.09733	-0.536894	-0.157772	0.80735	no
TCONS_00015787	XLOC_005952	-	14:3429492-3440665	0.237888	1.09739	2.20573	1.54575	0.19365	no
TCONS_00044592	XLOC_016903	ENSGALG00000006608	5:15215196-15220850	0	1.09758	inf	nan	0.17365	no
TCONS_00008496	XLOC_003090	-	1:101162539-101163860	0.34188	1.0976	1.6828	1.47476	0.0943	no
TCONS_00008439	XLOC_003033	-	1:85806891-86281904	1.37409	1.09773	-0.323954	-0.162787	0.8274	no
TCONS_00018191	XLOC_006839	ENSGALG00000000180	16_random:5258-208516	0	1.09775	inf	nan	0.1919	no
TCONS_00025533	XLOC_009357	CDYL	2:66779283-66885471	1.75097	1.09778	-0.673565	-0.353933	0.60125	no
TCONS_00036357	XLOC_013695	SNORD50	3:79579747-79589133	1.44922	1.09788	-0.400554	-0.26077	0.7119	no
TCONS_00024697	XLOC_009089	CDK6	2:22652685-22785761	1.14868	1.0979	-0.0652291	-0.0411173	0.9569	no
TCONS_00033738	XLOC_012767	ENSGALG00000003345	27:4510145-4513727	2.0183	1.09793	-0.878361	-0.748513	0.3068	no
TCONS_00013138	XLOC_004996	ACOX2	12:12111992-12126592	0.453026	1.09795	1.27714	0.538894	0.4805	no
TCONS_00015600	XLOC_005893	ACSM4	14:15187963-15230048	0.528862	1.09796	1.05386	0.195869	0.7978	no
TCONS_00007948	XLOC_002542	-	1:88352-92164	0.829685	1.09826	0.404589	0.469224	0.52865	no
TCONS_00049913	XLOC_018760	AFAP1L2	6:29194052-29252411	0.572092	1.09829	0.940941	0.367689	0.5955	no
TCONS_00060401	XLOC_023736	-	Un_random:3428014-3429144	2.55255	1.09837	-1.21658	-1.23235	0.15435	no
TCONS_00034956	XLOC_013253	CDC42BPA	3:13181917-13347512	1.99755	1.09838	-0.862849	-0.475813	0.551	no
TCONS_00061099	XLOC_024434	-	Un_random:23469544-23469982	1.27122	1.09854	-0.210631	-0.214442	0.857	no
TCONS_00055580	XLOC_020903	VAMP2	9:6594098-6646927	1.599	1.09869	-0.541382	-0.401094	0.5829	no
TCONS_00027118	XLOC_009927	-	2:26240342-26514411	0.411375	1.0987	1.41727	0.0812187	0.3704	no
TCONS_00064231	XLOC_026225	-	Z:27578307-27594497	1.2295	1.09882	-0.162113	-0.179	0.81165	no
TCONS_00055158	XLOC_020769	TNIK	9:21128518-21247656	1.70386	1.09915	-0.632417	-0.367937	0.6397	no
TCONS_00004921	XLOC_001577	ANKS1B	1:48619824-49031196	1.02939	1.09922	0.0946879	0.0506339	0.95795	no
TCONS_00055610	XLOC_020912	-	9:8412885-8456524	0.262095	1.09927	2.06838	1.89126	0.0264	no
TCONS_00003801	XLOC_001213	KIAA1826	1:185453080-185467558	1.08244	1.09932	0.0223291	0.0161432	0.9809	no
TCONS_00060727	XLOC_024062	-	Un_random:12983346-12984946	1.12877	1.09961	-0.0377598	-0.039595	0.9624	no
TCONS_00003135	XLOC_000995	RASA3	1:141221731-141365809	0.35185	1.09962	1.64397	0.825057	0.31545	no
TCONS_00061750	XLOC_025085	-	Un_random:48533407-48533901	0	1.09966	inf	nan	0.0016	no
TCONS_00006066	XLOC_001952	IMPG2	1:88551879-88604503	0.797891	1.09972	0.462877	0.364396	0.621	no
TCONS_00043384	XLOC_016256	NCAPG	4:78769110-78791979	1.37592	1.09976	-0.323214	-0.232415	0.75815	no
TCONS_00019137	XLOC_007136	RAPGEF1	17:6869141-6948497	0.158774	1.09982	2.79222	0.870019	0.2991	no
TCONS_00019296	XLOC_007186	STRBP	17:9600279-9642854	2.25308	1.09984	-1.0346	-0.354146	0.64545	no
TCONS_00043816	XLOC_016429	-	4:12644330-12647312	0.957641	1.09995	0.19988	0.228158	0.75975	no
TCONS_00030020	XLOC_011309	ANTXR1	22:153666-245773	0.623709	1.10002	0.818591	0.52576	0.5083	no
TCONS_00001800	XLOC_000583	-	1:79135863-79139927	0.672112	1.10011	0.710881	0.769461	0.30775	no
TCONS_00025584	XLOC_009374	SERPINB2	2:68888802-68897512	0.266403	1.10026	2.04616	1.21945	0.3087	no
TCONS_00017500	XLOC_006546	-	15:6447281-6467181	0.760561	1.10037	0.532847	0.502919	0.59735	no
TCONS_00003351	XLOC_001067	-	1:159652696-159660247	1.75256	1.10069	-0.67105	-0.702122	0.64945	no
TCONS_00064346	XLOC_026262	ENSGALG00000023267	Z:34251214-34254084	1.26032	1.10073	-0.195328	-0.199745	0.77585	no
TCONS_00022362	XLOC_008318	-	2:28747904-28753892	0.755192	1.10092	0.543798	0.209498	0.7632	no
TCONS_00051199	XLOC_019283	MBD5	7:36200984-36329622	0.612669	1.10099	0.84562	0.504373	0.4908	no
TCONS_00016509	XLOC_006225	-	14:15575450-15576087	1.07782	1.10105	0.0307693	0.031259	0.96945	no
TCONS_00052034	XLOC_019546	ENSGALG00000011653	7:27836660-27875051	0.19935	1.10111	2.46559	0.952396	0.351	no
TCONS_00044046	XLOC_016658	-	4:73316973-73346043	0.786043	1.10112	0.486288	0.156889	0.824	no
TCONS_00042075	XLOC_015868	RNF12	4:12432671-12451104	1.60887	1.10122	-0.546946	-0.254083	0.70905	no
TCONS_00031177	XLOC_011769	-	24:3266139-3323340	0.977513	1.10125	0.171955	0.168313	0.86165	no
TCONS_00015852	XLOC_005974	MPRIP	14:4703002-4744537	0.614572	1.10132	0.841577	0.274569	0.707	no
TCONS_00039486	XLOC_014994	-	3:90826272-90838996	0.877084	1.10135	0.328488	0.324369	0.6666	no
TCONS_00041394	XLOC_015645	TRMT44	4:83953276-83966246	1.43078	1.10188	-0.376836	-0.142739	0.8102	no
TCONS_00056212	XLOC_021132	-	9:6978303-6978776	0.588051	1.10191	0.905996	0.846547	0.46225	no
TCONS_00031199	XLOC_011778	USP2	24:4212513-4220578	1.32443	1.10203	-0.265208	-0.138755	0.80975	no
TCONS_00004860	XLOC_001561	TMCC3	1:47055757-47182887	1.32095	1.10206	-0.261384	-0.172148	0.81345	no
TCONS_00027624	XLOC_010407	-	20:792475-798867	1.92755	1.10253	-0.805955	-0.323586	0.79755	no
TCONS_00009603	XLOC_003725	RASL12	10:19918368-19932723	0.549067	1.10268	1.00597	0.552829	0.4501	no
TCONS_00058284	XLOC_022378	-	Un_random:59699356-59701414	0.829976	1.10287	0.410126	0.189602	0.8126	no
TCONS_00026619	XLOC_009681	STK3	2:132610359-132783744	0.00393582	1.10293	8.13046	0.44458	0.33735	no
TCONS_00017269	XLOC_006489	EP400NL	15:2584333-2639946	1.19362	1.10329	-0.113525	-0.088678	0.9056	no
TCONS_00015534	XLOC_005869	UBN1	14:13994114-14019695	1.60241	1.10337	-0.538331	-0.267556	0.7222	no
TCONS_00025659	XLOC_009402	FAM105A	2:78140416-78164587	0.296024	1.10343	1.89821	0.645512	0.5859	no
TCONS_00060523	XLOC_023858	-	Un_random:7270525-7271110	0.167873	1.1035	2.71665	1.88628	0.1259	no
TCONS_00027654	XLOC_010415	ENSGALG00000001724	20:1151628-1156214	0.641785	1.10351	0.781938	0.51569	0.4986	no
TCONS_00044613	XLOC_016908	-	5:15738482-15765057	0.147659	1.10377	2.90209	1.95173	0.2417	no
TCONS_00055076	XLOC_020738	FAM131A	9:17018142-17018814	0.947559	1.10389	0.220313	0.222953	0.83375	no
TCONS_00059610	XLOC_023197	ENSGALG00000014109	Un_random:42485512-42489379	0.0208318	1.10408	5.72791	0.615441	0.28615	no
TCONS_00046173	XLOC_017425	PIK3C2A	5:12804219-12943950	3.8434	1.10408	-1.79953	-0.479734	0.5469	no
TCONS_00006212	XLOC_001997	CHMP2B	1:96228108-96240536	0.973422	1.10412	0.181761	0.0612441	0.9392	no
TCONS_00060289	XLOC_023624	-	Un_random:984434-985248	0.68781	1.10426	0.682999	0.647741	0.4779	no
TCONS_00015757	XLOC_005943	-	14:2687912-2699590	0.437553	1.10435	1.33567	1.02493	0.20605	no
TCONS_00022128	XLOC_008240	ABI1	2:15921838-16027194	0	1.10446	inf	nan	0.1604	no
TCONS_00052921	XLOC_019909	SSX2IP	8:17167180-17187543	0.882043	1.10449	0.324462	0.121129	0.84875	no
TCONS_00002937	XLOC_000926	HDHD1	1:130346398-130530582	0.649178	1.10454	0.766757	0.495041	0.48205	no
TCONS_00005318	XLOC_001725	DENND2A	1:58898204-58956404	8.12326	1.10489	-2.87816	-0.896817	0.4441	no
TCONS_00052415	XLOC_019729	-	7:24795719-24796237	0.724897	1.10503	0.608235	0.603414	0.57795	no
TCONS_00052276	XLOC_019616	PRPF40A	7:37177637-37197793	1.90988	1.10508	-0.789332	-0.326879	0.6944	no
TCONS_00025329	XLOC_009297	TNS3	2:56173932-56403384	0.337968	1.10514	1.70927	0.549591	0.4751	no
TCONS_00022872	XLOC_008488	COL15A1	2:56957350-57071304	0.988126	1.10527	0.161631	0.173956	0.8077	no
TCONS_00008702	XLOC_003296	-	1:146896833-146897254	0.440756	1.10568	1.32689	1.15181	0.3486	no
TCONS_00038400	XLOC_014361	AIM1	3:70773752-70838983	0.652066	1.106	0.762256	0.654635	0.3422	no
TCONS_00039097	XLOC_014605	-	3:3057961-3077595	0.801614	1.10622	0.46466	0.145107	0.86885	no
TCONS_00059328	XLOC_023041	-	Un_random:33080150-33082748	2.03633	1.10628	-0.880252	-0.592843	0.5985	no
TCONS_00020856	XLOC_007805	PIGL	19:6463221-6516663	1.65325	1.10645	-0.579362	-0.266996	0.7451	no
TCONS_00034104	XLOC_012934	SUGP1	28:2635057-2652792	0.00387816	1.10648	8.1564	0.322212	0.2125	no
TCONS_00004344	XLOC_001393	CD36	1:12074239-12120214	0.664718	1.1066	0.73532	0.38191	0.66265	no
TCONS_00053975	XLOC_020268	MUTYH	8:21739769-21743681	0.566602	1.10663	0.96576	0.520476	0.50325	no
TCONS_00032910	XLOC_012403	ZNF76	26:3952281-3961694	1.117	1.10667	-0.0134042	-0.0076108	0.9913	no
TCONS_00046104	XLOC_017403	EIF4G2	5:9709085-9726402	1.4624	1.10696	-0.401738	-0.045141	0.83515	no
TCONS_00052950	XLOC_019918	-	8:18344171-18376208	2.93886	1.10703	-1.40856	-0.50049	0.5356	no
TCONS_00008367	XLOC_002961	-	1:80836029-80940698	0.288062	1.10706	1.94228	0.195448	0.3533	no
TCONS_00062500	XLOC_025670	TROJAN	Z:8416034-8417208	0.471195	1.10713	1.23243	1.13081	0.2923	no
TCONS_00041566	XLOC_015708	CYP26B1	4:93705149-93709483	0.583048	1.1072	0.925235	0.845183	0.3293	no
TCONS_00061014	XLOC_024349	-	Un_random:21004092-21004945	1.38062	1.10726	-0.318326	-0.333988	0.7161	no
TCONS_00027196	XLOC_010005	-	2:43738894-43843165	1.70491	1.10737	-0.62256	-0.104138	0.6849	no
TCONS_00015845	XLOC_005972	DHRS7B	14:4551052-4562133	0.231015	1.10761	2.2614	0.388763	0.59305	no
TCONS_00038375	XLOC_014353	ARMC2	3:69790167-69852672	1.19077	1.10769	-0.104349	-0.0351897	0.93635	no
TCONS_00034074	XLOC_012923	STK11	28:2463834-2497354	2.58759	1.10792	-1.22375	-0.387626	0.6596	no
TCONS_00046659	XLOC_017567	INO80	5:26607337-26668951	1.28637	1.10808	-0.21525	-0.132229	0.85505	no
TCONS_00008783	XLOC_003377	-	1:179044282-179044987	1.00689	1.10843	0.138608	0.137129	0.8816	no
TCONS_00012151	XLOC_004687	DOCK3	12:1862664-2068473	0.67716	1.10849	0.711032	0.368501	0.53075	no
TCONS_00057907	XLOC_022135	ENSGALG00000018917	Un_random:45804652-45825477	0.566764	1.1086	0.967917	0.306823	0.57165	no
TCONS_00052782	XLOC_019869	FRRS1	8:12749766-12865757	0.797896	1.10861	0.474481	0.14357	0.86555	no
TCONS_00060513	XLOC_023848	-	Un_random:7067517-7068918	0.84532	1.10865	0.391232	0.359505	0.66215	no
TCONS_00037144	XLOC_013972	-	3:9901612-9920511	0.968559	1.10877	0.195054	0.11577	0.8629	no
TCONS_00060437	XLOC_023772	-	Un_random:4868626-4869361	1.37396	1.10925	-0.308757	-0.31072	0.7375	no
TCONS_00059421	XLOC_023094	-	Un_random:36662901-36666053	1.86188	1.10927	-0.747143	-0.789037	0.4193	no
TCONS_00016589	XLOC_006256	ENSGALG00000023793	15:1481229-1877171	1.00346	1.1093	0.144677	0.0524751	0.9478	no
TCONS_00052586	XLOC_019808	MGST3	8:5739239-5751038	1.04179	1.1095	0.090835	0.0299648	0.96575	no
TCONS_00047355	XLOC_017767	ENSGALG00000011449	5:52690443-52736425	0.919938	1.10952	0.270333	0.0301832	0.63515	no
TCONS_00023653	XLOC_008762	UBXN2B	2:115751991-115789257	1.3156	1.10953	-0.245776	-0.110938	0.85495	no
TCONS_00059052	XLOC_022899	ENSGALG00000022364	Un_random:25034979-25036825	1.259	1.1097	-0.182115	-0.130269	0.85275	no
TCONS_00054147	XLOC_020316	LRP8	8:25400791-25560450	1.53323	1.10993	-0.466109	-0.579125	0.40825	no
TCONS_00056190	XLOC_021110	-	9:5758343-5758758	1.62867	1.11009	-0.553023	-0.619125	0.6135	no
TCONS_00042676	XLOC_016058	IBSP	4:47123220-47124441	1.38232	1.11017	-0.316305	-0.253418	0.7304	no
TCONS_00037439	XLOC_014059	SPATA17	3:20778534-20869061	1.18327	1.11018	-0.0919883	-0.0627574	0.9223	no
TCONS_00005291	XLOC_001716	-	1:58608286-58648252	1.68315	1.1102	-0.600337	-0.196624	0.6999	no
TCONS_00047804	XLOC_017957	-	5:23622964-23623886	0.310653	1.11049	1.83782	1.54449	0.10145	no
TCONS_00052660	XLOC_019830	RFWD2	8:7182865-7311029	2.31948	1.11087	-1.06211	-0.385241	0.4657	no
TCONS_00008535	XLOC_003129	-	1:112616472-112617120	1.44107	1.11091	-0.375396	-0.383297	0.6964	no
TCONS_00007766	XLOC_002477	SYTL2	1:194839986-194854950	0.927	1.11111	0.261366	0.132908	0.86295	no
TCONS_00031523	XLOC_011884	HINFP	24:4252828-4445170	0.304694	1.11129	1.8668	0.126017	0.44685	no
TCONS_00061324	XLOC_024659	-	Un_random:32785780-32786438	1.91605	1.11131	-0.78587	-0.843836	0.389	no
TCONS_00057456	XLOC_021893	PIGV	Un_random:29847275-29857217	1.89648	1.11148	-0.770848	-0.371132	0.63345	no
TCONS_00034396	XLOC_013044	MIR3187	28:2317102-2318073	0.539431	1.11154	1.04305	0.895715	0.3506	no
TCONS_00016948	XLOC_006381	CABIN1	15:8376264-8470742	0.844208	1.1116	0.396968	0.206866	0.74455	no
TCONS_00040249	XLOC_015290	RAPGEF2	4:23135493-23312799	0	1.1117	inf	nan	0.17865	no
TCONS_00014791	XLOC_005607	-	13:12112255-12113338	1.17015	1.11173	-0.0738827	-0.0740832	0.9328	no
TCONS_00062297	XLOC_025577	ENSGALG00000013312	W_random:269675-381061	0.947716	1.11177	0.23033	0.195624	0.7699	no
TCONS_00035327	XLOC_013370	RBKS	3:28785662-28856696	1.02365	1.11195	0.119362	0.0465378	0.92575	no
TCONS_00008511	XLOC_003105	-	1:106338592-106339761	1.87275	1.1121	-0.751874	-0.822913	0.3283	no
TCONS_00032340	XLOC_012212	SRGAP2	26:2176181-2283205	1.47108	1.11218	-0.40349	-0.339858	0.6327	no
TCONS_00059371	XLOC_023065	GGA.17008	Un_random:34898600-34900515	1.08676	1.11239	0.0336327	0.0211397	0.97815	no
TCONS_00050373	XLOC_019025	VWC2L	7:4118570-4156333	0.407799	1.11261	1.44802	0.787756	0.25655	no
TCONS_00003785	XLOC_001207	ALKBH8	1:184881435-184927045	1.50105	1.11262	-0.432005	-0.245127	0.73895	no
TCONS_00046221	XLOC_017438	UEVLD	5:13665054-13676422	0.613726	1.11269	0.858381	0.35046	0.6378	no
TCONS_00046291	XLOC_017458	ENSGALG00000006699	5:15799325-15807119	1.2184	1.11296	-0.130577	-0.131356	0.854	no
TCONS_00039922	XLOC_015195	-	4:11110902-11117611	0	1.1131	inf	nan	0.2115	no
TCONS_00008207	XLOC_002801	-	1:61437964-61463091	3.39724	1.11333	-1.60948	-0.145743	0.2786	no
TCONS_00023864	XLOC_008832	NECAB1	2:129397208-129453174	0.497159	1.11335	1.16313	1.00784	0.16715	no
TCONS_00045357	XLOC_017142	C14ORF118	5:40970570-41010602	0.741196	1.11351	0.587189	0.316805	0.6443	no
TCONS_00020487	XLOC_007631	-	18:2221034-2267885	0.704838	1.11356	0.659819	0.382357	0.617	no
TCONS_00022788	XLOC_008455	CDK13	2:50005314-50067531	1.97678	1.11383	-0.827625	-0.424284	0.5876	no
TCONS_00027909	XLOC_010516	ZNF512B	20:9433885-9470363	0.899025	1.11418	0.309554	0.166798	0.82	no
TCONS_00020418	XLOC_007601	XYLT2	18:10356966-10370856	1.10974	1.11423	0.00581913	0.00310315	0.99595	no
TCONS_00022305	XLOC_008297	PPP1R9A	2:23676713-23827703	0.64405	1.11443	0.791056	0.465482	0.5251	no
TCONS_00000439	XLOC_000130	ZNF800	1:22387761-22402670	1.08966	1.11447	0.0324789	0.0353795	0.95975	no
TCONS_00008249	XLOC_002843	-	1:69654986-69735898	0.892508	1.11466	0.320668	0.0874	0.91665	no
TCONS_00031482	XLOC_011870	TBCEL	24:3590767-3615385	0.340959	1.1147	1.70899	0.571389	0.6036	no
TCONS_00026804	XLOC_009735	-	2:143590852-143627930	0.692063	1.11473	0.687715	0.0897571	0.66385	no
TCONS_00061282	XLOC_024617	-	Un_random:30859498-30861109	1.02141	1.11476	0.126177	0.131721	0.8657	no
TCONS_00030955	XLOC_011657	GALE	23:5858460-5868167	0.00131218	1.11496	9.7308	0.103245	0.27095	no
TCONS_00014813	XLOC_005629	-	13:15582734-15583683	0.52707	1.11503	1.08102	0.99049	0.2672	no
TCONS_00063156	XLOC_025860	gga-mir-24	Z:40977918-41159548	0.889256	1.11506	0.326451	0.216412	0.7582	no
TCONS_00043953	XLOC_016565	-	4:47510114-47511280	1.22238	1.11526	-0.132313	-0.136299	0.8722	no
TCONS_00010455	XLOC_003985	FAM96A	10:21902305-21906994	1.25944	1.11564	-0.174917	-0.110359	0.8808	no
TCONS_00051576	XLOC_019398	RFTN2	7:11240025-11296939	1.65255	1.11595	-0.566424	-0.187085	0.808	no
TCONS_00018654	XLOC_006995	SEC16A	17:8536713-8563205	1.17785	1.11597	-0.0778657	-0.0354691	0.96525	no
TCONS_00030775	XLOC_011597	-	23:2976431-2983487	0.90307	1.11608	0.305533	0.109215	0.876	no
TCONS_00027506	XLOC_010315	-	2:131243462-131244360	0.929853	1.11615	0.263451	0.262087	0.7635	no
TCONS_00052772	XLOC_019864	VCAM1	8:12552376-12563895	0.704909	1.11616	0.663036	0.588251	0.4075	no
TCONS_00033533	XLOC_012680	ENSGALG00000024105	27:1508186-1511774	0.906885	1.1163	0.299734	0.241249	0.74785	no
TCONS_00043020	XLOC_016159	GGA.39928	4:62441509-62487649	0.663564	1.11633	0.750461	0.67112	0.3619	no
TCONS_00001642	XLOC_000534	PNPLA3	1:71188203-71270461	0	1.11669	inf	nan	0.08475	no
TCONS_00024419	XLOC_008999	CRYGN	2:6186885-6193675	1.05468	1.11693	0.0827332	0.0827988	0.91015	no
TCONS_00032592	XLOC_012302	-	26:499875-500676	0.781799	1.1171	0.514885	0.145315	0.845	no
TCONS_00062062	XLOC_025397	-	Un_random:59258418-59259033	1.91002	1.11724	-0.773639	-0.763456	0.4475	no
TCONS_00055937	XLOC_021016	ACTL6A	9:18635711-18653753	0.369548	1.11729	1.59617	0.500599	0.52545	no
TCONS_00062317	XLOC_025589	-	W_random:116131-117179	0.915679	1.11772	0.28764	0.291556	0.7381	no
TCONS_00055264	XLOC_020811	PLCH1	9:24546325-24600352	1.38568	1.11775	-0.309998	-0.251319	0.70095	no
TCONS_00022153	XLOC_008247	-	2:17278573-17301846	0.653013	1.11796	0.775686	0.486227	0.52065	no
TCONS_00007192	XLOC_002319	KIAA0564	1:170262538-170444905	0.609741	1.11809	0.874762	0.340081	0.5876	no
TCONS_00045540	XLOC_017208	WDR25	5:51078876-51137847	0.592011	1.11823	0.917524	0.495536	0.48465	no
TCONS_00029698	XLOC_011175	MFN2	21:5529188-5725137	0.320789	1.11827	1.80157	0.216241	0.7037	no
TCONS_00021761	XLOC_008138	ENSGALG00000019713	2:375153-379552	1.2458	1.11835	-0.155701	-0.15558	0.82895	no
TCONS_00012182	XLOC_004699	EMC3	12:2555939-2700257	1.10363	1.1185	0.0193036	0.00129954	0.4813	no
TCONS_00001618	XLOC_000527	PPFIBP1	1:70359539-70459960	1.19523	1.11855	-0.0956533	-0.0315399	0.97035	no
TCONS_00015017	XLOC_005705	-	14:4089204-4091528	0.635903	1.11856	0.814768	0.246686	0.77865	no
TCONS_00017457	XLOC_006538	FAM109A	15:6149085-6151572	1.13327	1.11857	-0.0188348	-0.0185953	0.9817	no
TCONS_00038874	XLOC_014512	ENSGALG00000016508	3:107275137-107283554	1.94876	1.1186	-0.800862	-0.41766	0.5789	no
TCONS_00045883	XLOC_017328	LRRC10B	5:311749-312454	1.33675	1.11874	-0.256858	-0.268353	0.77645	no
TCONS_00001522	XLOC_000495	PIK3C2G	1:66133893-66339545	1.83396	1.11875	-0.713074	-0.345174	0.62665	no
TCONS_00007264	XLOC_002340	HTR2A	1:172633395-172662791	1.33006	1.11915	-0.249092	-0.240449	0.7382	no
TCONS_00020336	XLOC_007575	PGS1	18:9763882-9787942	1.29555	1.11944	-0.210792	-0.0841699	0.89785	no
TCONS_00063286	XLOC_025909	MFSD7	Z:51614806-51630129	2.04569	1.11951	-0.869724	-0.600436	0.34685	no
TCONS_00008504	XLOC_003098	-	1:102752825-102753424	0.36559	1.1196	1.61468	1.37757	0.18135	no
TCONS_00032118	XLOC_012130	-	25:1345789-1346609	1.7497	1.11963	-0.644085	-0.618088	0.49155	no
TCONS_00009186	XLOC_003614	-	10:7839815-7846443	0.596619	1.11971	0.908239	0.633641	0.35335	no
TCONS_00063079	XLOC_025836	ENSGALG00000023262	Z:35316944-35327055	9.18603	1.11972	-3.0363	-1.50587	0.09165	no
TCONS_00048779	XLOC_018393	ENSGALG00000023599	6:24730383-24758550	2.913	1.11979	-1.37927	-0.298092	0.7508	no
TCONS_00021717	XLOC_008114	-	19:9162683-9225988	0.982684	1.11999	0.188682	0.0639836	0.94005	no
TCONS_00008901	XLOC_003495	-	1:199347088-199347556	1.79988	1.12018	-0.684171	-0.742431	0.51025	no
TCONS_00059509	XLOC_023144	-	Un_random:39368705-39369945	1.32716	1.12019	-0.2446	-0.264444	0.81505	no
TCONS_00035457	XLOC_013421	SMYD3	3:35236591-35567312	1.03157	1.12038	0.11915	0.0275816	0.91265	no
TCONS_00029224	XLOC_011018	CDA	21:4951324-4955039	1.03396	1.12045	0.115892	0.0784961	0.9142	no
TCONS_00039794	XLOC_015150	IL13RA1	4:3386541-3400662	0.808936	1.12048	0.470018	0.248561	0.74195	no
TCONS_00052382	XLOC_019696	-	7:17389638-17390146	0.193084	1.12051	2.53685	1.72259	0.20115	no
TCONS_00025051	XLOC_009204	C3ORF77	2:40668231-40712979	0.645274	1.12063	0.796326	0.623084	0.3808	no
TCONS_00027394	XLOC_010203	-	2:110524019-110526200	2.21627	1.12086	-0.983531	-1.08918	0.16605	no
TCONS_00062104	XLOC_025439	-	Un_random:60994898-60995411	1.52165	1.12097	-0.440884	-0.475276	0.6587	no
TCONS_00015644	XLOC_005907	-	14:247943-454272	1.12155	1.12098	-0.000738439	-0.000192744	0.9579	no
TCONS_00039284	XLOC_014792	-	3:47411838-47412743	0.341639	1.121	1.71424	1.4766	0.1205	no
TCONS_00024655	XLOC_009072	RPP38	2:20523032-20557757	1.414	1.12123	-0.334703	-0.285061	0.69295	no
TCONS_00014743	XLOC_005559	-	13:888670-891066	1.04224	1.12128	0.105465	0.117547	0.8779	no
TCONS_00015211	XLOC_005777	GGA2	14:6961126-6999761	0.0721852	1.12152	3.95761	0.373691	0.37445	no
TCONS_00059845	XLOC_023329	-	Un_random:49394186-49395751	1.86913	1.12166	-0.73673	-0.795157	0.4445	no
TCONS_00012995	XLOC_004946	ARF4	12:8956956-8968074	23.6372	1.12188	-4.39707	-0.844143	0.4796	no
TCONS_00007536	XLOC_002418	FDX1	1:183879964-183899482	2.10327	1.12193	-0.90665	-0.547346	0.4553	no
TCONS_00017447	XLOC_006535	HVCN1	15:6029887-6046816	0.620647	1.12194	0.854147	0.406704	0.57715	no
TCONS_00005197	XLOC_001680	-	1:54592726-54614312	0.62243	1.12214	0.850269	0.466283	0.66685	no
TCONS_00027459	XLOC_010268	-	2:120858456-120862290	1.85726	1.12219	-0.72686	-0.88115	0.23895	no
TCONS_00039670	XLOC_015106	PHKA1	4:1836641-1852904	1.58336	1.12222	-0.496631	-0.269275	0.7242	no
TCONS_00027444	XLOC_010253	-	2:116690307-116710267	0.31582	1.12236	1.82936	0.67984	0.5167	no
TCONS_00062590	XLOC_025697	SLC1A3	Z:10526919-10594747	4.01749	1.1224	-1.8397	-1.25056	0.15325	no
TCONS_00065356	XLOC_026794	-	Z:52728426-52744085	1.84831	1.12252	-0.719459	-0.208369	0.7595	no
TCONS_00057955	XLOC_022155	-	Un_random:46961676-46963043	0.665379	1.12261	0.75461	0.721128	0.4587	no
TCONS_00024900	XLOC_009155	HOXA3	2:32523788-32567851	1.12489	1.12269	-0.0028272	-0.00136408	0.9964	no
TCONS_00048208	XLOC_018230	-	6:10756918-10759125	2.53871	1.12291	-1.17686	-1.0234	0.1654	no
TCONS_00003217	XLOC_001025	FHF-4	1:147184945-147578307	2.1131	1.12388	-0.910878	-0.297825	0.47965	no
TCONS_00044090	XLOC_016702	-	4:83504419-83508448	0.708222	1.12389	0.666225	0.770155	0.29905	no
TCONS_00014828	XLOC_005644	-	13:18335102-18349540	0.667262	1.12396	0.752264	0.290262	0.73615	no
TCONS_00027560	XLOC_010369	-	2:143787043-143788692	1.34442	1.12424	-0.258029	-0.283342	0.7206	no
TCONS_00010610	XLOC_004098	-	10:18930815-18931272	0.400932	1.12443	1.48776	1.33327	0.28925	no
TCONS_00002297	XLOC_000738	EPHA3	1:92450574-92670796	0.0928029	1.12446	3.59891	0.853914	0.2153	no
TCONS_00041643	XLOC_015733	ENSGALG00000004127	4:1346688-1352905	1.14667	1.12453	-0.028125	-0.0263293	0.9692	no
TCONS_00053182	XLOC_020004	-	8:26019728-26021240	1.14759	1.12473	-0.0290296	-0.0140013	0.97605	no
TCONS_00026826	XLOC_009742	TATDN1	2:144102401-144122113	1.53976	1.12484	-0.45298	-0.269975	0.71495	no
TCONS_00046151	XLOC_017420	-	5:11401739-11408373	1.20632	1.12494	-0.100773	-0.0888114	0.90495	no
TCONS_00015324	XLOC_005806	OTOA	14:8966846-9005735	0.217489	1.12505	2.37097	0.979011	0.23315	no
TCONS_00020475	XLOC_007621	CASKIN2	18:10799645-10831393	0.844087	1.12507	0.414553	0.294249	0.6876	no
TCONS_00049343	XLOC_018580	-	6:11493932-11500521	1.27693	1.12509	-0.182632	-0.0768924	0.92615	no
TCONS_00042241	XLOC_015920	ENSGALG00000009128	4:18172996-18194015	1.0977	1.12509	0.0355593	0.0217843	0.97525	no
TCONS_00007073	XLOC_002272	HS6ST3	1:149777703-150061680	0.324959	1.12514	1.79177	0.960896	0.18455	no
TCONS_00011028	XLOC_004248	KCTD15	11:11465151-11660694	1.26591	1.12519	-0.170005	-0.124359	0.86665	no
TCONS_00025296	XLOC_009285	LANCL2	2:51890259-51928875	0.626492	1.1256	0.845331	0.344084	0.59315	no
TCONS_00053248	XLOC_020024	EFCAB7	8:28569508-28644130	1.19301	1.12569	-0.0837986	-0.0343872	0.96105	no
TCONS_00064741	XLOC_026374	RHOBTB3	Z:56256232-56274969	0.505602	1.12586	1.15495	0.364316	0.57875	no
TCONS_00032904	XLOC_012401	PPARD	26:3919360-3937525	0.245658	1.12609	2.1966	0.575581	0.50595	no
TCONS_00041582	XLOC_015713	ENSGALG00000020326	4:235121-245653	1.32783	1.12619	-0.237615	-0.225169	0.75995	no
TCONS_00001771	XLOC_000569	-	1:75801844-75807373	0.932367	1.12637	0.272713	0.322062	0.659	no
TCONS_00052096	XLOC_019558	ZNF148	7:29577202-29668037	0.356392	1.12662	1.66046	0.669141	0.4367	no
TCONS_00056272	XLOC_021192	-	9:17029071-17029987	0.99509	1.12692	0.179483	0.180008	0.84045	no
TCONS_00046763	XLOC_017599	PAPLN	5:28375949-28502549	1.00492	1.12702	0.165435	0.118168	0.87355	no
TCONS_00032071	XLOC_012103	ENSGALG00000010507	25:1706808-1710555	1.18126	1.12775	-0.0668786	-0.027729	0.96915	no
TCONS_00062162	XLOC_025497	-	Un_random:62961599-62962729	0.52809	1.12779	1.09464	1.04638	0.22855	no
TCONS_00011718	XLOC_004475	SLC7A10	11:10700741-10816806	0.982529	1.12788	0.199037	0.0340767	0.82365	no
TCONS_00005354	XLOC_001738	DNM1L	1:61045610-61082475	1.53625	1.12796	-0.445703	-0.115437	0.8927	no
TCONS_00027644	XLOC_010413	ENSGALG00000001694	20:1091406-1126572	0.632324	1.12806	0.835105	0.473603	0.48535	no
TCONS_00036132	XLOC_013631	LAMA4	3:68340005-68439952	0.484704	1.1281	1.21872	0.660786	0.38235	no
TCONS_00014002	XLOC_005326	-	13:17315212-17318989	0.576857	1.1283	0.967859	1.04222	0.16975	no
TCONS_00043662	XLOC_016337	CTNNA2	4:90615792-91075815	0.232393	1.12843	2.27968	0.982655	0.3146	no
TCONS_00010551	XLOC_004039	-	10:6037114-6037480	2.05223	1.12866	-0.862584	-1.03593	0.439	no
TCONS_00031244	XLOC_011798	CEP164	24:5386928-5430708	0.467492	1.12881	1.2718	0.526087	0.4537	no
TCONS_00061114	XLOC_024449	-	Un_random:23869077-23869917	1.15361	1.12891	-0.031225	-0.0287494	0.97675	no
TCONS_00007150	XLOC_002301	PIBF1	1:160198145-160337532	0.0598099	1.12925	4.23884	0.597311	0.41325	no
TCONS_00041801	XLOC_015781	-	4:2503513-2510637	0.653343	1.12929	0.789498	0.360704	0.7043	no
TCONS_00014433	XLOC_005474	-	13:12727716-12765852	0.205698	1.12949	2.45707	0.511747	0.3394	no
TCONS_00049861	XLOC_018743	OBFC1	6:25475908-25522577	0.419263	1.12964	1.42994	0.358884	0.6361	no
TCONS_00027719	XLOC_010440	DHX35	20:3809219-3851815	1.12415	1.12981	0.00724278	0.00446926	0.99575	no
TCONS_00036143	XLOC_013632	TUBE1	3:68442310-68459967	0.707613	1.12984	0.675088	0.43641	0.5743	no
TCONS_00015660	XLOC_005911	-	14:847846-857224	1.09318	1.13004	0.0478347	0.0418282	0.95285	no
TCONS_00058527	XLOC_022527	-	Un_random:5658335-5659331	0.574349	1.13017	0.976535	0.597071	0.37705	no
TCONS_00020723	XLOC_007756	CCT6	19:4836250-4857341	0.561797	1.13026	1.00853	0.183423	0.78205	no
TCONS_00047559	XLOC_017831	LGALS3	5:58849091-58852331	0	1.13039	inf	nan	0.18855	no
TCONS_00011820	XLOC_004503	MPHOSPH6	11:17511739-17524509	0.00611419	1.13055	7.53064	0.229698	0.38265	no
TCONS_00064108	XLOC_026182	TRIM23	Z:19997759-20018389	1.3951	1.13061	-0.303265	-0.285401	0.68845	no
TCONS_00062462	XLOC_025661	DNAI1	Z:7247944-7390055	0.00520066	1.13081	7.76445	0.283576	0.2346	no
TCONS_00016351	XLOC_006121	VRK3	14:15021957-15042017	1.38909	1.13117	-0.296319	-0.119596	0.8815	no
TCONS_00061703	XLOC_025038	-	Un_random:47218967-47219676	1.47274	1.13133	-0.380482	-0.400534	0.67485	no
TCONS_00036562	XLOC_013761	-	3:94327062-94422358	0.781524	1.13144	0.533794	0.338843	0.6306	no
TCONS_00041868	XLOC_015807	MAP7D3	4:4216661-4278718	2.10565	1.13152	-0.896005	-0.31499	0.6922	no
TCONS_00031325	XLOC_011825	SLC37A2	24:216136-242456	2.49625	1.13158	-1.14143	-0.602541	0.4445	no
TCONS_00046177	XLOC_017426	KCNJ11	5:12954539-12957360	1.0454	1.13164	0.114363	0.0991555	0.89175	no
TCONS_00016835	XLOC_006339	UBE3B	15:6898714-6968577	1.19653	1.13168	-0.0804017	-0.0368502	0.9614	no
TCONS_00023304	XLOC_008660	ZADH2	2:93741208-93750309	0.445161	1.13171	1.34611	0.430618	0.61125	no
TCONS_00063207	XLOC_025876	C20ORF134	Z:44129421-44154401	0.198319	1.13178	2.51271	1.05102	0.3884	no
TCONS_00057811	XLOC_022082	-	Un_random:42971056-42972999	0.482823	1.13182	1.22908	1.22423	0.12875	no
TCONS_00011433	XLOC_004388	CTCF	11:1048387-1076923	0.317059	1.13191	1.83593	0.479624	0.56975	no
TCONS_00006915	XLOC_002224	-	1:141221731-141365809	0.667343	1.13191	0.762254	0.323322	0.7316	no
TCONS_00018228	XLOC_006865	FBXW5	17:894096-1293155	1.12166	1.13195	0.0131703	0.0021182	0.9482	no
TCONS_00045056	XLOC_017039	TMEM62	5:28218380-28243451	0.454632	1.13208	1.3162	0.665519	0.35645	no
TCONS_00017657	XLOC_006587	DERL3	15:8213949-8297111	0	1.13216	inf	nan	0.15725	no
TCONS_00041189	XLOC_015592	ARAP2	4:72323482-72456934	0.831052	1.13221	0.446129	0.398696	0.5721	no
TCONS_00046922	XLOC_017636	-	5:33539968-33551832	1.06948	1.13229	0.0823338	0.0525698	0.94115	no
TCONS_00056639	XLOC_021374	-	Un_random:2803061-2803554	1.33682	1.13237	-0.239455	-0.241924	0.8527	no
TCONS_00013654	XLOC_005214	SH3PXD2B	13:8745529-8810902	0.833386	1.13247	0.442411	0.201711	0.79295	no
TCONS_00031804	XLOC_012016	ENSGALG00000024136	25:1187976-1193177	0.068887	1.13264	4.03931	0.373446	0.3179	no
TCONS_00043703	XLOC_016352	C20ORF194	4:92569518-92646879	1.4287	1.13295	-0.33462	-0.163835	0.8427	no
TCONS_00025612	XLOC_009382	TNFRSF11A	2:69434933-69461376	0.906769	1.13302	0.32137	0.162461	0.81915	no
TCONS_00000804	XLOC_000242	LRRIQ1	1:43612547-43715516	0.910694	1.13311	0.315252	0.176694	0.82925	no
TCONS_00038697	XLOC_014458	FAM150B	3:94794097-94806887	0.806063	1.13322	0.491459	0.353056	0.64975	no
TCONS_00003163	XLOC_001005	-	1:142681888-142796796	1.38497	1.1333	-0.289327	-0.0973485	0.9227	no
TCONS_00061251	XLOC_024586	-	Un_random:29593349-29596297	1.36809	1.13346	-0.271428	-0.316209	0.678	no
TCONS_00039088	XLOC_014596	-	3:2377345-2381407	0.991137	1.13347	0.193594	0.104004	0.9107	no
TCONS_00053431	XLOC_020091	-	8:3944836-4007792	2.15716	1.13376	-0.928011	-0.426461	0.66065	no
TCONS_00032522	XLOC_012287	ATP2B4	26:5035801-5066105	1.64282	1.13381	-0.534998	-0.242245	0.74345	no
TCONS_00037129	XLOC_013966	PELI1	3:9548150-9594018	1.27913	1.1339	-0.173871	-0.0859105	0.9061	no
TCONS_00063530	XLOC_025997	IKBKAP	Z:68643984-68654871	1.2091	1.1339	-0.0926409	-0.0475359	0.9443	no
TCONS_00049563	XLOC_018653	2014-03-08	6:18741664-18829686	1.63389	1.13399	-0.526906	-0.286721	0.6663	no
TCONS_00008133	XLOC_002727	-	1:46268650-46275496	0.791648	1.13402	0.51852	0.648702	0.3724	no
TCONS_00034701	XLOC_013174	RTN4	3:2430880-2599760	0.980213	1.13411	0.210398	0.0424073	0.9512	no
TCONS_00028936	XLOC_010932	NPHP4	21:650258-672312	0.933998	1.13413	0.280089	0.182867	0.80075	no
TCONS_00011134	XLOC_004276	PLCG2	11:17363843-17426494	0.863231	1.13425	0.393918	0.39036	0.5834	no
TCONS_00007001	XLOC_002250	ENSGALG00000025489	1:145565444-145581830	2.74663	1.13447	-1.27565	-1.76844	0.01385	no
TCONS_00041558	XLOC_015705	RAB11FIP5	4:93302349-93322028	1.44671	1.13465	-0.350524	-0.217521	0.72455	no
TCONS_00004705	XLOC_001513	IFNG	1:36925484-36929634	0.634617	1.13471	0.838372	0.614109	0.41805	no
TCONS_00036475	XLOC_013733	-	3:85136721-85143735	1.03492	1.13476	0.132867	0.155239	0.8182	no
TCONS_00055305	XLOC_020822	FAM194A	9:25067417-25206237	2.21546	1.13485	-0.965113	-0.323533	0.6834	no
TCONS_00030992	XLOC_011668	-	23:60-4389	1.43996	1.13492	-0.343444	-0.429689	0.5567	no
TCONS_00021674	XLOC_008071	-	19:634504-635216	0.547195	1.13529	1.05294	0.987426	0.31095	no
TCONS_00004710	XLOC_001516	MDM1	1:36985647-37009983	2.20359	1.13539	-0.95667	-0.561413	0.41315	no
TCONS_00039266	XLOC_014774	-	3:42645701-42647251	0.709933	1.13545	0.677513	0.680157	0.39875	no
TCONS_00009316	XLOC_003650	GALK2	10:12016367-12105722	0.00830414	1.13561	7.09542	0.42408	0.35305	no
TCONS_00025889	XLOC_009452	SLC39A6	2:90874841-90893262	1.03588	1.13565	0.132651	0.11486	0.86975	no
TCONS_00034970	XLOC_013255	TASP1	3:13521539-13594619	0.712393	1.13591	0.673108	0.289518	0.679	no
TCONS_00063589	XLOC_026016	-	Z:71332874-71342116	1.85143	1.13606	-0.704603	-0.499226	0.45955	no
TCONS_00060864	XLOC_024199	-	Un_random:16304284-16306705	1.41395	1.13626	-0.315436	-0.357113	0.6466	no
TCONS_00030590	XLOC_011530	ARID1A	23:5617-37384	1.01649	1.13628	0.160723	0.0801159	0.91455	no
TCONS_00007405	XLOC_002379	PDS5B	1:178661156-178772608	1.74686	1.13645	-0.620231	-0.304585	0.5918	no
TCONS_00034797	XLOC_013202	ENSGALG00000023797	3:4366222-4375893	1.66789	1.13661	-0.553287	-0.279948	0.7013	no
TCONS_00060602	XLOC_023937	-	Un_random:9329222-9329978	0.826373	1.13669	0.45997	0.450101	0.62285	no
TCONS_00011771	XLOC_004486	CES3	11:12031439-12053355	1.35337	1.13681	-0.251561	-0.237408	0.7381	no
TCONS_00016502	XLOC_006218	-	14:14422266-14422705	0.484283	1.13686	1.23113	0.980552	0.42625	no
TCONS_00049556	XLOC_018652	ALOX5	6:18711915-18735508	1.56287	1.13689	-0.459109	-0.531539	0.4534	no
TCONS_00047885	XLOC_018038	-	5:39556268-39570609	0.866902	1.13691	0.391175	0.133229	0.8848	no
TCONS_00025330	XLOC_009297	TNS3	2:56173932-56403384	2.16578	1.13696	-0.929709	-0.574653	0.45	no
TCONS_00004154	XLOC_001336	PGM2L1	1:200818592-200844223	1.54499	1.13697	-0.442406	-0.197063	0.78925	no
TCONS_00014179	XLOC_005384	ARAP3	13:1699730-1716015	1.97076	1.13726	-0.793192	-0.281668	0.6994	no
TCONS_00026065	XLOC_009507	RAB12	2:101591560-101620409	1.91535	1.13733	-0.751952	-0.165479	0.84235	no
TCONS_00015441	XLOC_005845	C16ORF5	14:13112627-13132789	0.553328	1.13735	1.03948	0.30334	0.681	no
TCONS_00026997	XLOC_009806	-	2:277850-278749	1.59964	1.13764	-0.491704	-0.51566	0.56165	no
TCONS_00036117	XLOC_013624	COL10A1	3:66527629-66649998	1.0782	1.13813	0.0780438	0.00590337	0.954	no
TCONS_00021723	XLOC_008120	-	19:9814924-9874131	0.934806	1.13829	0.284131	0.0605307	0.9059	no
TCONS_00058543	XLOC_022539	-	Un_random:6444726-6445741	2.00861	1.13838	-0.819217	-0.36563	0.73855	no
TCONS_00020521	XLOC_007665	-	18:8198158-8204701	0.698282	1.13856	0.705325	0.82088	0.26105	no
TCONS_00013780	XLOC_005259	TIMD4	13:11525676-11573991	0.308665	1.13879	1.88339	0.78608	0.26885	no
TCONS_00047730	XLOC_017883	-	5:3413707-3417527	0.716314	1.13886	0.668925	0.7712	0.3032	no
TCONS_00013613	XLOC_005207	ARHGEF37	13:8435315-8447877	0.445552	1.13888	1.35395	0.402507	0.59305	no
TCONS_00050186	XLOC_018898	-	6:18265650-18266118	1.12274	1.13931	0.0211363	0.021748	0.9579	no
TCONS_00009504	XLOC_003697	SLCO3A1	10:16037248-16150985	1.40771	1.13934	-0.305143	-0.204514	0.74765	no
TCONS_00028167	XLOC_010599	CEBPB	20:13542909-13770727	2.29479	1.13943	-1.01005	-0.316193	0.7074	no
TCONS_00041539	XLOC_015699	ATRN	4:92728862-92867792	2.61195	1.1395	-1.19673	-0.578428	0.502	no
TCONS_00027521	XLOC_010330	-	2:133805301-133805759	1.07848	1.13959	0.0795158	0.0822464	0.94595	no
TCONS_00051183	XLOC_019277	ENSGALG00000012385	7:33175486-33326875	0.91607	1.13967	0.315083	0.152879	0.82405	no
TCONS_00041176	XLOC_015587	RFC1	4:71210018-71468813	0.490201	1.13968	1.21719	0.247197	0.7389	no
TCONS_00062256	XLOC_025558	ENSGALG00000022677	W_random:401029-403488	0	1.14014	inf	nan	0.2177	no
TCONS_00002247	XLOC_000720	HHLA2	1:90764246-90820265	3.74243	1.1404	-1.71443	-0.426776	0.6528	no
TCONS_00033594	XLOC_012705	ENSGALG00000009935	27:3161655-3170065	0.275978	1.14052	2.04707	0.822277	0.29705	no
TCONS_00049919	XLOC_018761	ABLIM1	6:29280227-29463066	3.57274	1.14068	-1.64713	-0.965471	0.20685	no
TCONS_00004778	XLOC_001536	PPP1R12A	1:41440024-41565316	0.632203	1.1409	0.851711	0.176851	0.78155	no
TCONS_00050336	XLOC_019014	ENSGALG00000021116	7:2221494-2348362	0.966711	1.14094	0.239063	0.0178545	0.26385	no
TCONS_00039904	XLOC_015186	CLCN5	4:9618848-9661028	1.93798	1.14096	-0.764305	-0.316721	0.69175	no
TCONS_00022723	XLOC_008432	MLH1	2:46062241-46078825	0.544461	1.14152	1.06805	0.526276	0.46395	no
TCONS_00025742	XLOC_009423	GRB10	2:83039774-83234014	1.85321	1.1418	-0.698712	-0.149278	0.86205	no
TCONS_00046589	XLOC_017548	-	5:25337693-25348728	1.00779	1.14189	0.180225	0.216208	0.76685	no
TCONS_00059154	XLOC_022960	TRMU	Un_random:28856489-28868170	0.294573	1.14199	1.95486	0.639014	0.4205	no
TCONS_00030384	XLOC_011451	GGA.43863	23:2895247-2973110	2.08991	1.142	-0.871875	-0.386143	0.60845	no
TCONS_00051119	XLOC_019261	CCDC93	7:30475720-30510932	0.738586	1.14201	0.628732	0.3832	0.59865	no
TCONS_00001962	XLOC_000636	STYK1	1:81511152-81580293	0.789022	1.14209	0.533537	0.198405	0.8063	no
TCONS_00032988	XLOC_012422	USP49	26:4791083-4825806	1.76665	1.14211	-0.629312	-0.307253	0.69875	no
TCONS_00030319	XLOC_011426	-	23:1604027-1614212	1.11664	1.14217	0.0326119	0.0210827	0.97735	no
TCONS_00015282	XLOC_005795	XYLT1	14:8212413-8324011	0.87652	1.1422	0.381957	0.262062	0.70245	no
TCONS_00049359	XLOC_018585	RUFY2	6:11681167-11705808	0.647714	1.14242	0.818662	0.57727	0.40105	no
TCONS_00054748	XLOC_020609	BOK	9:6137781-6158212	1.40241	1.14253	-0.295673	-0.195761	0.7914	no
TCONS_00004285	XLOC_001377	UPF2	1:6378442-6452143	1.14322	1.14269	-0.000669298	-0.000383234	0.99825	no
TCONS_00027835	XLOC_010485	C20H20ORF177	20:6842074-6849989	0.354	1.14274	1.69067	0.643931	0.3395	no
TCONS_00059295	XLOC_023021	SENP1	Un_random:31484513-31500295	1.14393	1.14288	-0.00132648	-0.0010676	0.9968	no
TCONS_00010541	XLOC_004029	-	10:4623749-4624211	0.461184	1.14292	1.30931	1.19957	0.31715	no
TCONS_00040984	XLOC_015531	FAM149A	4:63164123-63192383	0.795743	1.14296	0.522402	0.284793	0.69335	no
TCONS_00023773	XLOC_008801	CRISPLD1	2:123275089-123313384	0.952068	1.14296	0.263634	0.249528	0.7316	no
TCONS_00042935	XLOC_016134	LARP7	4:58637694-58665384	1.6733	1.14299	-0.549882	-0.209773	0.80095	no
TCONS_00031069	XLOC_011729	C11ORF61	24:270408-291387	1.55929	1.14307	-0.447976	-0.390257	0.59975	no
TCONS_00037222	XLOC_013995	ENSGALG00000023619	3:14395944-14433884	0.726169	1.14322	0.654728	0.140199	0.7045	no
TCONS_00001453	XLOC_000478	CACNA1C	1:63339013-63750089	0.509458	1.14372	1.16669	0.974695	0.16105	no
TCONS_00030567	XLOC_011518	ENSGALG00000024064	23:5607850-5731830	1.19952	1.14385	-0.0685547	-0.0195939	0.98095	no
TCONS_00015323	XLOC_005806	OTOA	14:8966846-9005735	0.345767	1.14392	1.72612	0.888635	0.2853	no
TCONS_00056581	XLOC_021342	ENSGALG00000012961	Un_random:405480-406095	1.31701	1.14401	-0.203163	-0.213884	0.8366	no
TCONS_00042375	XLOC_015964	RNF150	4:30904184-31027911	1.32	1.1442	-0.206188	-0.110525	0.8355	no
TCONS_00007548	XLOC_002422	-	1:184496427-184531216	2.22817	1.14436	-0.961316	-0.422848	0.5747	no
TCONS_00003120	XLOC_000989	GCC2	1:140458651-140484448	0.0161889	1.1445	6.14356	0.784309	0.3435	no
TCONS_00058335	XLOC_022403	-	Un_random:61585055-61586525	1.36223	1.14461	-0.251113	-0.143406	0.84935	no
TCONS_00008290	XLOC_002884	-	1:75465464-75466693	1.64728	1.14469	-0.525128	-0.569498	0.4945	no
TCONS_00059439	XLOC_023108	-	Un_random:37113072-37118028	1.04737	1.14483	0.128359	0.125636	0.89765	no
TCONS_00017485	XLOC_006543	NAA25	15:6317960-6358635	1.04867	1.14489	0.126651	0.0946921	0.8968	no
TCONS_00001808	XLOC_000586	-	1:79212770-79227841	0.0427275	1.14492	4.74394	1.81726	0.43885	no
TCONS_00010542	XLOC_004030	-	10:4653421-4655201	0.89258	1.14492	0.359191	0.347647	0.6661	no
TCONS_00034584	XLOC_013116	-	28:1708510-1709060	0.292149	1.14497	1.97053	1.56797	0.17145	no
TCONS_00012789	XLOC_004891	FANCD2	12:2555939-2700257	1.1557	1.14501	-0.0134092	-0.00149599	0.78835	no
TCONS_00027031	XLOC_009840	-	2:9495099-9495870	2.24706	1.14556	-0.971978	-1.07237	0.2544	no
TCONS_00043780	XLOC_016393	-	4:2839875-2840533	2.17044	1.14561	-0.921868	-1.01015	0.30735	no
TCONS_00061976	XLOC_025311	-	Un_random:55612464-55613171	1.75817	1.14579	-0.617725	-0.665442	0.4922	no
TCONS_00036306	XLOC_013676	EPHA7	3:76598797-76748786	1.27694	1.14589	-0.156215	-0.152941	0.80105	no
TCONS_00058818	XLOC_022730	ENSGALG00000010916	Un_random:16751219-16756592	1.48823	1.14596	-0.37705	-0.370386	0.59675	no
TCONS_00061496	XLOC_024831	-	Un_random:39301265-39303028	1.37033	1.14611	-0.257778	-0.276293	0.73465	no
TCONS_00051520	XLOC_019382	PCNT	7:7013710-7112929	0.863494	1.14639	0.408837	0.18405	0.7904	no
TCONS_00017594	XLOC_006570	-	15:7764493-7767264	1.14868	1.14642	-0.00284351	-0.00312495	0.9917	no
TCONS_00065409	XLOC_026844	-	Z:61688229-61689093	0.540922	1.14651	1.08376	0.964891	0.29315	no
TCONS_00013531	XLOC_005183	-	13:3967379-3989120	1.76754	1.14667	-0.624287	-0.238286	0.82255	no
TCONS_00037717	XLOC_014147	NANP	3:33236966-33242623	1.18222	1.14707	-0.0435422	-0.0266821	0.96985	no
TCONS_00049108	XLOC_018498	DPYSL4	6:36878467-36889907	0.612759	1.14756	0.905183	0.582385	0.6114	no
TCONS_00009777	XLOC_003788	RBPMS2	10:463463-484690	0.438656	1.14764	1.38751	0.524276	0.50015	no
TCONS_00061073	XLOC_024408	-	Un_random:22717720-22719196	1.24416	1.14777	-0.116346	-0.120493	0.88365	no
TCONS_00037529	XLOC_014092	-	3:25994191-26069079	0.283081	1.14779	2.01956	0.893127	0.32375	no
TCONS_00034638	XLOC_013152	ENSGALG00000024017	2_random:135132-138207	2.22506	1.14794	-0.954797	-0.333983	0.67855	no
TCONS_00051213	XLOC_019286	LYPD6B	7:36470149-36502823	1.35769	1.14809	-0.241917	-0.237464	0.73855	no
TCONS_00033282	XLOC_012577	ETV4	27:3278587-3295425	0.362575	1.14814	1.66294	0.903831	0.2224	no
TCONS_00014409	XLOC_005465	SGCD	13:11584203-11949723	0.788632	1.14823	0.541993	0.445941	0.54715	no
TCONS_00008660	XLOC_003254	-	1:142821333-142822338	1.46512	1.1484	-0.351389	-0.367581	0.66435	no
TCONS_00018532	XLOC_006960	PPAPDC3	17:6775999-6784694	0.583525	1.14849	0.976869	0.90506	0.31975	no
TCONS_00049226	XLOC_018536	-	6:5955837-5957726	1.04212	1.14871	0.140497	0.129579	0.8531	no
TCONS_00014602	XLOC_005526	UBE2B	13:16292500-16310585	0.360064	1.14874	1.67372	0.426206	0.5477	no
TCONS_00014601	XLOC_005526	UBE2B	13:16292500-16310585	1.26224	1.14874	-0.135943	-0.0558381	0.94555	no
TCONS_00030032	XLOC_011316	CRMP2A	22:461997-505520	0.995448	1.14889	0.206819	0.11057	0.87955	no
TCONS_00045457	XLOC_017179	-	5:47291130-47293182	3.0693	1.14897	-1.41757	-0.74465	0.3428	no
TCONS_00044802	XLOC_016964	PRR5L	5:21123788-21180199	0.496549	1.14921	1.21063	0.501341	0.58605	no
TCONS_00033289	XLOC_012578	PHB	27:3312619-3321764	0.00209802	1.14922	9.09741	0.144538	0.1255	no
TCONS_00030997	XLOC_011673	-	23:180393-194583	1.62889	1.14939	-0.503027	-0.0739692	0.78625	no
TCONS_00064874	XLOC_026419	CAAP1	Z:66769582-66788681	1.2524	1.14946	-0.123733	-0.0945776	0.8961	no
TCONS_00064618	XLOC_026341	PPIP5K2	Z:48894420-48948863	2.103	1.14953	-0.871405	-0.540258	0.46455	no
TCONS_00037960	XLOC_014225	ENSGALG00000011345	3:44280916-44313843	0.489615	1.14962	1.23144	0.533224	0.38915	no
TCONS_00001886	XLOC_000614	ATN1	1:80460423-80483729	1.50038	1.14989	-0.383835	-0.107796	0.89715	no
TCONS_00054306	XLOC_020368	-	8:29779000-29785367	0.34754	1.14993	1.72629	0.984044	0.20105	no
TCONS_00012439	XLOC_004775	ENSGALG00000006204	12:10758509-10782787	1.53031	1.15008	-0.412084	-0.341935	0.6265	no
TCONS_00023016	XLOC_008541	RPP40	2:66744637-66756702	0.510832	1.1503	1.17109	0.611419	0.42955	no
TCONS_00012887	XLOC_004919	IQSEC1	12:5458926-5520196	2.83701	1.15067	-1.3019	-0.564347	0.497	no
TCONS_00061456	XLOC_024791	-	Un_random:37980335-37980981	2.16544	1.1507	-0.912147	-1.00997	0.30705	no
TCONS_00005555	XLOC_001805	ENSGALG00000022988	1:70993444-71057802	0.44467	1.15073	1.37174	0.250779	0.6881	no
TCONS_00000238	XLOC_000074	SEMA3A	1:9427237-9615738	0.712081	1.15084	0.692574	0.818682	0.24315	no
TCONS_00063229	XLOC_025884	C5ORF13	Z:45605088-45623694	0.643624	1.15085	0.838408	0.240359	0.74205	no
TCONS_00065187	XLOC_026625	-	Z:25894294-25894661	1.4603	1.15125	-0.343062	-0.395034	0.7734	no
TCONS_00003562	XLOC_001138	TRPC4	1:176097669-176239184	0.782805	1.15135	0.556595	0.326429	0.65275	no
TCONS_00055854	XLOC_020994	CAPN10	9:16795397-16813836	1.62296	1.15146	-0.495168	-0.171836	0.79	no
TCONS_00024851	XLOC_009140	FAM126A	2:30925858-30963519	3.03465	1.15152	-1.39799	-0.827886	0.24785	no
TCONS_00039986	XLOC_015216	-	4:12293451-12317134	2.2002	1.15164	-0.933942	-0.407801	0.71665	no
TCONS_00041680	XLOC_015746	CXORF9	4:1622400-1624830	0.549382	1.15206	1.06833	0.693088	0.3141	no
TCONS_00027111	XLOC_009920	-	2:26240342-26514411	1.8725	1.15242	-0.700298	-0.0843309	0.74305	no
TCONS_00064258	XLOC_026234	KIAA2026	Z:28358878-28420752	0.455072	1.15268	1.34083	0.437623	0.62215	no
TCONS_00037329	XLOC_014025	SOS1	3:17636654-17695633	1.09785	1.15278	0.070444	0.041735	0.9542	no
TCONS_00037330	XLOC_014025	SOS1	3:17636654-17695633	1.09785	1.15278	0.070444	0.0419837	0.9563	no
TCONS_00040430	XLOC_015348	SLC20A2	4:35304370-35364637	3.86074	1.15292	-1.74359	-0.508046	0.59615	no
TCONS_00001774	XLOC_000571	NTF3	1:76251383-76311515	0.979243	1.15317	0.235867	0.268326	0.7034	no
TCONS_00006680	XLOC_002144	PRPS2	1:126835170-126861059	0.000968284	1.15322	10.2179	0.29827	0.3961	no
TCONS_00007836	XLOC_002497	LCMT2	1:199151755-199174930	3.05087	1.15335	-1.40339	-0.63095	0.42635	no
TCONS_00011559	XLOC_004426	MT3	11:2100506-2104133	0	1.1534	inf	nan	0.2408	no
TCONS_00041485	XLOC_015679	RMND5A	4:88868767-88890847	0.988024	1.15343	0.223308	0.0706337	0.9292	no
TCONS_00039959	XLOC_015210	ARHGEF9	4:11778044-11964899	1.39996	1.15362	-0.279219	-0.111564	0.8436	no
TCONS_00009187	XLOC_003614	-	10:7839815-7846443	1.34008	1.1538	-0.215928	-0.222638	0.75595	no
TCONS_00028049	XLOC_010562	ZSWIM3	20:10476003-10479580	1.08432	1.15382	0.0896339	0.0772953	0.9142	no
TCONS_00024333	XLOC_008972	ALS2CL	2:3131738-3175040	1.39111	1.15413	-0.26943	-0.209095	0.7787	no
TCONS_00035976	XLOC_013578	VNN1	3:58733465-58758875	1.63055	1.15418	-0.498495	-0.435282	0.5586	no
TCONS_00009821	XLOC_003801	ENSGALG00000002097	10:763827-766767	0.591748	1.15419	0.963824	0.506375	0.5192	no
TCONS_00000600	XLOC_000172	-	1:32469857-32482547	0.819112	1.15422	0.494781	0.646293	0.34915	no
TCONS_00051170	XLOC_019273	-	7:32825588-32839305	0.706649	1.15453	0.708237	0.503861	0.48735	no
TCONS_00015469	XLOC_005855	XPO6	14:13710183-13773326	1.76552	1.15467	-0.61261	-0.247053	0.75565	no
TCONS_00015714	XLOC_005931	ADAP1	14:2181192-2230957	1.29167	1.15482	-0.161573	-0.0773681	0.91655	no
TCONS_00029855	XLOC_011249	KCTD9	22:825698-833762	3.0027	1.15488	-1.37852	-0.596675	0.42875	no
TCONS_00039101	XLOC_014609	-	3:3293651-3294149	1.75609	1.15495	-0.60453	-0.666718	0.5434	no
TCONS_00052649	XLOC_019828	SEC16B	8:6926276-6937587	1.00932	1.15514	0.194695	0.173458	0.80775	no
TCONS_00065473	XLOC_026908	-	Z:74192258-74193097	1.35059	1.15523	-0.225401	-0.233576	0.7964	no
TCONS_00038415	XLOC_014368	MMS22L	3:75111719-75199441	0.335991	1.15533	1.78181	1.02115	0.1668	no
TCONS_00050840	XLOC_019168	SCN9A	7:20980593-21018733	1.38525	1.15546	-0.261679	-0.138751	0.84895	no
TCONS_00006202	XLOC_001993	ACP6	1:95758585-95765792	0.36112	1.15569	1.67821	0.355987	0.61495	no
TCONS_00031200	XLOC_011778	USP2	24:4212513-4220578	0.264921	1.15599	2.1255	0.634506	0.4244	no
TCONS_00019106	XLOC_007124	ASB6	17:6201132-6206198	0.463974	1.15611	1.31716	0.432639	0.62395	no
TCONS_00058060	XLOC_022220	-	Un_random:51071386-51074427	3.58362	1.15641	-1.63176	-2.03297	0.1411	no
TCONS_00065339	XLOC_026777	-	Z:49359688-49360760	0.726767	1.15654	0.670249	0.661101	0.4418	no
TCONS_00042394	XLOC_015970	ANAPC10	4:31796421-32132648	1.40895	1.15662	-0.2847	-0.0769609	0.91985	no
TCONS_00016305	XLOC_006107	RNPS1	14:14581607-14591699	1.5358	1.15673	-0.40894	-0.136799	0.8596	no
TCONS_00033120	XLOC_012527	-	27:1046593-1047787	3.16873	1.15676	-1.45382	-0.654507	0.4005	no
TCONS_00057655	XLOC_022001	LRRC46	Un_random:36683704-36686852	4.03587	1.15707	-1.8024	-0.675778	0.48095	no
TCONS_00065302	XLOC_026740	-	Z:43195435-43195976	1.75967	1.15738	-0.604437	-0.651407	0.54225	no
TCONS_00028779	XLOC_010803	-	20:554197-559306	1.09395	1.15746	0.0814112	0.103056	0.88975	no
TCONS_00017290	XLOC_006492	-	15:2795257-2806104	0.843438	1.15762	0.456802	0.501682	0.475	no
TCONS_00045138	XLOC_017072	GPR176	5:31813798-31847162	1.26375	1.15791	-0.12618	-0.0710895	0.92415	no
TCONS_00055623	XLOC_020916	-	9:9296228-9309597	1.01947	1.15792	0.183725	0.0879136	0.9066	no
TCONS_00032035	XLOC_012095	GON4L	25:1543141-1566754	0.503936	1.15818	1.20054	0.452031	0.58665	no
TCONS_00060369	XLOC_023704	-	Un_random:2555783-2556771	1.04158	1.1583	0.153235	0.154645	0.8631	no
TCONS_00050277	XLOC_018989	-	6:36817327-36818412	1.07698	1.15833	0.10506	0.105769	0.8995	no
TCONS_00055494	XLOC_020878	LRRC33	9:5725033-5729510	0.406661	1.15851	1.51037	1.16951	0.1121	no
TCONS_00038367	XLOC_014352	CEP57L1	3:69688145-69701075	1.13783	1.15855	0.0260374	0.0199658	0.97585	no
TCONS_00062798	XLOC_025757	MTX3	Z:21479205-21489893	3.47944	1.1586	-1.58648	-0.761955	0.29525	no
TCONS_00050657	XLOC_019115	RAPH1	7:14596842-14674153	1.06976	1.15863	0.115125	0.0592326	0.94105	no
TCONS_00023305	XLOC_008660	ZADH2	2:93741208-93750309	2.64422	1.15871	-1.19032	-0.547791	0.49505	no
TCONS_00034248	XLOC_012994	BTN1A1	28:788957-794489	0.693823	1.15878	0.739968	0.523938	0.4405	no
TCONS_00023315	XLOC_008665	-	2:94732313-94735384	0.000186959	1.15882	12.5976	0.0675193	0.1619	no
TCONS_00028299	XLOC_010634	ZNF341	20:2135253-2150011	2.25606	1.15889	-0.961063	-0.430366	0.62435	no
TCONS_00015740	XLOC_005939	INTS1	14:2565452-2596248	1.85839	1.15899	-0.681178	-0.564524	0.4218	no
TCONS_00008458	XLOC_003052	-	1:87531832-87533106	1.19591	1.15909	-0.0451228	-0.0476213	0.9531	no
TCONS_00042234	XLOC_015919	MAMLD1	4:17938834-18016117	0.920563	1.15917	0.3325	0.284813	0.71855	no
TCONS_00018297	XLOC_006895	COBRA1	17:2302406-2313615	0.000251205	1.1592	12.172	0.0352954	0.18455	no
TCONS_00058792	XLOC_022715	-	Un_random:16038312-16041796	1.53295	1.15927	-0.403088	-0.116256	0.8376	no
TCONS_00001993	XLOC_000642	DUSP12	1:82395204-82403231	1.67858	1.1593	-0.533993	-0.298429	0.67105	no
TCONS_00050687	XLOC_019124	-	7:15359671-15454212	1.1045	1.15937	0.0699556	0.0209678	0.9741	no
TCONS_00055412	XLOC_020855	PARL	9:3613732-3635684	1.6793	1.15943	-0.534451	-0.197166	0.7956	no
TCONS_00005292	XLOC_001716	AKR1D1	1:58608286-58648252	1.58893	1.15964	-0.454381	-0.277228	0.6882	no
TCONS_00011773	XLOC_004486	CES3	11:12031439-12053355	1.02856	1.15966	0.173078	0.0660188	0.9391	no
TCONS_00001078	XLOC_000346	-	1:51763635-51770122	0.882318	1.16007	0.394837	0.399533	0.6159	no
TCONS_00026661	XLOC_009694	-	2:133983904-134180495	1.06482	1.16008	0.12361	0.0458459	0.948	no
TCONS_00035678	XLOC_013489	SFT2D1	3:44715953-44730887	0	1.16032	inf	nan	0.1754	no
TCONS_00056643	XLOC_021378	-	Un_random:3061973-3063224	0.71597	1.16036	0.696597	0.429908	0.64515	no
TCONS_00033792	XLOC_012785	-	27:26469-71855	0.852527	1.1604	0.444808	0.0888484	0.65385	no
TCONS_00060562	XLOC_023897	-	Un_random:8116987-8125057	0.857212	1.16067	0.437238	0.198736	0.79485	no
TCONS_00026274	XLOC_009565	-	2:113329060-113370297	0.514516	1.16077	1.17379	0.44182	0.5647	no
TCONS_00017983	XLOC_006734	GGA.29894	16:1370-11718	1.21773	1.1609	-0.0689474	-0.0582447	0.9394	no
TCONS_00033514	XLOC_012675	-	27:1314007-1317351	0.400617	1.16111	1.53521	0.674559	0.4328	no
TCONS_00008368	XLOC_002962	-	1:80836029-80940698	1.22995	1.16117	-0.0830215	-0.0188576	0.94865	no
TCONS_00045535	XLOC_017207	C14ORF68	5:51040594-51078620	0.443376	1.16131	1.38915	0.577129	0.50895	no
TCONS_00002834	XLOC_000895	SH3KBP1	1:123425183-123649568	1.26467	1.16133	-0.122979	-0.019286	0.87215	no
TCONS_00060805	XLOC_024140	-	Un_random:14978505-14979607	1.29891	1.16164	-0.161141	-0.171068	0.8407	no
TCONS_00050966	XLOC_019208	CRYBA2	7:23908120-23909278	1.74699	1.16166	-0.588675	-0.188578	0.7802	no
TCONS_00047601	XLOC_017842	-	5:60034390-60131666	0.165955	1.16187	2.80758	0.932586	0.36225	no
TCONS_00059811	XLOC_023311	RGAG1	Un_random:48303642-48304593	0.601857	1.1619	0.948994	0.333347	0.715	no
TCONS_00017917	XLOC_006673	TPCN1	15:12897433-12957558	1.52219	1.16208	-0.389443	-0.225837	0.7513	no
TCONS_00064237	XLOC_026228	GGA.8237	Z:27952252-27972358	1.20359	1.16223	-0.0504511	-0.0253478	0.97085	no
TCONS_00031078	XLOC_011731	HYLS1	24:318120-324004	0.437832	1.16245	1.40871	0.45422	0.5744	no
TCONS_00008246	XLOC_002840	-	1:69561798-69562681	0.976408	1.16252	0.251699	0.209049	0.8225	no
TCONS_00060756	XLOC_024091	-	Un_random:13774417-13775504	2.37129	1.16255	-1.02838	-1.04125	0.2197	no
TCONS_00052733	XLOC_019850	C1ORF21	8:8084050-8241795	0.000925726	1.16266	10.2946	0.0853616	0.37705	no
TCONS_00051667	XLOC_019425	NRP2	7:13732487-13820638	0.36117	1.16268	1.68671	0.437725	0.543	no
TCONS_00011658	XLOC_004460	PHKB	11:8059947-8128343	1.18531	1.16281	-0.0276532	-0.0114691	0.9868	no
TCONS_00026393	XLOC_009594	CYP7B1	2:118607899-118751162	0.847133	1.1629	0.457066	0.354079	0.60355	no
TCONS_00054246	XLOC_020345	CYP2J2	8:27474339-27483805	2.61727	1.1631	-1.17009	-0.966524	0.27315	no
TCONS_00010397	XLOC_003962	DENND4A	10:20240720-20289685	0.183201	1.16334	2.66677	0.977889	0.38875	no
TCONS_00043565	XLOC_016310	FGFR3	4:86228129-86477243	0.417799	1.16338	1.47745	0.205562	0.68015	no
TCONS_00063469	XLOC_025976	PALM2	Z:64135883-64394047	0.602427	1.16378	0.949956	0.234151	0.7847	no
TCONS_00065153	XLOC_026591	-	Z:17935227-17937953	1.35992	1.16394	-0.22451	-0.255172	0.73145	no
TCONS_00051366	XLOC_019336	LANCL1	7:2789219-2804935	0.362601	1.164	1.68263	0.52893	0.4376	no
TCONS_00055408	XLOC_020854	PARL	9:3613732-3635684	3.15769	1.164	-1.43978	-0.601005	0.46805	no
TCONS_00033876	XLOC_012851	RANBP3	28:722745-763805	3.40395	1.16411	-1.54798	-0.549523	0.51705	no
TCONS_00004767	XLOC_001532	OSBPL8	1:39905310-39959738	0.90357	1.16484	0.366425	0.141291	0.85295	no
TCONS_00052607	XLOC_019814	RNASEL	8:5893262-5901072	0.59308	1.16504	0.974087	0.608818	0.4194	no
TCONS_00057235	XLOC_021786	ENSGALG00000013391	Un_random:25312732-25316611	0.808447	1.16516	0.527307	0.212425	0.77725	no
TCONS_00026005	XLOC_009492	PTPN2	2:99313360-99356840	1.13696	1.1652	0.0353893	0.0223953	0.97775	no
TCONS_00047118	XLOC_017698	TMED8	5:41614600-41625483	4.21533	1.16523	-1.85503	-0.809678	0.4285	no
TCONS_00053054	XLOC_019942	C1ORF228	8:21449222-21473828	0.772603	1.16537	0.592989	0.280863	0.7365	no
TCONS_00010964	XLOC_004218	MYLK3	11:8335137-8380585	1.34659	1.1654	-0.208483	-0.152727	0.8349	no
TCONS_00048288	XLOC_018254	ENSGALG00000004313	6:12251790-12270119	0.529996	1.16543	1.13681	0.300797	0.734	no
TCONS_00010356	XLOC_003946	LINS	10:19379931-19460981	1.2147	1.16563	-0.0594815	-0.0439986	0.95155	no
TCONS_00041032	XLOC_015548	AASDH	4:66651221-66674971	1.17997	1.16598	-0.0172047	-0.0126899	0.98535	no
TCONS_00030981	XLOC_011665	IL28RA	23:5884416-6015892	0.722269	1.1661	0.691085	0.0964701	0.81285	no
TCONS_00009525	XLOC_003702	MCTP2	10:16722699-16808575	0.29353	1.16614	1.99016	0.677846	0.43895	no
TCONS_00031036	XLOC_011712	-	23:5315177-5357565	0.770178	1.16623	0.598583	0.0910302	0.7037	no
TCONS_00018110	XLOC_006804	ENSGALG00000024348	16:40457-418674	2.9292	1.16631	-1.32856	-0.0445697	0.23245	no
TCONS_00057385	XLOC_021864	ENSGALG00000018770	Un_random:28271985-28312039	0.138974	1.16632	3.06907	0.508583	0.4517	no
TCONS_00050280	XLOC_018992	-	6:36989838-36990521	0.918093	1.16639	0.345336	0.343072	0.7235	no
TCONS_00050290	XLOC_019002	-	6_random:1539-1966	1.45225	1.16662	-0.315955	-0.324538	0.79165	no
TCONS_00037082	XLOC_013954	GGA.18657	3:8018530-8019801	1.7089	1.16674	-0.55058	-0.561574	0.51265	no
TCONS_00038080	XLOC_014264	EZR	3:54024889-54075252	1.42217	1.16688	-0.285438	-0.0263465	0.63885	no
TCONS_00015532	XLOC_005869	UBN1	14:13994114-14019695	0.670147	1.16692	0.800151	0.586081	0.4205	no
TCONS_00053117	XLOC_019978	ELAVL4	8:24300647-24359784	0.850616	1.16698	0.456201	0.473383	0.5067	no
TCONS_00065427	XLOC_026862	-	Z:69192527-69193263	0.269866	1.16702	2.11251	1.50341	0.15125	no
TCONS_00038429	XLOC_014372	-	3:75574509-75575195	1.04395	1.16715	0.160942	0.165554	0.8738	no
TCONS_00058500	XLOC_022511	-	Un_random:4486027-4490631	0.469355	1.16717	1.31426	0.845828	0.24415	no
TCONS_00027932	XLOC_010520	STMN3	20:9670340-9690530	0.00584014	1.16726	7.64291	0.210731	0.24955	no
TCONS_00002581	XLOC_000827	KCNJ15	1:110962469-110989520	0.423451	1.16742	1.46305	0.460211	0.60845	no
TCONS_00010020	XLOC_003860	KLF13	10:6528164-6559088	0.377237	1.16743	1.6298	0.26855	0.64085	no
TCONS_00053613	XLOC_020141	SOAT1	8:6467232-6494828	0.0052758	1.16785	7.79025	0.309107	0.31135	no
TCONS_00052335	XLOC_019649	-	7:3731894-3733907	1.28109	1.16799	-0.133343	-0.147963	0.84775	no
TCONS_00058620	XLOC_022590	ENSGALG00000003514	Un_random:9214173-9217907	1.25899	1.16817	-0.108019	-0.0862699	0.9034	no
TCONS_00022517	XLOC_008367	NR1D2	2:37193395-37220444	1.04651	1.16834	0.158873	0.0986979	0.89665	no
TCONS_00029242	XLOC_011023	DHRS3	21:5477512-5504518	1.51766	1.16846	-0.377248	-0.176315	0.82395	no
TCONS_00021247	XLOC_007918	MIS12	19:3373982-3375442	0.897461	1.16851	0.380751	0.343451	0.62665	no
TCONS_00018670	XLOC_006998	CARD9	17:8581401-8662145	1.08654	1.16873	0.105201	0.0659607	0.92985	no
TCONS_00058920	XLOC_022805	-	Un_random:20426039-20484584	1.12337	1.16874	0.0571224	0.00378438	0.4699	no
TCONS_00044227	XLOC_016783	DISP2	5:765984-780888	1.21998	1.16881	-0.0618123	-0.038187	0.9657	no
TCONS_00046912	XLOC_017634	-	5:33115775-33160913	1.57815	1.16888	-0.433108	-0.344799	0.67075	no
TCONS_00044506	XLOC_016876	-	5:12615279-12730332	2.36212	1.169	-1.01481	-0.426491	0.5956	no
TCONS_00015199	XLOC_005773	TNRC6A	14:6869877-6911516	0.634525	1.16913	0.881691	0.432351	0.548	no
TCONS_00002010	XLOC_000645	CCDC52	1:82564626-82639869	1.05858	1.16913	0.143312	0.0821424	0.91315	no
TCONS_00043156	XLOC_016198	GGA.46565	4:67857504-67859791	1.67947	1.1696	-0.521991	-0.175582	0.81915	no
TCONS_00006711	XLOC_002153	WWC3	1:128605601-128673264	0.447893	1.16974	1.38496	0.5364	0.47305	no
TCONS_00054373	XLOC_020407	-	8:7772800-7774978	1.21432	1.17002	-0.0536119	-0.0582754	0.94155	no
TCONS_00012326	XLOC_004745	DCP1A	12:7204620-7238056	2.22511	1.17025	-0.927054	-0.541285	0.477	no
TCONS_00008064	XLOC_002658	-	1:32486072-32487177	0.123853	1.17026	3.24013	2.36112	0.0443	no
TCONS_00040906	XLOC_015504	CAMK2D	4:58100024-58260398	1.68098	1.17038	-0.522323	-0.231002	0.69495	no
TCONS_00017896	XLOC_006664	RNFT2	15:11718193-11746638	0.486176	1.17043	1.26748	0.5099	0.5155	no
TCONS_00000564	XLOC_000163	NRCAM	1:30357428-30499158	1.61153	1.17094	-0.46076	-0.413548	0.55735	no
TCONS_00017010	XLOC_006397	-	15:9364557-9384922	0.670522	1.17096	0.804338	0.523423	0.48555	no
TCONS_00002645	XLOC_000841	SLC37A1	1:112892838-112932234	1.36854	1.17112	-0.224743	-0.0792708	0.88475	no
TCONS_00008450	XLOC_003044	-	1:87102308-87103037	0.3745	1.17115	1.64488	1.43823	0.1474	no
TCONS_00030539	XLOC_011508	GGA.7200	23:5452248-5465675	1.54968	1.17128	-0.403886	-0.18556	0.8041	no
TCONS_00004797	XLOC_001541	-	1:43600386-43611802	0.883935	1.17129	0.406088	0.343908	0.6261	no
TCONS_00026234	XLOC_009550	-	2:109510662-109518123	1.02417	1.17168	0.194135	0.256792	0.7215	no
TCONS_00033849	XLOC_012840	-	27:4640711-4642920	0.951895	1.17171	0.299746	0.321298	0.67495	no
TCONS_00010392	XLOC_003962	DENND4A	10:20240720-20289685	0.160103	1.17174	2.87158	1.02158	0.34925	no
TCONS_00054481	XLOC_020515	-	8:27105451-27420384	1.23946	1.17174	-0.081059	-0.0123067	0.6073	no
TCONS_00035910	XLOC_013559	ENSGALG00000019971	3:56128900-56131461	1.36163	1.17185	-0.216548	-0.2274	0.74755	no
TCONS_00059303	XLOC_023024	-	Un_random:31594064-31596753	0.768269	1.17211	0.609425	0.474442	0.50775	no
TCONS_00010530	XLOC_004018	-	10:1200412-1209106	0.780227	1.1722	0.587259	0.786717	0.26825	no
TCONS_00047271	XLOC_017737	ASB2	5:47358445-47847815	0.883818	1.1722	0.407399	0.0668319	0.9116	no
TCONS_00061754	XLOC_025089	-	Un_random:48817246-48818325	2.57175	1.17244	-1.13324	-1.26429	0.1409	no
TCONS_00007204	XLOC_002321	ENSGALG00000016962	1:170863521-170871287	3.62199	1.17269	-1.62696	-1.62463	0.08085	no
TCONS_00040549	XLOC_015382	gga-mir-1627	4:40316814-40451716	1.20277	1.17288	-0.0363072	-0.0354841	0.9599	no
TCONS_00057241	XLOC_021787	-	Un_random:25375834-25379563	0.774261	1.1731	0.599429	0.23618	0.76305	no
TCONS_00022495	XLOC_008358	GALNTL2	2:34209337-34234428	0.401683	1.17314	1.54624	0.827477	0.2822	no
TCONS_00033147	XLOC_012538	MYO1D	27:1379383-1448075	2.47252	1.17335	-1.07535	-0.422018	0.59005	no
TCONS_00008655	XLOC_003249	-	1:142681888-142796796	0.287035	1.17364	2.0317	0.385733	0.5414	no
TCONS_00054619	XLOC_020575	VPS8	9:4481350-4546477	0.14641	1.17406	3.00341	0.665296	0.5077	no
TCONS_00000019	XLOC_000006	SHANK1	1:171646-236036	1.29111	1.17426	-0.136852	-0.125745	0.8625	no
TCONS_00051523	XLOC_019382	PCNT	7:7013710-7112929	1.52323	1.17429	-0.37534	-0.235587	0.7498	no
TCONS_00023449	XLOC_008702	LPIN2	2:104103015-104158571	1.14653	1.17462	0.0349221	0.0404445	0.956	no
TCONS_00020818	XLOC_007794	-	19:5939078-5955837	1.49572	1.17464	-0.348623	-0.297301	0.67585	no
TCONS_00009413	XLOC_003670	-	10:13101963-13164566	0.776816	1.17492	0.596922	0.182422	0.8092	no
TCONS_00062169	XLOC_025504	-	Un_random:63347632-63348340	0.770058	1.17499	0.609611	0.599941	0.5297	no
TCONS_00044810	XLOC_016965	COMMD9	5:21123788-21180199	0.761515	1.17505	0.625777	0.259959	0.73045	no
TCONS_00002723	XLOC_000867	CASK	1:115430265-115571326	0.840792	1.17516	0.483039	0.170965	0.82885	no
TCONS_00013633	XLOC_005210	ENSGALG00000001210	13:8500991-8522347	0.760598	1.17561	0.628202	0.346848	0.6328	no
TCONS_00033670	XLOC_012734	TOP2A	27:4074355-4092007	1.21662	1.17575	-0.0492887	-0.0627403	0.93055	no
TCONS_00064507	XLOC_026311	ENSGALG00000024457	Z:42831109-42866935	4.13746	1.17596	-1.8149	-0.717875	0.4894	no
TCONS_00009200	XLOC_003618	ALDH1A2	10:8010005-8185178	1.79229	1.17628	-0.607575	-0.236797	0.75195	no
TCONS_00011784	XLOC_004489	CMTM3	11:12299064-12342668	0.00265817	1.17629	8.7896	0.0889412	0.2079	no
TCONS_00032959	XLOC_012412	ITPR3	26:4439835-4479626	0.387907	1.1764	1.6006	0.665099	0.36125	no
TCONS_00003080	XLOC_000972	IL1RL1	1:138087255-138116055	0.534206	1.17653	1.13907	0.320013	0.7201	no
TCONS_00011532	XLOC_004415	FA2H	11:1868290-1877224	2.84444	1.17664	-1.27347	-0.523868	0.53135	no
TCONS_00019255	XLOC_007170	TRAF1	17:8999485-9012161	1.95128	1.17672	-0.729648	-0.683703	0.34935	no
TCONS_00037556	XLOC_014100	-	3:27420618-27423817	0.220706	1.17683	2.4147	1.03602	0.16555	no
TCONS_00008807	XLOC_003401	-	1:183460043-183460731	0.896367	1.17688	0.392811	0.389652	0.6834	no
TCONS_00049445	XLOC_018620	C10ORF11	6:14980257-15623928	0.288687	1.17691	2.02742	0.923529	0.30725	no
TCONS_00010229	XLOC_003908	BNC1	10:12987175-13007577	0.767788	1.17697	0.616293	0.685566	0.33445	no
TCONS_00052428	XLOC_019742	-	7:29577202-29668037	0.639324	1.17749	0.881096	0.158411	0.8102	no
TCONS_00035763	XLOC_013517	UST	3:49669103-49855961	1.1843	1.1775	-0.0083	-0.00529842	0.99505	no
TCONS_00007367	XLOC_002365	ENSGALG00000017040	1:175555636-175618428	0.362558	1.17751	1.69946	0.570092	0.49255	no
TCONS_00036887	XLOC_013886	CRISP1	3:111507923-111519529	0.442801	1.17757	1.41109	1.03421	0.4259	no
TCONS_00040472	XLOC_015358	GTF2E2	4:35816787-35880966	1.36818	1.17782	-0.216138	-0.0820769	0.9125	no
TCONS_00049231	XLOC_018538	ENSGALG00000002638	6:6190986-6238844	0.971945	1.17798	0.277369	0.0948581	0.8958	no
TCONS_00057053	XLOC_021664	-	Un_random:18749708-18756372	0.43003	1.17805	1.45389	0.746943	0.3743	no
TCONS_00064648	XLOC_026347	GNE	Z:50968853-51009155	0.70339	1.17839	0.744415	0.32525	0.64315	no
TCONS_00038354	XLOC_014351	C6ORF183	3:69593961-69685851	0.776353	1.1784	0.602039	0.331426	0.7103	no
TCONS_00035401	XLOC_013400	LRRC73	3:32165008-32171681	2.95603	1.17841	-1.32682	-0.581712	0.57235	no
TCONS_00061562	XLOC_024897	-	Un_random:42141237-42141714	2.41284	1.17842	-1.03387	-1.17649	0.305	no
TCONS_00042030	XLOC_015853	ZNF185	4:11310914-11357992	1.42783	1.17849	-0.276881	-0.186007	0.80375	no
TCONS_00004485	XLOC_001437	-	1:21716964-21721697	1.01488	1.17855	0.215702	0.230839	0.77625	no
TCONS_00042489	XLOC_015995	PPP2CA	4:35773946-35786889	0.93271	1.17859	0.337564	0.060338	0.9072	no
TCONS_00021649	XLOC_008061	XAF1	19:9742167-9754674	1.06593	1.17866	0.145043	0.120454	0.85865	no
TCONS_00005250	XLOC_001700	TXNRD1	1:56627512-56666347	2.35389	1.17877	-0.997768	-0.452997	0.53865	no
TCONS_00039309	XLOC_014817	-	3:56126670-56128833	1.51877	1.17877	-0.365618	-0.413207	0.5898	no
TCONS_00016616	XLOC_006267	RIMBP2	15:3253012-3378583	0.65263	1.17882	0.853009	0.684092	0.3636	no
TCONS_00011348	XLOC_004356	PRMT7	11:264296-280738	1.21696	1.17892	-0.0458162	-0.0188147	0.9707	no
TCONS_00034967	XLOC_013254	ITPKB	3:13410955-13480184	1.11852	1.17898	0.0759567	0.0314578	0.9658	no
TCONS_00021064	XLOC_007860	KSR1	19:9100529-9159177	0.000300363	1.17909	11.9387	0.179191	0.00935	no
TCONS_00056036	XLOC_021046	-	9:22917047-22960495	2.45951	1.17912	-1.06066	-0.63861	0.3359	no
TCONS_00034907	XLOC_013240	-	3:9804297-9807500	0.827896	1.17925	0.510353	0.449605	0.55585	no
TCONS_00016748	XLOC_006310	LRRC43	15:5834133-5844418	0.0606218	1.17929	4.28194	0.767266	0.26595	no
TCONS_00018496	XLOC_006951	FUBP3	17:6500206-6544037	3.10571	1.17973	-1.39647	-0.617679	0.3868	no
TCONS_00046375	XLOC_017481	USP6NL	5:17177723-17259973	1.02035	1.17975	0.209415	0.105532	0.85615	no
TCONS_00008310	XLOC_002904	-	1:76550334-76551985	1.37193	1.17976	-0.217712	-0.232181	0.77215	no
TCONS_00039750	XLOC_015137	TEX11	4:2429174-2458524	1.67207	1.17985	-0.503034	-0.489077	0.5283	no
TCONS_00008597	XLOC_003191	-	1:127415248-127480987	0.884721	1.18	0.415494	0.145275	0.87715	no
TCONS_00058307	XLOC_022390	-	Un_random:60339085-60340194	0	1.18007	inf	nan	0.1905	no
TCONS_00050286	XLOC_018998	-	6:37399315-37399720	1.21767	1.18034	-0.0449207	-0.0478769	0.9511	no
TCONS_00039736	XLOC_015132	ENSGALG00000005648	4:2379463-2402340	1.08173	1.18042	0.125962	0.0243242	0.8873	no
TCONS_00047729	XLOC_017882	-	5:3204645-3204983	0.14114	1.18067	3.0644	1.89026	0.29535	no
TCONS_00029434	XLOC_011092	VWA1	21:2157353-2170257	2.36159	1.18077	-1.00004	-0.287265	0.74385	no
TCONS_00024768	XLOC_009109	ICA1	2:24922176-24994603	1.38634	1.18084	-0.231468	-0.0454028	0.9159	no
TCONS_00028304	XLOC_010634	ZNF341	20:2135253-2150011	0.250667	1.18099	2.23615	0.676896	0.37675	no
TCONS_00061234	XLOC_024569	-	Un_random:28462672-28463239	1.87004	1.18107	-0.662977	-0.70894	0.49545	no
TCONS_00030788	XLOC_011601	MECR	23:3053721-3058292	1.32863	1.18107	-0.169852	-0.0875849	0.90875	no
TCONS_00037692	XLOC_014140	TTC27	3:32610033-32712379	3.42491	1.18128	-1.53571	-0.955797	0.1727	no
TCONS_00061272	XLOC_024607	-	Un_random:30766756-30768033	0.540913	1.1814	1.12702	0.984972	0.23805	no
TCONS_00001804	XLOC_000585	A2ML1	1:79176417-79209592	0.901264	1.18141	0.390487	0.38081	0.60215	no
TCONS_00040172	XLOC_015271	KIAA0922	4:21008485-21079076	1.66355	1.18168	-0.493417	-0.205166	0.7635	no
TCONS_00033776	XLOC_012779	AARSD1	27:4726380-4733287	3.54443	1.18183	-1.58453	-0.617397	0.42125	no
TCONS_00017769	XLOC_006623	CIT	15:9830605-9903866	1.06723	1.18183	0.147151	0.0656066	0.93075	no
TCONS_00062322	XLOC_025594	-	W_random:210622-211141	1.8636	1.18209	-0.656748	-0.718386	0.50815	no
TCONS_00003612	XLOC_001152	N4BP2L2	1:178778530-178823443	0.624234	1.18209	0.921181	0.435405	0.54505	no
TCONS_00020877	XLOC_007809	P2RX5	19:6568781-6582912	0.938874	1.18215	0.332412	0.19225	0.7997	no
TCONS_00009667	XLOC_003749	GLCE	10:21463114-21500838	0.000154653	1.18216	12.9001	0.0748486	0.11455	no
TCONS_00028549	XLOC_010719	TNFRSF6B	20:9624394-9629199	1.61195	1.18231	-0.4472	-0.185047	0.81325	no
TCONS_00053932	XLOC_020251	SLC6A9	8:21095115-21100082	0.695504	1.18232	0.765484	0.378774	0.6437	no
TCONS_00021498	XLOC_008012	UBC	19:6526464-6528995	11.8616	1.18245	-3.32645	-0.167621	0.44345	no
TCONS_00059875	XLOC_023344	ENSGALG00000014287	Un_random:50109804-50113016	1.41292	1.18281	-0.256453	-0.131713	0.86335	no
TCONS_00023226	XLOC_008623	-	2:86605641-86609491	1.53539	1.18285	-0.37634	-0.410347	0.56055	no
TCONS_00058509	XLOC_022518	TET3	Un_random:4714342-4722439	0.459604	1.18287	1.36382	0.437201	0.51415	no
TCONS_00065215	XLOC_026653	-	Z:28358878-28420752	1.65549	1.183	-0.484809	-0.0907925	0.62765	no
TCONS_00061755	XLOC_025090	-	Un_random:48865932-48866741	1.07915	1.18308	0.132647	0.13664	0.88395	no
TCONS_00056188	XLOC_021108	-	9:5577777-5582260	0.724568	1.18312	0.707401	0.84187	0.25095	no
TCONS_00046735	XLOC_017591	LRRC57	5:27901385-27912656	0.47548	1.18319	1.31523	0.460168	0.5495	no
TCONS_00015538	XLOC_005869	UBN1	14:13994114-14019695	1.68318	1.18323	-0.50846	-0.291814	0.69405	no
TCONS_00038330	XLOC_014344	SLC16A10	3:68841676-68919586	0.824667	1.18325	0.520868	0.449196	0.5561	no
TCONS_00056709	XLOC_021425	CDK5RAP3	Un_random:5910999-5911535	0.779583	1.18336	0.602117	0.124138	0.7757	no
TCONS_00021161	XLOC_007892	BZRAP1	19:428154-479581	0.661354	1.18392	0.840072	0.521267	0.4801	no
TCONS_00055948	XLOC_021017	MFN1	9:18723941-18758091	0.593131	1.1842	0.997487	0.241236	0.77005	no
TCONS_00038087	XLOC_014265	ENSGALG00000013751	3:54144854-54206761	0.923601	1.18452	0.358957	0.263364	0.72035	no
TCONS_00065180	XLOC_026618	-	Z:23296619-23297988	0.959188	1.18462	0.304544	0.319269	0.70365	no
TCONS_00044475	XLOC_016866	TRIM66	5:10706275-10750407	1.69666	1.18469	-0.518187	-0.290784	0.718	no
TCONS_00060005	XLOC_023425	ENSGALG00000022052	Un_random:54465842-54466208	1.04788	1.18473	0.177084	0.19773	0.89395	no
TCONS_00025337	XLOC_009297	ENSGALG00000022999	2:56173932-56403384	1.07405	1.18478	0.141556	0.0200659	0.8009	no
TCONS_00006059	XLOC_001951	ABI3BP	1:88329973-88464434	0.204495	1.18495	2.53468	0.396567	0.50585	no
TCONS_00014710	XLOC_005547	-	13:18196610-18247422	1.74492	1.18508	-0.558184	-0.294392	0.6501	no
TCONS_00062892	XLOC_025780	KANK1	Z:26622484-26723387	1.74525	1.18523	-0.558259	-0.244659	0.8136	no
TCONS_00049599	XLOC_018660	GGA.19571	6:19241426-19310400	1.67718	1.18542	-0.500645	-0.238033	0.74495	no
TCONS_00058192	XLOC_022306	-	Un_random:56042403-56045135	0.985355	1.1855	0.266777	0.202833	0.7789	no
TCONS_00051581	XLOC_019399	BOLL	7:11301210-11330785	1.12954	1.18564	0.0699253	0.0860773	0.9009	no
TCONS_00011996	XLOC_004585	-	11:7110789-7111340	1.42807	1.18583	-0.268167	-0.285006	0.78205	no
TCONS_00028763	XLOC_010797	CEBPB	20:13542909-13770727	0.484264	1.18584	1.29205	0.279737	0.712	no
TCONS_00013615	XLOC_005207	ARHGEF37	13:8435315-8447877	4.71745	1.1859	-1.99203	-0.724079	0.509	no
TCONS_00018965	XLOC_007078	LRSAM1	17:1927340-1953319	2.63054	1.18604	-1.14921	-0.532325	0.38575	no
TCONS_00048835	XLOC_018412	-	6:27399265-27419095	0.0164042	1.18612	6.17604	0.880109	0.2528	no
TCONS_00035144	XLOC_013307	FBXO28	3:18728696-18746343	0.382142	1.1862	1.63416	0.777277	0.32935	no
TCONS_00057243	XLOC_021789	-	Un_random:25413270-25415830	0.601534	1.18636	0.979825	0.519522	0.4478	no
TCONS_00058279	XLOC_022374	-	Un_random:59517512-59518277	1.63599	1.18646	-0.463495	-0.520463	0.677	no
TCONS_00016652	XLOC_006281	-	15:4833087-4839667	2.03818	1.18651	-0.780562	-0.818907	0.41735	no
TCONS_00060870	XLOC_024205	-	Un_random:16548964-16549643	1.25027	1.18652	-0.0755006	-0.0754816	0.93445	no
TCONS_00011917	XLOC_004533	CBFA2T3	11:20497331-20516426	0.944319	1.18654	0.329409	0.203965	0.77315	no
TCONS_00024312	XLOC_008966	C2H1ORF69	2:2196419-2200899	1.34173	1.18683	-0.176991	-0.0775549	0.92215	no
TCONS_00009857	XLOC_003811	NPTN	10:1545154-1609006	0.275813	1.18687	2.10539	0.292052	0.6752	no
TCONS_00008259	XLOC_002853	PRR5	1:71888374-71975315	1.39897	1.18695	-0.237098	-0.0647347	0.9331	no
TCONS_00026883	XLOC_009760	ZFAT	2:148227080-148313620	1.11129	1.1871	0.0952123	0.0612109	0.93625	no
TCONS_00014795	XLOC_005611	-	13:12996637-12997292	1.04694	1.18716	0.181334	0.185772	0.84545	no
TCONS_00064885	XLOC_026423	C9ORF72	Z:67009937-67026059	1.25304	1.18742	-0.0776044	-0.0812419	0.9102	no
TCONS_00038021	XLOC_014243	SHPRH	3:48183035-48714115	0.707826	1.18774	0.746753	0.279223	0.7173	no
TCONS_00018760	XLOC_007021	CRB2	17:9702448-9731570	0.929399	1.18788	0.35402	0.453339	0.5254	no
TCONS_00047056	XLOC_017678	LTBP2	5:40335902-40401810	0.000785874	1.18793	10.5619	0.164501	0.1057	no
TCONS_00033979	XLOC_012893	REXO1	28:1786478-1819636	1.3997	1.18802	-0.236561	-0.105887	0.89115	no
TCONS_00043410	XLOC_016263	CPEB2	4:79773192-79821698	0.536086	1.18882	1.149	0.326061	0.6588	no
TCONS_00008998	XLOC_003543	ENSGALG00000023873	10:1111570-1200015	1.03474	1.1889	0.20035	0.087222	0.92295	no
TCONS_00003182	XLOC_001008	-	1:143425068-143463241	1.06966	1.18891	0.152494	0.100286	0.88875	no
TCONS_00046350	XLOC_017477	PHRF1	5:16967771-16987678	0.251739	1.18892	2.23965	0.539062	0.4892	no
TCONS_00014877	XLOC_005667	-	14:847846-857224	0.695433	1.18898	0.77374	0.539339	0.4854	no
TCONS_00037150	XLOC_013972	-	3:9901612-9920511	1.07283	1.18914	0.148497	0.109331	0.8794	no
TCONS_00039542	XLOC_015049	-	3:108446479-108447957	0.97466	1.18917	0.286982	0.301232	0.7065	no
TCONS_00023324	XLOC_008669	RTTN	2:96008972-96083123	1.9497	1.18923	-0.713224	-0.477958	0.5141	no
TCONS_00022644	XLOC_008400	CP49	2:42621600-42637067	0.222938	1.18928	2.41538	1.5256	0.05105	no
TCONS_00013062	XLOC_004969	MCM2	12:9995145-10007783	0.767612	1.18947	0.631872	0.230982	0.74935	no
TCONS_00010973	XLOC_004224	PLEKHF1	11:9016171-9023851	1.18531	1.18948	0.00506723	0.00329026	0.99495	no
TCONS_00037957	XLOC_014225	ENSGALG00000011345	3:44280916-44313843	0.664512	1.18952	0.840014	0.629855	0.47755	no
TCONS_00021634	XLOC_008054	gga-mir-1592	19:9288072-9341309	1.54926	1.1896	-0.381109	-0.233422	0.7387	no
TCONS_00044836	XLOC_016972	-	5:23470981-23474142	0.647687	1.18998	0.877568	0.844942	0.4064	no
TCONS_00053183	XLOC_020004	-	8:26019728-26021240	0	1.19058	inf	nan	0.1196	no
TCONS_00001696	XLOC_000547	gga-let-7b	1:73286816-73436676	1.19508	1.19063	-0.00538626	-0.00416112	0.9966	no
TCONS_00042341	XLOC_015953	-	4:30095917-30128911	0.134033	1.19089	3.15138	1.51079	0.289	no
TCONS_00048733	XLOC_018378	C10ORF76	6:23971375-24076856	2.37426	1.19089	-0.995438	-0.411741	0.59955	no
TCONS_00036172	XLOC_013640	C6ORF186	3:69209382-69298612	1.58082	1.19146	-0.407938	-0.144584	0.87665	no
TCONS_00025910	XLOC_009457	C9ORF30	2:91400031-91412391	1.23379	1.1915	-0.0503133	-0.0583101	0.93615	no
TCONS_00028164	XLOC_010598	PTPN1	20:13542909-13770727	0.750144	1.19158	0.667634	0.0874292	0.58095	no
TCONS_00050293	XLOC_019005	-	6_random:29409-30629	1.61972	1.19176	-0.442646	-0.481408	0.5602	no
TCONS_00053500	XLOC_020104	METTL13	8:4535204-4828278	1.40209	1.1918	-0.234441	-0.0561932	0.94525	no
TCONS_00043343	XLOC_016247	ANAPC4	4:75955928-75975509	1.03422	1.19196	0.204793	0.127881	0.86515	no
TCONS_00021561	XLOC_008036	PPM1D	19:7901151-7927978	3.17836	1.19198	-1.41493	-0.515869	0.56555	no
TCONS_00036957	XLOC_013914	PUS10	3:2007416-2078048	0.996815	1.19237	0.258437	0.141456	0.8324	no
TCONS_00006397	XLOC_002053	BRWD1	1:111392799-111445094	1.31553	1.19265	-0.141469	-0.0715695	0.921	no
TCONS_00029332	XLOC_011056	DJ-1	21:227107-251492	0.587407	1.19268	1.02177	0.247076	0.7767	no
TCONS_00017720	XLOC_006602	ENSGALG00000006838	15:9148102-9184919	1.66594	1.19275	-0.48204	-0.182049	0.8201	no
TCONS_00040426	XLOC_015346	INTS10	4:35263988-35294129	0.369495	1.1928	1.69073	0.471746	0.62185	no
TCONS_00008175	XLOC_002769	-	1:54126110-54147528	1.36476	1.1929	-0.194174	-0.0304459	0.8971	no
TCONS_00044692	XLOC_016934	YPEL4	5:18184732-18187010	1.288	1.19291	-0.11065	-0.0376927	0.9473	no
TCONS_00028765	XLOC_010798	SNAI1	20:13845512-13848414	1.56391	1.19299	-0.390579	-0.421749	0.6109	no
TCONS_00010188	XLOC_003896	SECISBP2L	10:11934588-11974974	2.03862	1.19305	-0.772944	-0.318742	0.68405	no
TCONS_00040651	XLOC_015424	BMP2K	4:46313891-46375549	1.41102	1.19329	-0.241799	-0.0990823	0.89565	no
TCONS_00012487	XLOC_004787	MTMR14	12:11678664-11755713	1.28912	1.1934	-0.111303	-0.03136	0.9676	no
TCONS_00001198	XLOC_000393	IL2RB	1:53373023-53508544	0.970086	1.19342	0.298911	0.114312	0.89015	no
TCONS_00045694	XLOC_017261	GGA.334	5:56938437-56964771	6.24658	1.19344	-2.38794	-0.735357	0.4545	no
TCONS_00019370	XLOC_007241	-	17:10320586-10349996	1.05155	1.19344	0.182607	0.042668	0.939	no
TCONS_00012963	XLOC_004938	WNT5A	12:8131229-8145763	2.14343	1.19352	-0.844701	-0.489178	0.47405	no
TCONS_00053812	XLOC_020208	CDC7	8:15199329-15216248	1.516	1.19358	-0.344972	-0.242853	0.7283	no
TCONS_00046988	XLOC_017656	BAZ1A	5:38352840-38401094	1.8022	1.19366	-0.59437	-0.234679	0.7646	no
TCONS_00027600	XLOC_010400	DLGAP4	20:296564-431780	0.730719	1.19367	0.708012	0.259621	0.75215	no
TCONS_00064830	XLOC_026406	KIAA1958	Z:64488986-64549533	0.849513	1.19377	0.49082	0.329291	0.66115	no
TCONS_00024842	XLOC_009134	CDCA7L	2:30562478-30607238	1.25729	1.19397	-0.0745578	-0.0248472	0.94505	no
TCONS_00064564	XLOC_026327	YTHDC2	Z:44852587-44891668	0.326211	1.19416	1.87212	0.595573	0.39335	no
TCONS_00056487	XLOC_021313	ENSGALG00000013388	E64:21986-31831	0.264859	1.19425	2.17281	0.892079	0.30975	no
TCONS_00017812	XLOC_006634	MORC2	15:10191637-10228112	1.95092	1.19471	-0.707491	-0.295021	0.70035	no
TCONS_00056052	XLOC_021053	ARL14	9:23658903-23677770	1.09577	1.19525	0.125371	0.0733485	0.9298	no
TCONS_00042532	XLOC_016011	HPGDS	4:38362033-38402980	0.372923	1.19527	1.68038	0.933058	0.216	no
TCONS_00039658	XLOC_015102	ENSGALG00000024029	4:1794357-1798257	0.798867	1.19535	0.5814	0.322943	0.65865	no
TCONS_00004606	XLOC_001476	GLT8D3	1:31247487-31278549	1.20348	1.19545	-0.00965233	-0.00601781	0.9934	no
TCONS_00029786	XLOC_011202	-	21:767217-770016	1.03777	1.1956	0.204249	0.220299	0.7708	no
TCONS_00011012	XLOC_004240	CEP89	11:10639496-10668068	1.41088	1.19566	-0.238796	-0.0975029	0.9288	no
TCONS_00059880	XLOC_023347	-	Un_random:50241742-50243025	2.76227	1.196	-1.20763	-0.353042	0.40045	no
TCONS_00029692	XLOC_011174	MIIP	21:5529188-5725137	1.22436	1.19658	-0.0331148	-0.00536813	0.9343	no
TCONS_00014847	XLOC_005658	SNX29	14:139854-224562	1.21219	1.1966	-0.018679	-0.0166627	0.97995	no
TCONS_00016385	XLOC_006129	GPRC5B	14:15439958-15502307	1.48158	1.19665	-0.308142	-0.171216	0.81425	no
TCONS_00026488	XLOC_009630	IL7	2:125116142-125127890	1.9619	1.19687	-0.712982	-0.756027	0.2904	no
TCONS_00039517	XLOC_015024	-	3:100053904-100054475	0.564648	1.19709	1.08411	1.03306	0.33235	no
TCONS_00027382	XLOC_010191	-	2:107463965-107465025	1.42396	1.19737	-0.25004	-0.265351	0.7564	no
TCONS_00065179	XLOC_026617	-	Z:22917048-22917520	0.805888	1.19771	0.571622	0.561789	0.6323	no
TCONS_00013427	XLOC_005134	-	12:15956513-15957286	0.473819	1.19802	1.33824	1.06157	0.2752	no
TCONS_00049830	XLOC_018730	ACTR1A	6:24596845-24611738	9.08949	1.1981	-2.92345	-1.01067	0.2773	no
TCONS_00054412	XLOC_020446	-	8:15277571-15278893	0.461145	1.19842	1.37784	1.27158	0.13305	no
TCONS_00008035	XLOC_002629	-	1:21660427-21663262	1.80153	1.19852	-0.587962	-0.710082	0.3502	no
TCONS_00051307	XLOC_019315	WDR75	7:375533-392341	0.752264	1.19891	0.672409	0.229133	0.7528	no
TCONS_00034278	XLOC_013003	PIAS4	28:1036988-1047519	1.11232	1.19914	0.108419	0.0646939	0.9295	no
TCONS_00055694	XLOC_020933	TRIP12	9:11131709-11199387	0.844838	1.19929	0.505433	0.14386	0.8481	no
TCONS_00001023	XLOC_000322	LUC7L2	1:51010094-51036529	1.49251	1.1997	-0.315064	-0.117142	0.87645	no
TCONS_00001053	XLOC_000334	CENPM	1:51348420-51354168	1.28244	1.19989	-0.0959951	-0.09214	0.89545	no
TCONS_00039790	XLOC_015149	DOCK11	4:3325081-3382598	1.26185	1.19999	-0.0725159	-0.0469229	0.94555	no
TCONS_00014667	XLOC_005537	KIF3A	13:17537580-17556539	1.20558	1.20007	-0.00661819	-0.00418607	0.9956	no
TCONS_00023765	XLOC_008797	TMEM70	2:122822836-122826873	2.88072	1.20045	-1.26286	-0.558509	0.46815	no
TCONS_00007473	XLOC_002400	WASF3	1:180815245-180878590	0.837771	1.20063	0.519168	0.376257	0.5941	no
TCONS_00035248	XLOC_013344	KIAA0240	3:24225605-24265713	1.06635	1.20089	0.171413	0.0886386	0.85725	no
TCONS_00011310	XLOC_004340	ENSGALG00000019806	11:21572468-21666187	0.665781	1.20091	0.851007	0.33054	0.6265	no
TCONS_00040871	XLOC_015493	PRDM5	4:55569824-55856627	1.06208	1.20103	0.177382	0.0717977	0.93055	no
TCONS_00022715	XLOC_008428	ARPP21	2:45484227-45585370	0.952625	1.20104	0.334301	0.258881	0.7128	no
TCONS_00043871	XLOC_016484	-	4:25163275-25163732	0.999023	1.20114	0.265811	0.257557	0.81925	no
TCONS_00031883	XLOC_012046	GABPB2	25:1834364-1845629	1.25589	1.20114	-0.0642984	-0.0361985	0.95955	no
TCONS_00008189	XLOC_002783	-	1:58073099-58073767	0.962952	1.20127	0.319028	0.326298	0.73855	no
TCONS_00046239	XLOC_017443	KCNQ1	5:14328038-14649883	0.105948	1.20143	3.50332	0.616063	0.43395	no
TCONS_00029093	XLOC_010976	ENSGALG00000023878	21:2907272-2953270	0.776715	1.20145	0.629315	0.0735733	0.5704	no
TCONS_00057160	XLOC_021733	ENSGALG00000022401	Un_random:22755865-22759908	1.03897	1.20157	0.20976	0.124905	0.8652	no
TCONS_00025898	XLOC_009453	ENSGALG00000013268	2:91075141-91222251	1.08126	1.20173	0.152395	0.0787808	0.91105	no
TCONS_00062747	XLOC_025743	CZH5ORF44	Z:20018696-20043199	2.11512	1.20186	-0.815471	-0.461111	0.5568	no
TCONS_00009112	XLOC_003590	DAPK2	10:4814181-4858938	0.938914	1.20189	0.356235	0.40321	0.56475	no
TCONS_00000507	XLOC_000149	WNT2	1:26496295-26511319	5.76383e-05	1.20196	14.348	0.0299077	0.1874	no
TCONS_00006554	XLOC_002101	-	1:119225135-119261972	0.817137	1.20202	0.556817	0.268638	0.674	no
TCONS_00017208	XLOC_006472	HIRA	15:637183-665430	2.16515	1.20216	-0.848845	-0.312596	0.6938	no
TCONS_00004039	XLOC_001297	ENSGALG00000017493	1:199115145-199117854	0.0988402	1.20244	3.60472	0.47805	0.32185	no
TCONS_00017668	XLOC_006591	SMPD4	15:8547963-8592751	2.79168	1.20266	-1.21491	-0.69004	0.38995	no
TCONS_00026882	XLOC_009760	ZFAT	2:148227080-148313620	0.909215	1.2029	0.403827	0.217395	0.7721	no
TCONS_00020344	XLOC_007576	AFMID	18:9809363-9812831	2.90222	1.20294	-1.27059	-0.71981	0.3116	no
TCONS_00027950	XLOC_010527	ENSGALG00000023639	20:9863084-9870808	0.467848	1.20299	1.36251	0.553807	0.60125	no
TCONS_00060481	XLOC_023816	-	Un_random:6248722-6249305	1.50246	1.20307	-0.320605	-0.346197	0.7366	no
TCONS_00044477	XLOC_016868	GGA.1657	5:11100530-11112249	3.97796	1.20314	-1.72523	-1.92537	0.0451	no
TCONS_00064478	XLOC_026297	FANCC	Z:41169264-41261459	0.856709	1.20321	0.490016	0.35251	0.58745	no
TCONS_00032990	XLOC_012422	USP49	26:4791083-4825806	0.656647	1.20338	0.873902	0.421964	0.48685	no
TCONS_00044824	XLOC_016971	TTC17	5:23350947-23427916	6.20158	1.20342	-2.3655	-0.867071	0.22725	no
TCONS_00009814	XLOC_003798	AP3B2	10:736854-745685	1.09804	1.20359	0.132417	0.143097	0.84145	no
TCONS_00003609	XLOC_001151	PDS5B	1:178661156-178772608	0.675185	1.20391	0.834369	0.1306	0.78035	no
TCONS_00046808	XLOC_017608	SMOC1	5:30002772-30084272	1.46548	1.20407	-0.283451	-0.22735	0.7428	no
TCONS_00007428	XLOC_002386	USPL1	1:179371085-179387487	0.659356	1.20411	0.868838	0.281525	0.7011	no
TCONS_00026931	XLOC_009775	GPR20	2:151808748-151833064	0.564739	1.20443	1.09269	0.387439	0.65215	no
TCONS_00003500	XLOC_001118	ENSGALG00000017013	1:173723551-173751432	1.20091	1.20449	0.00429899	0.00133698	0.97855	no
TCONS_00006048	XLOC_001948	C3ORF26	1:87868802-88163653	1.38636	1.20467	-0.202661	-0.0272345	0.77905	no
TCONS_00019729	XLOC_007369	DNAI2	18:9138944-9144778	0.404407	1.20512	1.57529	0.403892	0.6083	no
TCONS_00055720	XLOC_020937	ATR	9:11538735-11575623	0.79312	1.20518	0.603643	0.617767	0.3827	no
TCONS_00007427	XLOC_002386	USPL1	1:179371085-179387487	1.70806	1.2052	-0.503095	-0.266726	0.71905	no
TCONS_00054256	XLOC_020350	KANK4	8:28240613-28254043	1.35542	1.20522	-0.169444	-0.0903599	0.91145	no
TCONS_00033342	XLOC_012592	HOXB8	27:3573646-3791548	0	1.2054	inf	nan	0.2088	no
TCONS_00008590	XLOC_003184	-	1:124537137-124539583	1.78051	1.20548	-0.562689	-0.627838	0.42505	no
TCONS_00038943	XLOC_014537	NCOA1	3:107997659-108365176	1.80757	1.20564	-0.58425	-0.026509	0.42715	no
TCONS_00042617	XLOC_016036	NEIL3	4:43663006-43680766	0.420512	1.2058	1.51977	0.705295	0.3981	no
TCONS_00034828	XLOC_013209	OTOR	3:5584685-5589682	2.02776	1.20588	-0.749804	-0.850271	0.44875	no
TCONS_00007725	XLOC_002466	PRSS23	1:193092356-193102627	4.86418	1.20591	-2.01207	-0.788686	0.34275	no
TCONS_00060516	XLOC_023851	-	Un_random:7146166-7147061	0.870445	1.20595	0.47034	0.455214	0.60785	no
TCONS_00014377	XLOC_005449	UIMC1	13:10374047-10409246	0.949444	1.2064	0.345552	0.183313	0.81475	no
TCONS_00036764	XLOC_013837	PTK2B	3:107851028-107874445	0.724941	1.20653	0.734925	0.563034	0.43435	no
TCONS_00035698	XLOC_013496	PARK2	3:46343805-47025403	2.44303	1.20658	-1.01774	-0.646254	0.3747	no
TCONS_00022429	XLOC_008335	NUPL2	2:31009759-31016477	1.13247	1.20661	0.0914891	0.0360189	0.95705	no
TCONS_00016148	XLOC_006068	AXIN1	14:12791391-12866695	1.67263	1.20698	-0.470718	-0.282688	0.70065	no
TCONS_00047148	XLOC_017705	ENSGALG00000010562	5:43098704-43196320	0.642894	1.20722	0.909037	0.891412	0.19845	no
TCONS_00019493	XLOC_007290	ST6GALNAC1	18:4273658-4295749	0.838167	1.20733	0.526514	0.487175	0.4929	no
TCONS_00055731	XLOC_020940	SLC9A9	9:11688520-11976639	3.04695	1.20746	-1.33539	-0.284798	0.73925	no
TCONS_00038475	XLOC_014390	C6ORF165	3:79185488-79198938	1.12583	1.20751	0.101048	0.056633	0.93335	no
TCONS_00011234	XLOC_004313	ACSF3	11:20528426-20561051	1.66282	1.2077	-0.46137	-0.195661	0.78825	no
TCONS_00065315	XLOC_026753	-	Z:44039859-44040459	0.587506	1.20783	1.03974	1.00581	0.32245	no
TCONS_00064816	XLOC_026403	ENSGALG00000015542	Z:63712577-63746495	0.78812	1.20804	0.616177	0.58837	0.41365	no
TCONS_00049345	XLOC_018580	-	6:11493932-11500521	0.518759	1.20826	1.2198	0.360733	0.5999	no
TCONS_00059019	XLOC_022881	-	Un_random:24046103-24050745	1.39484	1.20827	-0.207157	-0.118307	0.8603	no
TCONS_00021585	XLOC_008041	SYNRG	19:8541371-8592237	1.35262	1.20837	-0.16269	-0.0718047	0.9216	no
TCONS_00050833	XLOC_019167	STK39	7:20555886-20641069	0.400054	1.20839	1.59482	0.733076	0.35285	no
TCONS_00044365	XLOC_016831	PRRG4	5:5661614-5669737	1.2957	1.20843	-0.100598	-0.0768446	0.9129	no
TCONS_00058576	XLOC_022563	-	Un_random:7793030-7800311	1.02311	1.20846	0.240204	0.180766	0.80705	no
TCONS_00031623	XLOC_011919	AMICA1	24:5574688-5580338	0.93986	1.20871	0.362949	0.267598	0.71685	no
TCONS_00010587	XLOC_004075	-	10:14894464-14898027	0.411727	1.20884	1.55386	1.60148	0.04045	no
TCONS_00020053	XLOC_007481	-	18:4201408-4210513	1.53685	1.20914	-0.345999	-0.220765	0.7683	no
TCONS_00010477	XLOC_003990	BLM	10:22082196-22098242	0.871006	1.20915	0.473244	0.386291	0.59255	no
TCONS_00010214	XLOC_003903	USP8	10:12414898-12616565	1.12521	1.20918	0.103831	0.0254213	0.97545	no
TCONS_00034592	XLOC_013124	-	28:2167165-2167676	1.79133	1.20923	-0.566942	-0.607186	0.58165	no
TCONS_00001542	XLOC_000503	PYROXD1	1:67455658-67470931	1.1709	1.20932	0.0465875	0.0243033	0.9728	no
TCONS_00003776	XLOC_001205	SLC35F2	1:184745764-184763883	1.01671	1.20956	0.250573	0.198426	0.79	no
TCONS_00058746	XLOC_022682	-	Un_random:14048531-14057092	0	1.20961	inf	nan	0.18235	no
TCONS_00020200	XLOC_007523	BPTF	18:7007044-7055669	1.64083	1.20971	-0.43976	-0.292417	0.697	no
TCONS_00024216	XLOC_008940	MAPK15	2:154607213-154828845	0.764088	1.20989	0.663061	0.215334	0.79995	no
TCONS_00020502	XLOC_007646	-	18:4875297-4876273	0.466005	1.20991	1.37649	1.19974	0.1836	no
TCONS_00007436	XLOC_002387	-	1:179458388-179462974	1.47052	1.20994	-0.281394	-0.304856	0.66875	no
TCONS_00048913	XLOC_018434	ADRB1	6:29115121-29116339	1.27655	1.20998	-0.0772645	-0.0809144	0.92195	no
TCONS_00054197	XLOC_020329	USP24	8:26043035-26109537	0.839321	1.2101	0.527834	0.283177	0.64165	no
TCONS_00039723	XLOC_015130	ZMYM3	4:2279777-2301704	1.00303	1.21012	0.270786	0.163751	0.8236	no
TCONS_00042152	XLOC_015890	SH2D1A	4:15653029-15668984	0.627817	1.21028	0.94692	0.812406	0.3109	no
TCONS_00018138	XLOC_006822	-	16:429403-432980	0.939623	1.21038	0.365308	0.420527	0.5785	no
TCONS_00061169	XLOC_024504	-	Un_random:25319068-25319667	1.2235	1.21062	-0.0152641	-0.0161224	0.96805	no
TCONS_00006749	XLOC_002168	CSF2RA	1:133287407-133302876	1.50259	1.21063	-0.311692	-0.260022	0.7089	no
TCONS_00048605	XLOC_018347	IDE	6:21930127-21986458	4.81873	1.2108	-1.99269	-0.961677	0.23915	no
TCONS_00007653	XLOC_002449	-	1:189902679-189907383	0.422422	1.21086	1.51927	0.510405	0.52325	no
TCONS_00065027	XLOC_026469	FRMPD1	Z:74137427-74167997	0.919799	1.21096	0.396763	0.148023	0.84935	no
TCONS_00064399	XLOC_026276	PRUNE2	Z:36967779-37072432	0.601068	1.21097	1.01057	0.338683	0.67175	no
TCONS_00010975	XLOC_004224	PLEKHF1	11:9016171-9023851	0.820306	1.21104	0.562011	0.31932	0.6539	no
TCONS_00021591	XLOC_008042	DDX52	19:8592480-8599659	0.996021	1.21112	0.282098	0.161907	0.82675	no
TCONS_00057934	XLOC_022147	-	Un_random:46604418-46605108	0	1.21126	inf	nan	0.12725	no
TCONS_00048547	XLOC_018332	PCGF5	6:20785915-20858942	4.04645	1.21142	-0.802855	-0.771708	0.67545	no
TCONS_00058741	XLOC_022681	-	Un_random:14044874-14045784	1.51064	1.21144	-0.318443	-0.155089	0.839	no
TCONS_00020510	XLOC_007654	-	18:6585322-6585851	1.57557	1.21158	-0.378982	-0.410653	0.6978	no
TCONS_00012069	XLOC_004654	RRP9	12:63509-67543	0.842019	1.21174	0.525149	0.282904	0.70335	no
TCONS_00027055	XLOC_009864	-	2:14901465-14909716	1.2301	1.21183	-0.0215935	-0.0307509	0.966	no
TCONS_00063767	XLOC_026079	DCTN3	Z:7400104-7404776	0.625494	1.21214	0.954492	0.178935	0.81505	no
TCONS_00040718	XLOC_015444	WDFY3	4:48321721-48442556	0.220282	1.21216	2.46016	0.620791	0.395	no
TCONS_00023078	XLOC_008568	ENSGALG00000016938	2:75153562-75224621	2.75302	1.21221	-1.18337	-0.492198	0.5806	no
TCONS_00058580	XLOC_022563	-	Un_random:7793030-7800311	0.846086	1.21223	0.518787	0.28868	0.7363	no
TCONS_00022927	XLOC_008502	-	2:61475964-61494399	1.35833	1.21229	-0.164101	-0.0731337	0.9281	no
TCONS_00004412	XLOC_001414	ATXN7L1	1:14997060-15109280	2.73974	1.21235	-1.17624	-0.772992	0.2967	no
TCONS_00038501	XLOC_014399	PRSS35	3:80445287-80457480	2.30097	1.21239	-0.924391	-0.994854	0.1827	no
TCONS_00025206	XLOC_009258	EPDR1	2:46168249-46197311	0.663758	1.21273	0.869532	0.852769	0.2387	no
TCONS_00038888	XLOC_014519	ENSGALG00000022849	3:107392000-107397905	1.0588	1.21289	0.196015	0.0317824	0.83805	no
TCONS_00013733	XLOC_005238	UIMC1	13:10374047-10409246	0.994611	1.21294	0.286306	0.182038	0.8026	no
TCONS_00010972	XLOC_004222	POP4	11:8955573-9004859	1.94287	1.21302	-0.679585	-0.213267	0.787	no
TCONS_00039302	XLOC_014810	-	3:52204109-52204382	2.89591	1.21309	-1.25533	-1.85953	0.354	no
TCONS_00044657	XLOC_016923	-	5:17484503-17488282	1.66698	1.21335	-0.45824	-0.528003	0.495	no
TCONS_00008142	XLOC_002736	-	1:47418443-47432642	3.0451	1.2134	-1.32743	-0.158205	0.6025	no
TCONS_00041191	XLOC_015592	ARAP2	4:72323482-72456934	1.36856	1.21353	-0.17345	-0.160816	0.82315	no
TCONS_00050961	XLOC_019204	NHEJ1	7:23821119-23852699	1.80043	1.21441	-0.568087	-0.253504	0.74455	no
TCONS_00019222	XLOC_007158	BRD3	17:7834015-7878182	1.74917	1.21457	-0.526226	-0.473347	0.52225	no
TCONS_00022861	XLOC_008483	BRD9	2:56688478-56717380	0.936099	1.21465	0.375803	0.338485	0.6219	no
TCONS_00022941	XLOC_008507	NOL7	2:61625415-61674910	1.28631	1.21485	-0.0824602	-0.0385666	0.95855	no
TCONS_00034864	XLOC_013223	TRMT61B	3:8541575-8552748	1.18761	1.21486	0.0327337	0.0122039	0.98365	no
TCONS_00033907	XLOC_012861	MATK	28:932947-938492	1.44803	1.21504	-0.253086	-0.181621	0.79335	no
TCONS_00008758	XLOC_003352	-	1:171694280-171776716	0.940657	1.2151	0.369333	0.0718881	0.83375	no
TCONS_00027174	XLOC_009983	-	2:38908271-38910500	1.44442	1.21518	-0.249326	-0.268843	0.7247	no
TCONS_00050581	XLOC_019091	CASP8	7:12505174-12515824	1.28221	1.21526	-0.0773732	-0.0532216	0.94235	no
TCONS_00023923	XLOC_008851	PGCP	2:131759804-131971932	0.276482	1.21528	2.13602	0.839129	0.3444	no
TCONS_00046918	XLOC_017636	-	5:33539968-33551832	2.46744	1.21552	-1.02144	-0.672522	0.3936	no
TCONS_00024036	XLOC_008880	OXR1	2:136429648-136762249	0.229597	1.21553	2.40442	0.662389	0.5174	no
TCONS_00053337	XLOC_020054	-	8:30649065-30649979	1.14557	1.2156	0.0856032	0.037018	0.9582	no
TCONS_00045272	XLOC_017114	MIPOL1	5:39357930-39541069	0.329026	1.21562	1.88541	0.444099	0.6174	no
TCONS_00033132	XLOC_012531	CCDC103	27:1259266-1263086	0.96956	1.21583	0.326539	0.125397	0.84435	no
TCONS_00054322	XLOC_020373	NEGR1	8:29959262-30046011	2.53863	1.21609	-1.0618	-1.08243	0.09785	no
TCONS_00058776	XLOC_022703	-	Un_random:15237269-15238995	3.49579e-05	1.21619	15.0864	0.00615583	0.23	no
TCONS_00010249	XLOC_003916	KIAA1199	10:13938988-14040533	0.281765	1.21622	2.10984	0.972079	0.4493	no
TCONS_00043166	XLOC_016201	DCUN1D4	4:68062243-68101279	5.3777e-05	1.21638	14.4652	0.0246876	0.19105	no
TCONS_00020531	XLOC_007675	-	18:9214538-9214996	1.3197	1.21642	-0.117574	-0.124865	0.91025	no
TCONS_00016319	XLOC_006110	C8ORF33	14:14634370-14639710	1.91795	1.21646	-0.656875	-0.27754	0.6862	no
TCONS_00050197	XLOC_018909	-	6:21923789-21925728	1.37049	1.21666	-0.171773	-0.193677	0.8067	no
TCONS_00049026	XLOC_018469	ACADSB	6:33024246-33043426	1.03678	1.21685	0.231045	0.109171	0.88365	no
TCONS_00049025	XLOC_018469	ACADSB	6:33024246-33043426	1.03678	1.21685	0.231045	0.109682	0.88425	no
TCONS_00004895	XLOC_001568	USP44	1:47451299-47467821	1.36041	1.21686	-0.16087	-0.115945	0.8754	no
TCONS_00054675	XLOC_020587	-	9:5484799-5493645	1.67558	1.21701	-0.461319	-0.241452	0.75555	no
TCONS_00058453	XLOC_022477	-	Un_random:1855585-1859025	1.11616	1.21701	0.124801	0.130022	0.87465	no
TCONS_00006399	XLOC_002053	BRWD1	1:111392799-111445094	0.0564284	1.21718	4.43098	0.760968	0.45205	no
TCONS_00034618	XLOC_013141	CTSG	28_random:91887-93942	1.33392	1.21726	-0.132035	-0.0596441	0.93605	no
TCONS_00043833	XLOC_016446	-	4:17938834-18016117	1.97726	1.21738	-0.699729	-0.194296	0.7963	no
TCONS_00023162	XLOC_008597	FAM173B	2:80505949-80519946	1.24885	1.21742	-0.0367734	-0.0252199	0.9752	no
TCONS_00039897	XLOC_015186	CLCN5	4:9618848-9661028	3.94248	1.21746	-1.69523	-0.812077	0.31705	no
TCONS_00020848	XLOC_007802	SPECC1	19:6295260-6370320	0.915109	1.21858	0.413191	0.315823	0.65785	no
TCONS_00035038	XLOC_013274	TTBK1	3:16795784-16895670	1.05916	1.21865	0.202359	0.261213	0.71175	no
TCONS_00063725	XLOC_026067	NOL6	Z:6767516-6800680	0.00241016	1.21866	8.98195	0.451962	0.24835	no
TCONS_00057866	XLOC_022117	PLCE1	Un_random:44920831-44934676	0.82377	1.21882	0.565168	0.297309	0.67525	no
TCONS_00043795	XLOC_016408	-	4:4120230-4175706	0.316807	1.2189	1.9439	0.24766	0.53025	no
TCONS_00040883	XLOC_015495	PDE5A	4:56190577-56256484	0.703932	1.219	0.792189	0.245654	0.7794	no
TCONS_00062155	XLOC_025490	-	Un_random:62858245-62859109	1.10395	1.21903	0.143054	0.145573	0.86625	no
TCONS_00040893	XLOC_015499	SEC24D	4:56470429-56522691	0.837393	1.21917	0.541918	0.158268	0.81935	no
TCONS_00039493	XLOC_015001	-	3:91173588-91229302	0.677732	1.21923	0.847187	0.0655276	0.4482	no
TCONS_00029864	XLOC_011253	STC1	22:1161888-1172260	1.66733	1.21928	-0.45151	-0.389816	0.5778	no
TCONS_00063624	XLOC_026036	ENSGALG00000017558	Z:74169603-74175695	0.000321465	1.21938	11.8892	0.033646	0.40775	no
TCONS_00007211	XLOC_002322	EPSTI1	1:170935785-170988402	0	1.21942	inf	nan	0.1299	no
TCONS_00048209	XLOC_018230	-	6:10756918-10759125	0.349766	1.21954	1.80188	0.568762	0.3426	no
TCONS_00004662	XLOC_001495	-	1:32777530-32911123	3.98871	1.21962	-1.70949	-0.2381	0.7379	no
TCONS_00016505	XLOC_006221	-	14:14997005-14997790	4.91825	1.21984	-2.01145	-2.33528	0.01795	no
TCONS_00049728	XLOC_018698	DUSP11	6:22231538-22254622	1.26329	1.21993	-0.0503849	-0.0331294	0.9639	no
TCONS_00008698	XLOC_003292	-	1:145632632-145633592	3.03987	1.21995	-1.31719	-1.21998	0.17495	no
TCONS_00032915	XLOC_012403	ZNF76	26:3952281-3961694	0.698657	1.22008	0.804325	0.556307	0.44535	no
TCONS_00060943	XLOC_024278	-	Un_random:19022325-19022699	0.116578	1.22028	3.38785	1.9506	0.2666	no
TCONS_00019457	XLOC_007279	C18H17ORF62	18:3472138-3482899	0.00389937	1.22055	8.29007	0.241463	0.2384	no
TCONS_00010937	XLOC_004209	ZNF423	11:7140238-7331982	1.66164	1.22077	-0.44481	-0.217661	0.765	no
TCONS_00064458	XLOC_026289	AGTPBP1	Z:40155170-40210480	0.385642	1.221	1.66273	1.1332	0.1266	no
TCONS_00008920	XLOC_003514	-	1:200754970-200756146	1.3209	1.22149	-0.112883	-0.121196	0.8845	no
TCONS_00048874	XLOC_018427	ACSL5	6:28157504-28184383	2.71107	1.22152	-1.15019	-0.460558	0.57165	no
TCONS_00028959	XLOC_010937	MEGF6	21:980056-1009838	0.624382	1.22157	0.968236	0.550662	0.4525	no
TCONS_00015108	XLOC_005743	ENSGALG00000005291	14:5983197-5998109	0.105657	1.22168	3.53141	1.18802	0.2409	no
TCONS_00061539	XLOC_024874	-	Un_random:41171239-41171751	1.41142	1.22209	-0.207791	-0.22579	0.83185	no
TCONS_00022281	XLOC_008289	C2H7ORF64	2:22624460-22633061	0.711626	1.22211	0.780187	0.455932	0.5536	no
TCONS_00042652	XLOC_016047	VEGFC	4:45904941-46097339	3.70386	1.2224	-1.59932	-0.873627	0.38105	no
TCONS_00037743	XLOC_014156	PRKD3	3:34783903-34835936	1.83382	1.2224	-0.585133	-0.451473	0.51515	no
TCONS_00037967	XLOC_014229	QKI	3:45962302-46105066	1.01355	1.22285	0.270829	0.122086	0.8633	no
TCONS_00016949	XLOC_006381	CABIN1	15:8376264-8470742	1.45093	1.22287	-0.246704	-0.198901	0.78655	no
TCONS_00012276	XLOC_004724	ATG7	12:4585600-4681977	0.261993	1.22293	2.22274	1.0065	0.20145	no
TCONS_00032100	XLOC_012114	SELENBP1	25:1927454-1937622	3.188	1.223	-1.38223	-0.247421	0.65385	no
TCONS_00057899	XLOC_022134	-	Un_random:45797365-45799723	0.697168	1.22302	0.810869	0.802185	0.2591	no
TCONS_00024440	XLOC_009003	XRCC2	2:6705636-6770372	0.753872	1.22361	0.698751	0.46161	0.5459	no
TCONS_00007096	XLOC_002279	GPC5	1:151602626-152250017	0.133892	1.22365	3.19204	0.845591	0.4992	no
TCONS_00050683	XLOC_019124	CERKL	7:15359671-15454212	0.326352	1.22367	1.90671	0.788232	0.3642	no
TCONS_00043874	XLOC_016487	-	4:26033221-26084203	0.538079	1.22375	1.18541	0.204664	0.6571	no
TCONS_00024031	XLOC_008880	OXR1	2:136429648-136762249	2.8844	1.22415	-1.23649	-0.583216	0.40875	no
TCONS_00055611	XLOC_020913	EPHA4	9:8681887-8776445	0.439206	1.22479	1.47956	1.19734	0.10295	no
TCONS_00020503	XLOC_007647	-	18:5042842-5043675	1.29718	1.22485	-0.0827798	-0.0867301	0.92545	no
TCONS_00048437	XLOC_018296	NOLC1	6:17850358-17861433	4.59046	1.22516	-1.90567	-0.965397	0.2367	no
TCONS_00020194	XLOC_007523	BPTF	18:7007044-7055669	1.16005	1.22519	0.0788164	0.0505812	0.94625	no
TCONS_00025505	XLOC_009347	BMP6	2:65520407-65626456	2.41872	1.2252	-0.981228	-0.532081	0.465	no
TCONS_00060383	XLOC_023718	-	Un_random:3061107-3061742	0.876337	1.22555	0.483872	0.48075	0.6328	no
TCONS_00024827	XLOC_009126	-	2:29581311-29582555	0.917263	1.22572	0.418217	0.416792	0.64765	no
TCONS_00053433	XLOC_020091	C14ORF80	8:3944836-4007792	0.521807	1.22575	1.23207	0.474194	0.6254	no
TCONS_00061374	XLOC_024709	-	Un_random:34677583-34677864	3.75674	1.22587	-1.61568	-2.30145	0.21585	no
TCONS_00052608	XLOC_019814	RNASEL	8:5893262-5901072	1.28801	1.22594	-0.0712555	-0.0390586	0.95305	no
TCONS_00018552	XLOC_006967	C9ORF9	17:7303167-7373301	0.586497	1.22611	1.0639	0.275743	0.74	no
TCONS_00064201	XLOC_026212	PTCD2	Z:26119799-26136635	0.89992	1.22618	0.446297	0.154208	0.8352	no
TCONS_00042826	XLOC_016104	RASSF6	4:52383455-52404929	2.12172	1.2262	-0.791036	-0.576749	0.40745	no
TCONS_00009380	XLOC_003661	GABPB2	10:12414898-12616565	1.31951	1.2262	-0.1058	-0.0195748	0.94885	no
TCONS_00064090	XLOC_026178	SREK1IP1	Z:19589536-19606661	1.29533	1.22631	-0.0790006	-0.0771669	0.9133	no
TCONS_00064776	XLOC_026386	-	Z:60806863-60815400	1.89433	1.22634	-0.627332	-0.667184	0.5451	no
TCONS_00061307	XLOC_024642	-	Un_random:32106851-32107440	0.857661	1.22637	0.51592	0.489814	0.6317	no
TCONS_00052033	XLOC_019546	ENSGALG00000011653	7:27836660-27875051	0.264229	1.22639	2.21456	0.677697	0.46605	no
TCONS_00021319	XLOC_007951	CHCHD2	19:4868197-4871584	1.75092	1.22663	-0.513404	-0.0471632	0.577	no
TCONS_00016459	XLOC_006175	-	14:2565452-2596248	1.5514	1.22663	-0.338862	-0.106402	0.90865	no
TCONS_00052735	XLOC_019851	RNF2	8:8359428-8373651	1.25834	1.22664	-0.0368146	-0.0319971	0.9635	no
TCONS_00063308	XLOC_025918	HOOK3	Z:52578890-52655211	1.57847	1.22715	-0.363208	-0.182702	0.807	no
TCONS_00027901	XLOC_010515	SAMD10	20:9426868-9432708	0.758401	1.2272	0.694342	0.630339	0.37925	no
TCONS_00016546	XLOC_006240	-	15:554616-574160	1.5149	1.22742	-0.303597	-0.0409392	0.7166	no
TCONS_00008898	XLOC_003492	-	1:199273387-199274512	1.56284	1.22781	-0.348083	-0.376865	0.656	no
TCONS_00049591	XLOC_018660	ENSGALG00000023842	6:19241426-19310400	1.12641	1.22813	0.124737	0.0819483	0.9148	no
TCONS_00016198	XLOC_006079	SLX4	14:13141540-13167224	1.6405	1.22818	-0.417613	-0.295772	0.6716	no
TCONS_00051230	XLOC_019292	ENSGALG00000020578	7:37198066-37204526	0.798514	1.22829	0.621256	0.391373	0.5758	no
TCONS_00064748	XLOC_026377	FAM81B	Z:56364348-56398468	0.384626	1.2287	1.6756	0.742177	0.28035	no
TCONS_00025651	XLOC_009401	FAM105B	2:78107999-78124197	2.58432	1.22879	-1.07255	-0.65869	0.38615	no
TCONS_00014180	XLOC_005384	ARAP3	13:1699730-1716015	0.242243	1.22879	2.34271	0.466804	0.58315	no
TCONS_00010510	XLOC_004006	SERINC4	10:22280428-22286122	1.04133	1.22882	0.23884	0.170146	0.82325	no
TCONS_00047805	XLOC_017958	-	5:23693089-23694873	0.83634	1.22888	0.555179	0.589675	0.4632	no
TCONS_00060862	XLOC_024197	-	Un_random:16282142-16282565	1.38818	1.22891	-0.175813	-0.189526	0.87785	no
TCONS_00057455	XLOC_021893	PIGV	Un_random:29847275-29857217	1.97878	1.22943	-0.686617	-0.479492	0.4925	no
TCONS_00009337	XLOC_003654	gga-mir-147	10:12333898-12335378	0.443129	1.2295	1.47227	1.06947	0.1516	no
TCONS_00037064	XLOC_013945	C20ORF23	3:5415795-5552542	1.27144	1.22967	-0.0481888	-0.0234471	0.97295	no
TCONS_00007665	XLOC_002452	HEPHL1	1:189975715-190006614	0.43841	1.22969	1.48794	1.02321	0.16965	no
TCONS_00002712	XLOC_000865	MAOB	1:114806098-114860205	1.11305	1.22975	0.143845	0.183985	0.79225	no
TCONS_00010123	XLOC_003883	LEO1	10:10272662-10293457	0.775887	1.22977	0.664466	0.422227	0.47145	no
TCONS_00014899	XLOC_005672	PMS2	14:976808-989250	0.645581	1.23032	0.930363	0.33651	0.69825	no
TCONS_00035538	XLOC_013441	-	3:39515966-39526099	0.996861	1.23033	0.303581	0.16897	0.8363	no
TCONS_00026472	XLOC_009625	-	2:122588026-122754811	2.21973	1.23036	-0.851301	-0.140262	0.7997	no
TCONS_00002345	XLOC_000751	ILDR2	1:95179389-95214601	1.04829	1.23043	0.231127	0.156899	0.8304	no
TCONS_00017870	XLOC_006657	NF2	15:11396419-11438817	0.791403	1.23045	0.636707	0.164033	0.8275	no
TCONS_00045458	XLOC_017179	-	5:47291130-47293182	1.21673	1.23053	0.0162713	0.00779913	0.9906	no
TCONS_00000802	XLOC_000242	LRRIQ1	1:43612547-43715516	0.67199	1.23071	0.87298	0.498076	0.5074	no
TCONS_00058902	XLOC_022795	STX3	Un_random:19962573-19965426	0.764248	1.23074	0.687411	0.458588	0.5107	no
TCONS_00054829	XLOC_020644	RHBDD1	9:10343961-10375366	2.56542	1.23075	-1.05966	-0.365662	0.6717	no
TCONS_00046941	XLOC_017641	NOVA1	5:34863689-35328211	1.12876	1.23087	0.124946	0.0594336	0.9358	no
TCONS_00029405	XLOC_011080	PLCH2	21:1448162-1527238	0.907256	1.23103	0.44028	0.351211	0.7396	no
TCONS_00001754	XLOC_000561	-	1:75090322-75144506	0.594396	1.23109	1.05044	0.666601	0.37835	no
TCONS_00049646	XLOC_018676	SLC16A12	6:20448268-20466257	1.19968	1.23123	0.0374563	0.0418062	0.95475	no
TCONS_00013482	XLOC_005164	PCDH1	13:1786769-1835808	1.22402	1.23136	0.00863593	0.00949164	0.98995	no
TCONS_00062024	XLOC_025359	-	Un_random:58103714-58104987	1.46638	1.23138	-0.251979	-0.267441	0.748	no
TCONS_00044057	XLOC_016669	-	4:73848845-74131490	0.956972	1.23148	0.36385	0.298566	0.69505	no
TCONS_00046138	XLOC_017414	TUB	5:11157960-11293847	0.871351	1.23154	0.499133	0.178257	0.8324	no
TCONS_00039902	XLOC_015186	CLCN5	4:9618848-9661028	0.419403	1.23156	1.55408	0.384766	0.6707	no
TCONS_00048133	XLOC_018208	GGA.32301	6:9171361-9237806	0.488132	1.23182	1.33544	0.656081	0.4064	no
TCONS_00058182	XLOC_022302	ENSGALG00000000727	Un_random:55614022-55628614	0.652766	1.23204	0.916405	0.619685	0.3984	no
TCONS_00032161	XLOC_012151	LHFPL5	26:65078-176040	0	1.2321	inf	nan	0.1063	no
TCONS_00030932	XLOC_011649	PABPC4	23:5732060-5745897	0.373563	1.2325	1.72216	0.660545	0.4443	no
TCONS_00023408	XLOC_008694	LAMA1	2:102406288-102528201	1.81219	1.23256	-0.556081	-0.395072	0.57065	no
TCONS_00024257	XLOC_008950	ENSGALG00000005097	2:364871-367611	1.40476	1.23266	-0.188548	-0.132094	0.86325	no
TCONS_00013334	XLOC_005047	-	12:20417480-20429546	1.58946	1.23273	-0.366675	-0.364272	0.6034	no
TCONS_00032362	XLOC_012220	C4BPA	26:2445481-2453265	0.357738	1.23285	1.78502	0.717829	0.3628	no
TCONS_00043942	XLOC_016554	HAND2	4:44835533-44939186	1.23669	1.23297	-0.00434232	-0.00273017	0.9963	no
TCONS_00002067	XLOC_000660	POPDC2	1:83483258-83511838	2.18216	1.23311	-0.823459	-0.546785	0.55095	no
TCONS_00006808	XLOC_002187	INPP4A	1:136309209-136423360	0	1.23315	inf	nan	0.21895	no
TCONS_00064798	XLOC_026396	RASGRF2	Z:62454541-62544421	1.3565	1.23328	-0.137389	-0.136792	0.85695	no
TCONS_00044603	XLOC_016906	DUSP8	5:15253860-15291883	0	1.2334	inf	nan	0.1851	no
TCONS_00009477	XLOC_003691	DET1	10:14838665-14852776	1.2905	1.23373	-0.0648975	-0.0421381	0.953	no
TCONS_00020481	XLOC_007625	-	18:660577-660958	1.58	1.23382	-0.356795	-0.406004	0.76425	no
TCONS_00033993	XLOC_012895	TCF3	28:1893171-1946628	2.05745	1.23404	-0.737463	-0.351777	0.62125	no
TCONS_00007345	XLOC_002360	CKAP2	1:174680949-174711276	1.00472	1.23406	0.296615	0.118183	0.8783	no
TCONS_00030521	XLOC_011500	KCNQ4	23:5262158-5267406	0.988253	1.23432	0.320764	0.272837	0.69695	no
TCONS_00056466	XLOC_021308	-	E22C19W28_E50C23_random:169961-170442	0.51006	1.23466	1.27537	1.16474	0.3268	no
TCONS_00053546	XLOC_020117	PBX1	8:5417382-5539646	0.650826	1.23467	0.923788	0.286649	0.7388	no
TCONS_00020929	XLOC_007822	DOC2B	19:6944263-7031040	2.80298	1.23475	-1.18274	-0.527769	0.46445	no
TCONS_00021859	XLOC_008165	JMJD4	2:3131738-3175040	0.930442	1.2348	0.408291	0.307549	0.67765	no
TCONS_00059524	XLOC_023156	-	Un_random:40167857-40199576	0.829004	1.23482	0.574854	0.408408	0.62975	no
TCONS_00053081	XLOC_019958	NASP	8:21888736-21903390	2.2295	1.23494	-0.852279	-0.280169	0.72755	no
TCONS_00052783	XLOC_019869	FRRS1	8:12749766-12865757	0.677141	1.23506	0.867054	0.256823	0.742	no
TCONS_00003800	XLOC_001213	KIAA1826	1:185453080-185467558	2.43908	1.23508	-0.981735	-0.588767	0.4179	no
TCONS_00016419	XLOC_006138	CRYM	14:15795898-15803715	2.45583	1.23509	-0.9916	-0.713071	0.3181	no
TCONS_00020449	XLOC_007612	C17ORF28	18:10531166-10555274	0.574859	1.23521	1.10348	0.175873	0.75465	no
TCONS_00065416	XLOC_026851	-	Z:64395224-64397642	1.57457	1.23522	-0.350186	-0.398242	0.5991	no
TCONS_00018909	XLOC_007058	EXD3	17:894096-1293155	1.30071	1.23529	-0.0744488	-0.00800552	0.78395	no
TCONS_00050995	XLOC_019217	ENSGALG00000023249	7:23910026-24793658	0.572855	1.23534	1.10867	0.0155202	0.06755	no
TCONS_00062237	XLOC_025548	-	W_random:67601-115779	2.40813	1.2354	-0.96293	-0.320112	0.6459	no
TCONS_00006923	XLOC_002227	TFDP1	1:141537542-141577823	2.18831	1.23541	-0.824824	-0.362976	0.60965	no
TCONS_00056171	XLOC_021091	-	9:1665790-1668636	0.965345	1.23543	0.355892	0.400565	0.60045	no
TCONS_00064125	XLOC_026190	PAPD4	Z:21598918-21639755	1.65538	1.23552	-0.422045	-0.26311	0.7224	no
TCONS_00062930	XLOC_025790	-	Z:27793535-27797260	1.68196	1.23569	-0.444824	-0.343737	0.65415	no
TCONS_00011356	XLOC_004359	TLR21	11:324739-342963	1.08383	1.2358	0.189304	0.123827	0.8618	no
TCONS_00041051	XLOC_015554	CHIC2	4:67349848-67378906	1.03205	1.23581	0.259943	0.1658	0.8048	no
TCONS_00063773	XLOC_026083	PIGO	Z:7962695-7977257	1.53025	1.2359	-0.308213	-0.127322	0.81475	no
TCONS_00022688	XLOC_008415	TRAK1	2:43738894-43843165	4.19165	1.23619	-1.76162	-0.576875	0.4303	no
TCONS_00059882	XLOC_023347	-	Un_random:50241742-50243025	3.76896	1.23625	-1.60819	-0.397336	0.372	no
TCONS_00011193	XLOC_004297	-	11:19652188-19654987	1.2919	1.23644	-0.0633044	-0.0306016	0.96545	no
TCONS_00060871	XLOC_024206	-	Un_random:16564432-16565623	1.04439	1.23661	0.243728	0.240495	0.7695	no
TCONS_00016064	XLOC_006046	IGSF6	14:8948507-8966689	0.676773	1.23668	0.869728	0.196294	0.799	no
TCONS_00002792	XLOC_000884	PCYT1B	1:121514436-121534223	1.19744	1.23686	0.0467387	0.0424555	0.9526	no
TCONS_00033676	XLOC_012737	CCR7	27:4116980-4130086	1.70802	1.23695	-0.465538	-0.425185	0.55685	no
TCONS_00012430	XLOC_004772	PLXNA1	12:10148513-10260539	2.43103	1.23704	-0.974677	-0.60888	0.40655	no
TCONS_00043457	XLOC_016280	-	4:82740635-82762662	1.03336	1.23746	0.260031	0.265095	0.815	no
TCONS_00008468	XLOC_003062	-	1:93700294-93701102	1.08053	1.23749	0.195671	0.18796	0.838	no
TCONS_00033811	XLOC_012802	-	27:1466210-1466645	0.81014	1.23762	0.611327	0.539483	0.6581	no
TCONS_00004522	XLOC_001445	SPAM1	1:23830273-23911603	0.666534	1.23768	0.892885	0.5779	0.54	no
TCONS_00029370	XLOC_011067	RNF207	21:593155-598022	0.734995	1.23792	0.752117	0.457387	0.4997	no
TCONS_00059314	XLOC_023030	-	Un_random:32066572-32068915	1.57413	1.23794	-0.346615	-0.25307	0.71905	no
TCONS_00045456	XLOC_017178	RIN3	5:47202400-47259222	1.42559	1.23845	-0.20302	-0.133405	0.84235	no
TCONS_00035662	XLOC_013483	-	3:44068907-44071119	0.770162	1.23848	0.685332	0.736675	0.3472	no
TCONS_00019540	XLOC_007307	FBF1	18:4595440-4609293	0.779928	1.23853	0.667213	0.27638	0.7096	no
TCONS_00039721	XLOC_015130	ZMYM3	4:2279777-2301704	1.56733	1.23853	-0.339679	-0.206192	0.78425	no
TCONS_00023482	XLOC_008710	GATA6	2:105796436-105810903	0.656124	1.23856	0.916618	0.679673	0.34425	no
TCONS_00064586	XLOC_026331	SNORA13	Z:45477952-45483660	1.69715	1.23857	-0.454438	-0.290168	0.69195	no
TCONS_00063333	XLOC_025925	TMEM38B	Z:53989380-54004528	1.71854	1.23886	-0.472175	-0.312822	0.6571	no
TCONS_00001979	XLOC_000638	WARS2	1:81782070-81838547	0.761446	1.23896	0.702311	0.441721	0.4569	no
TCONS_00020876	XLOC_007809	P2RX5	19:6568781-6582912	1.27376	1.23907	-0.0398314	-0.0223794	0.9743	no
TCONS_00044529	XLOC_016878	OTOG	5:13089094-13187086	0.813989	1.23911	0.606219	0.312754	0.62445	no
TCONS_00028930	XLOC_010931	CHD5	21:604957-644545	0.80746	1.23912	0.617848	0.481651	0.5105	no
TCONS_00019250	XLOC_007170	TRAF1	17:8999485-9012161	1.18009	1.2392	0.0705042	0.0531206	0.93735	no
TCONS_00048653	XLOC_018355	CPN1	6:23448473-23459643	0.00204991	1.23928	9.23973	0.19639	0.0363	no
TCONS_00011252	XLOC_004322	ZNF276	11:20730811-20737856	1.11383	1.23944	0.154162	0.116455	0.87095	no
TCONS_00045073	XLOC_017044	ZFYVE1	5:28604572-28628724	0.114036	1.23946	3.44216	0.959542	0.2814	no
TCONS_00018359	XLOC_006913	COL27A1	17:5297593-5425668	0.599664	1.2395	1.04753	0.489156	0.37465	no
TCONS_00024335	XLOC_008972	ALS2CL	2:3131738-3175040	1.5889	1.23971	-0.358029	-0.231407	0.7455	no
TCONS_00061021	XLOC_024356	-	Un_random:21113955-21115193	0.970279	1.2398	0.353633	0.346542	0.67805	no
TCONS_00050828	XLOC_019165	ABCB11	7:20336454-20380733	1.25175	1.23982	-0.0138235	-0.0105036	0.98855	no
TCONS_00012444	XLOC_004778	ENSGALG00000006280	12:10969001-11004340	0.569038	1.24034	1.12414	0.725343	0.35135	no
TCONS_00038745	XLOC_014475	ITGB1BP1	3:98991487-99062512	1.05542	1.2404	0.23299	0.075449	0.92445	no
TCONS_00047925	XLOC_018078	-	5:43297535-43298936	0.698016	1.24052	0.829618	0.835029	0.31305	no
TCONS_00017430	XLOC_006531	ZCCHC8	15:5933418-5946283	0.86948	1.24052	0.512725	0.195846	0.78495	no
TCONS_00014676	XLOC_005539	SHROOM1	13:17619310-17647174	9.47294	1.24053	-2.93286	-0.762429	0.49645	no
TCONS_00044997	XLOC_017025	ITPKA	5:26826561-26863886	0.980309	1.24055	0.339669	0.1833	0.77635	no
TCONS_00030689	XLOC_011569	GPATCH3	23:1763492-1768542	1.15786	1.24056	0.0995248	0.0365275	0.9558	no
TCONS_00047989	XLOC_018142	-	5:58782080-58819609	1.23201	1.24057	0.00998704	0.00109779	0.5961	no
TCONS_00042885	XLOC_016119	KIAA1109	4:55276029-55385598	1.62773	1.24074	-0.391657	-0.336442	0.6553	no
TCONS_00041175	XLOC_015587	RFC1	4:71210018-71468813	0	1.24078	inf	nan	0.0971	no
TCONS_00055055	XLOC_020731	VWA5B2	9:16970597-16974016	1.15919	1.24087	0.0982387	0.0436309	0.9483	no
TCONS_00019235	XLOC_007164	PMPCA	17:8563294-8578774	1.43422	1.24121	-0.20852	-0.0915648	0.90385	no
TCONS_00008226	XLOC_002820	-	1:66046222-66047055	1.13607	1.24181	0.12839	0.126837	0.88765	no
TCONS_00048387	XLOC_018285	CAMK2G	6:16662301-16775247	0.0425446	1.24194	4.86748	0.582009	0.31255	no
TCONS_00007671	XLOC_002454	-	1:190052507-190060554	1.85047	1.2423	-0.574881	-0.785247	0.27625	no
TCONS_00016399	XLOC_006133	ERI2	14:15626095-15762262	1.33727	1.24239	-0.106177	-0.0295694	0.97145	no
TCONS_00016479	XLOC_006195	-	14:5244022-5244909	0.998424	1.24248	0.315496	0.296438	0.73615	no
TCONS_00000164	XLOC_000052	CELF2	1:5639908-6081471	0.473412	1.24253	1.39211	0.984017	0.14825	no
TCONS_00064223	XLOC_026221	-	Z:27348421-27352556	1.32483	1.24278	-0.092233	-0.0835539	0.90735	no
TCONS_00007975	XLOC_002569	-	1:3824002-3827358	1.44194	1.2428	-0.214411	-0.260019	0.72665	no
TCONS_00017626	XLOC_006579	ENSGALG00000023374	15:8090595-8097271	0.791825	1.24284	0.650382	0.408244	0.56955	no
TCONS_00053430	XLOC_020090	ENSGALG00000021114	8:3940602-3942265	0.919474	1.24286	0.434785	0.455119	0.69095	no
TCONS_00014483	XLOC_005492	SQSTM1	13:13545462-13549588	1.55962	1.24293	-0.327446	-0.0619133	0.9083	no
TCONS_00046958	XLOC_017645	HECTD1	5:36629710-36755444	2.71782	1.24313	-1.12847	-0.466121	0.58765	no
TCONS_00040889	XLOC_015499	SEC24D	4:56470429-56522691	0.375024	1.2433	1.72912	0.430796	0.59005	no
TCONS_00001789	XLOC_000579	-	1:78835920-78842682	1.12562	1.24336	0.143523	0.18922	0.79165	no
TCONS_00045157	XLOC_017077	ENSGALG00000020444	5:32364572-32375113	0.867188	1.24342	0.519896	0.623587	0.38255	no
TCONS_00016461	XLOC_006177	-	14:2623854-2632259	1.4743	1.24345	-0.24568	-0.0308937	0.7425	no
TCONS_00052587	XLOC_019809	LRRC52	8:5739239-5751038	1.53045	1.24355	-0.299489	-0.147657	0.87405	no
TCONS_00027553	XLOC_010362	-	2:143590852-143627930	1.06942	1.24381	0.217939	0.0515665	0.9484	no
TCONS_00061994	XLOC_025329	-	Un_random:56926282-56927390	3.18448	1.24388	-1.35621	-1.56964	0.0722	no
TCONS_00015475	XLOC_005855	XPO6	14:13710183-13773326	1.42622	1.24407	-0.197131	-0.0636128	0.93825	no
TCONS_00022366	XLOC_008319	AHR	2:28765464-28827719	0.607715	1.24412	1.03366	0.342158	0.67725	no
TCONS_00017656	XLOC_006587	CHCHD2	15:8213949-8297111	1.22753	1.24414	0.0193849	0.00318956	0.8635	no
TCONS_00061308	XLOC_024643	-	Un_random:32306164-32308363	0.896207	1.24419	0.473306	0.484953	0.5331	no
TCONS_00008979	XLOC_003541	PARP6	10:773514-1062300	1.22255	1.24431	-0.107202	0.002964	0.7817	no
TCONS_00044493	XLOC_016871	CALCA	5:11498019-11520212	0.863852	1.24447	0.526674	0.336044	0.63765	no
TCONS_00057326	XLOC_021839	-	Un_random:27511418-27525764	1.25354	1.24468	-0.0102274	-0.00397789	0.99605	no
TCONS_00063450	XLOC_025968	FAM151B	Z:62717789-62735564	1.95707	1.24482	-0.652753	-0.552406	0.4249	no
TCONS_00062321	XLOC_025593	-	W_random:209445-210059	2.66466	1.24538	-1.09736	-1.21419	0.2305	no
TCONS_00023962	XLOC_008860	VPS13B	2:132937625-133391181	1.09874	1.24542	0.180778	0.0664839	0.8888	no
TCONS_00023890	XLOC_008841	ESRP1	2:130938813-130970260	3.16614	1.24601	-1.34541	-0.633134	0.3922	no
TCONS_00063588	XLOC_026016	-	Z:71332874-71342116	1.91598	1.24612	-0.620638	-0.396828	0.68465	no
TCONS_00044363	XLOC_016831	PRRG4	5:5661614-5669737	1.60851	1.24618	-0.368213	-0.285413	0.69125	no
TCONS_00052775	XLOC_019866	LRRC39	8:12603223-12616999	1.46639	1.24638	-0.234528	-0.192407	0.7798	no
TCONS_00023064	XLOC_008559	RNF152	2:69693344-69736232	1.24953	1.24713	-0.00278044	-0.00133571	0.98155	no
TCONS_00032620	XLOC_012308	MGAT4C	26:897155-902611	0.945287	1.24714	0.399794	0.218122	0.7585	no
TCONS_00049777	XLOC_018713	ZDHHC16	6:23765411-23769416	0.768646	1.24727	0.698378	0.237501	0.7815	no
TCONS_00035384	XLOC_013396	ENSGALG00000010303	3:32086318-32099866	1.86209	1.24749	-0.577895	-0.50539	0.44925	no
TCONS_00048207	XLOC_018230	-	6:10756918-10759125	1.40028	1.24787	-0.166242	-0.0934882	0.9064	no
TCONS_00039759	XLOC_015141	ENSGALG00000023875	4:2822766-2828722	1.01445	1.24789	0.298787	0.218687	0.7556	no
TCONS_00006157	XLOC_001977	DCAF6	1:94687118-94815442	1.31638	1.24806	-0.0768826	-0.0239167	0.97555	no
TCONS_00038645	XLOC_014441	-	3:91103475-91129684	0.754424	1.24817	0.726371	0.486476	0.5162	no
TCONS_00009471	XLOC_003689	MFGE8	10:14720329-14726722	0.616295	1.24819	1.01815	0.15276	0.74495	no
TCONS_00053173	XLOC_020001	ACOT11	8:25982889-25993310	0.820662	1.24843	0.605258	0.1672	0.75195	no
TCONS_00036700	XLOC_013812	-	3:106973034-106976643	1.32891	1.24853	-0.0900101	-0.0512716	0.94315	no
TCONS_00060396	XLOC_023731	-	Un_random:3320323-3321337	3.0889	1.24859	-1.3068	-1.28169	0.14615	no
TCONS_00049880	XLOC_018746	-	6:25705401-25723494	0.350382	1.2488	1.83354	0.589272	0.52355	no
TCONS_00044209	XLOC_016775	DEAF1	5:451447-523098	0.920864	1.249	0.439718	0.150913	0.84815	no
TCONS_00027550	XLOC_010359	-	2:143447600-143448677	1.37086	1.24909	-0.134201	-0.142786	0.871	no
TCONS_00041387	XLOC_015643	SH3TC1	4:83786278-83814504	2.36557	1.24923	-0.921151	-0.55768	0.4744	no
TCONS_00017926	XLOC_006679	-	15:1481229-1877171	1.4116	1.24929	-0.176224	-0.0173194	0.54135	no
TCONS_00019654	XLOC_007341	gga-mir-365-2	18:6421230-6440435	1.35324	1.24946	-0.115117	-0.0346294	0.9043	no
TCONS_00009453	XLOC_003683	PEX11A	10:14514889-14520191	1.21452	1.24947	0.0409357	0.036544	0.95715	no
TCONS_00057746	XLOC_022051	-	Un_random:41159623-41161039	0.0017715	1.24966	9.46235	0.10533	0.15005	no
TCONS_00054082	XLOC_020298	FAF1	8:24538258-24680633	3.27335	1.24966	-1.38923	-1.0252	0.1716	no
TCONS_00030850	XLOC_011616	EIF2C4	23:4525633-4541699	2.77925	1.24975	-1.15305	-0.454073	0.5483	no
TCONS_00061706	XLOC_025041	-	Un_random:47333427-47334269	1.98803	1.25022	-0.669152	-0.733979	0.4151	no
TCONS_00050660	XLOC_019116	ABI2	7:14674954-14741298	0.589284	1.25039	1.08534	0.56329	0.4726	no
TCONS_00045650	XLOC_017243	KIAA0284	5:54261265-54317775	1.57514	1.25039	-0.333108	-0.130963	0.83935	no
TCONS_00015527	XLOC_005866	SPSB3	14:13972297-13979640	1.10847	1.25039	0.173802	0.0611633	0.9337	no
TCONS_00010338	XLOC_003944	LYSMD4	10:19050787-19167406	0.780013	1.25052	0.680957	0.298419	0.68755	no
TCONS_00043658	XLOC_016337	CTNNA2	4:90615792-91075815	0.687244	1.25108	0.864282	0.565086	0.44975	no
TCONS_00036481	XLOC_013734	OGFRL1	3:85157264-85172473	0.875921	1.25119	0.514423	0.216675	0.69595	no
TCONS_00064587	XLOC_026331	SNORA13	Z:45477952-45483660	0.626416	1.25144	0.9984	0.511134	0.4887	no
TCONS_00049092	XLOC_018490	-	6:35587753-35600993	0.163443	1.25169	2.93702	0.57525	0.17295	no
TCONS_00011781	XLOC_004489	CMTM3	11:12299064-12342668	1.40937	1.25176	-0.171093	-0.0515764	0.93405	no
[truncated: 24,565 more rows]

## Sheet: promotors
test_id	gene_id	gene	locus	Normal eggshell strength (NES)	Low eggshell strength (LES)	status	value_NES	value_LES	sqrt(JS)	test_stat	p_value	significant
XLOC_000429	XLOC_000429	CAPRIN2	1:59720976-59753853	CK	TEST	NOTEST	0	0	0.454679	0	5e-05	no
XLOC_001140	XLOC_001140	KBTBD3	1:180355206-180372172	CK	TEST	NOTEST	0	0	0.812042	0	5e-05	no
XLOC_001415	XLOC_001415	SCAF11	1:30806650-30848187	CK	TEST	NOTEST	0	0	0.55422	0	5e-05	no
XLOC_006716	XLOC_006716	MAP2K4	18:685793-777262	CK	TEST	NOTEST	0	0	0.496008	0	5e-05	no
XLOC_007902	XLOC_007902	F13A1	2:65094362-65167267	CK	TEST	NOTEST	0	0	0.780166	0	5e-05	no
XLOC_009737	XLOC_009737	KIF3B	20:10492513-10502873	CK	TEST	NOTEST	0	0	0.468582	0	5e-05	no
XLOC_014134	XLOC_014134	CCNB3	4:1812713-1815939	CK	TEST	NOTEST	0	0	0.829125	0	5e-05	no
XLOC_014601	XLOC_014601	RBM47	4:68474677-68550520	CK	TEST	NOTEST	0	0	0.592515	0	5e-05	no
XLOC_016470	XLOC_016470	RPAP1	5:24139476-24178679	CK	TEST	NOTEST	0	0	0.719981	0	5e-05	no
XLOC_017942	XLOC_017942	FAP	7:20574513-20615080	CK	TEST	NOTEST	0	0	0.556756	0	5e-05	no
XLOC_021563	XLOC_021563	SNCAIP	Z:80900222-80978534	CK	TEST	NOTEST	0	0	0.827093	0	5e-05	no
XLOC_003799	XLOC_003799	ZNF319	11:450318-456546	CK	TEST	NOTEST	0	0	0.414556	0	0.0001	no
XLOC_004312	XLOC_004312	PRKCD	12:1289483-1352568	CK	TEST	NOTEST	0	0	0.45242	0	0.0001	no
XLOC_007767	XLOC_007767	NEK11	2:42316520-42415437	CK	TEST	NOTEST	0	0	0.485979	0	0.0001	no
XLOC_010243	XLOC_010243	C1ORF159	21:2646648-2661850	CK	TEST	NOTEST	0	0	0.337915	0	0.0001	no
XLOC_001159	XLOC_001159	FAM76B	1:184503534-184514246	CK	TEST	NOTEST	0	0	0.358299	0	0.00015	no
XLOC_013439	XLOC_013439	AIM1	3:67544256-67589353	CK	TEST	NOTEST	0	0	0.459584	0	0.00015	no
XLOC_015761	XLOC_015761	NELL1	5:2243249-2526700	CK	TEST	NOTEST	0	0	0.464565	0	0.0002	no
XLOC_004906	XLOC_004906	FLT4	13:12667857-12714163	CK	TEST	NOTEST	0	0	0.647883	0	0.00025	no
XLOC_009001	XLOC_009001	STK3	2:127436493-127569389	CK	TEST	NOTEST	0	0	0.380684	0	0.00025	no
XLOC_009680	XLOC_009680	CDH4	20:7583844-8001028	CK	TEST	NOTEST	0	0	0.563361	0	0.00025	no
XLOC_012644	XLOC_012644	TAGAP	3:51494170-51502392	CK	TEST	NOTEST	0	0	0.522532	0	0.0003	no
XLOC_019597	XLOC_019597	LPP	9:13805908-14116242	CK	TEST	NOTEST	0	0	0.274568	0	0.00035	no
XLOC_002172	XLOC_002172	NDFIP2	1:152230294-152277089	CK	TEST	NOTEST	0	0	0.390181	0	0.00045	no
XLOC_000404	XLOC_000404	AKR1D1	1:56701685-56735737	CK	TEST	NOTEST	0	0	0.427505	0	0.00065	no
XLOC_001283	XLOC_001283	FBXO18	1:965175-995155	CK	TEST	NOTEST	0	0	0.297805	0	0.0007	no
XLOC_012712	XLOC_012712	GOPC	3:62809218-62837117	CK	TEST	NOTEST	0	0	0.324439	0	0.0007	no
XLOC_021243	XLOC_021243	GPBP1	Z:17376340-17416776	CK	TEST	NOTEST	0	0	0.38156	0	0.0007	no
XLOC_019657	XLOC_019657	SKIL	9:19257594-19273642	CK	TEST	NOTEST	0	0	0.317349	0	0.0008	no
[truncated: 89 more rows]

## Sheet: splicing
test_id	gene_id	gene	locus	Normal eggshell strength (NES)	Low eggshell strength (LES)	status	value_NES	value_LES	sqrt(JS)	test_stat	p_value	significant
[truncated: 124 more rows]
