# Supplementary material for: Integrating Transcriptome and Genome Re-Sequencing Data to Identify Key Genes and Mutations Affecting Chicken Eggshell Qualities
Source: PLoS One. 2015 May 14;10(5):e0125890. doi: 10.1371/journal.pone.0125890 (PMC4431873; doi:10.1371/journal.pone.0125890)
Supplement: S3 Dataset — (XLSX) [file pone.0125890.s003.xlsx]

## Sheet: GO(biological process)
Enrichment Score	GO term		Count	P-value	Genes Symbol
2.33708	GO:0030001	metal ion transport	22	0.00103952	CO6	KCNF1	PRKCB	CACNA1E	SLC39A10	RYR2	KCTD21	SCNN1B	FKBP1B	PKD2	LTF	CAV1	KCNJ11	CACNA1H	TRPC6	NCX1	CACNA1D	SLC9A2	SLC13A5	SLC5A1	SCNN1A	SCNN1G
	GO:0015674	di-, tri-valent inorganic cation transport	11	0.00103965	CACNA1E	PRKCB	TRPC6	RYR2	NCX1	CACNA1D	FKBP1B	PKD2	CAV1	LTF	CACNA1H
	GO:0006811	ion transport	34	0.00174113	CACNA1E	PRKCB	SLC39A10	SLC1A2	PKD2	CAV1	CACNA1H	NCX1	CACNA1D	CLCNKB	SLC34A2	SLC5A1	SCNN1A	SCNN1G	CO6	KCNF1	RYR2	KCTD21	SCNN1B	GABRD	FKBP1B	LTF	KCNJ11	TBC1D24	SLC26A2	CNGA3	TRPC6	ATP2C2	CNGB1	ATP6V0D2	ENSGALG00000007596	SLC13A5	SLC9A2	SLC1A3
	GO:0006816	calcium ion transport	10	0.00191289	CACNA1E	PRKCB	TRPC6	RYR2	NCX1	CACNA1D	FKBP1B	PKD2	CAV1	CACNA1H
	GO:0006812	cation transport	25	0.00273385	PRKCB	CACNA1E	SLC39A10	PKD2	CAV1	CACNA1H	NCX1	CACNA1D	SLC5A1	SCNN1G	SCNN1A	KCNF1	CO6	RYR2	KCTD21	SCNN1B	FKBP1B	LTF	KCNJ11	TBC1D24	TRPC6	ATP2C2	ATP6V0D2	SLC9A2	SLC13A5
2.11647	GO:0030198	extracellular matrix organization	9	0.000688693	POSTN	ACAN	ITGA8	MYH11	COL11A1	TNR	LGALS3	CYR61	COL5A1
	GO:0043062	extracellular structure organization	9	0.00634218	POSTN	ACAN	ITGA8	MYH11	COL11A1	TNR	LGALS3	CYR61	COL5A1
1.74051	GO:0006936	muscle contraction	7	0.00533323	MYH15	ACTG2	MYH11	FKBP1B	MYH7B	ACTN2	CALD1
	GO:0003012	muscle system process	7	0.00946408	MYH15	ACTG2	MYH11	FKBP1B	MYH7B	ACTN2	CALD1
1.38795	GO:0010811	positive regulation of cell-substrate adhesion	4	0.00838494	CYR61	CD36	CDH13	SPP1
