# Supplementary material for: Integrating Transcriptome and Genome Re-Sequencing Data to Identify Key Genes and Mutations Affecting Chicken Eggshell Qualities
Source: PLoS One. 2015 May 14;10(5):e0125890. doi: 10.1371/journal.pone.0125890 (PMC4431873; doi:10.1371/journal.pone.0125890)
Supplement: S4 Dataset — (XLSX) [file pone.0125890.s004.xlsx]

## Sheet: Sheet1
Ensembl Accession	Gene Symbol	Chr.	state site of gene	end site of gene	QTL regions	state site of QTL region	end site of QTL region
ENSGALG00000016022	RUNX1	chr1	105396886	105544588	Egg shell strength QTL (1827)	105237761	109097859
ENSGALG00000016022	RUNX1	chr1	105396886	105544588	Egg shell thickness QTL (1828)	105237761	109097859
ENSGALG00000016142	MX	chr1	108280288	108296301	Egg shell strength QTL (1827)	105237761	109097859
ENSGALG00000016142	MX	chr1	108280288	108296301	Egg shell thickness QTL (1828)	105237761	109097859
ENSGALG00000016175	RSPH1	chr1	108783090	108789412	Egg shell strength QTL (1827)	105237761	109097859
ENSGALG00000016175	RSPH1	chr1	108783090	108789412	Egg shell thickness QTL (1828)	105237761	109097859
ENSGALG00000016186	PDE9A	chr1	108848246	108891187	Egg shell strength QTL (1827)	105237761	109097859
ENSGALG00000016186	PDE9A	chr1	108848246	108891187	Egg shell thickness QTL (1828)	105237761	109097859
ENSGALG00000016196	CBS	chr1	109034822	109059060	Egg shell strength QTL (1827)	105237761	109097859
ENSGALG00000016196	CBS	chr1	109034822	109059060	Egg shell thickness QTL (1828)	105237761	109097859
ENSGALG00000007631	MEGF11	chr10	17666848	17858077	Egg shell strength QTL (14375)	17623338	19911089
ENSGALG00000027446	HDDC3	chr10	19553414	19554362	Egg shell strength QTL (14375)	17623338	19911089
ENSGALG00000008425	MAP1A	chr10	19691952	19739136	Egg shell strength QTL (14375)	17623338	19911089
ENSGALG00000004297	DNAH1	chr12	3034083	3104011	Egg shell strength QTL (14377)	2999557	19897011
ENSGALG00000027695	PCBP4	chr12	3137488	3139245	Egg shell strength QTL (14377)	2999557	19897011
ENSGALG00000004695	ECM2	chr12	3356079	3371188	Egg shell strength QTL (14377)	2999557	19897011
ENSGALG00000004722	ASPN	chr12	3382893	3397668	Egg shell strength QTL (14377)	2999557	19897011
ENSGALG00000005042	IQSEC1	chr12	5245422	5557230	Egg shell strength QTL (14377)	2999557	19897011
ENSGALG00000005332	CACNA1D	chr12	7040367	7203572	Egg shell strength QTL (14377)	2999557	19897011
ENSGALG00000006009	PODXL2	chr12	9689544	9717481	Egg shell strength QTL (14377)	2999557	19897011
ENSGALG00000006263	CCDC37	chr12	10643107	10655423	Egg shell strength QTL (14377)	2999557	19897011
ENSGALG00000006425	SLC6A6	chr12	10950981	10995867	Egg shell strength QTL (14377)	2999557	19897011
ENSGALG00000006526	PLXNB1	chr12	11277817	11327866	Egg shell strength QTL (14377)	2999557	19897011
ENSGALG00000007268	CADPS	chr12	13138123	13311248	Egg shell strength QTL (14377)	2999557	19897011
ENSGALG00000007483	LRIG1	chr12	14432244	14482570	Egg shell strength QTL (14377)	2999557	19897011
ENSGALG00000007569	KBTBD8	chr12	14599585	14606598	Egg shell strength QTL (14377)	2999557	19897011
ENSGALG00000007596	-	chr12	14620836	14643753	Egg shell strength QTL (14377)	2999557	19897011
ENSGALG00000022635	-	chr12	16280537	16281695	Egg shell strength QTL (14377)	2999557	19897011
ENSGALG00000027091	GPR27	chr12	16280537	16282735	Egg shell strength QTL (14377)	2999557	19897011
ENSGALG00000008320	EDEM1	chr12	18607558	18617567	Egg shell strength QTL (14377)	2999557	19897011
ENSGALG00000008339	GRM7	chr12	18847534	19073767	Egg shell strength QTL (14377)	2999557	19897011
ENSGALG00000003138	OXTR	chr12	19266277	19269440	Egg shell strength QTL (14377)	2999557	19897011
ENSGALG00000015142	DSG2	chr2	105785434	105800639	Egg shell strength QTL (14365)	101496370	109431680
ENSGALG00000015142	DSG2	chr2	105785434	105800639	Egg shell strength QTL (14369)	101496370	109431680
ENSGALG00000024487	C8ORF22	chr2	108189926	108193054	Egg shell strength QTL (14365)	101496370	109431680
ENSGALG00000024487	C8ORF22	chr2	108189926	108193054	Egg shell strength QTL (14369)	101496370	109431680
ENSGALG00000015908	COL12A1	chr3	80212181	80312375	Egg shell strength QTL (14371)	73855044	80910987
ENSGALG00000015910	CD109	chr3	80775680	80855396	Egg shell strength QTL (14371)	73855044	80910987
ENSGALG00000010521	COL25A1	chr4	36799078	37092841	Egg shell strength QTL (24935)	37031332	37857357
ENSGALG00000013287	C4ORF47	chr4	60646142	60656732	Egg shell strength QTL (2011)	59730630	66596673
ENSGALG00000013948	RASL11B	chr4	65555015	65557517	Egg shell strength QTL (2011)	59730630	66596673
ENSGALG00000026279	COMMD8	chr4	66422819	66429658	Egg shell strength QTL (2011)	59730630	66596673
ENSGALG00000006740	MUC5AC	chr5	14079794	14176709	Egg shell strength QTL (24969)	14035475	14975987
ENSGALG00000006717	MUC5B	chr5	14243983	14284324	Egg shell strength QTL (24969)	14035475	14975987
ENSGALG00000011618	ADSSL1	chr5	51448055	51472076	Egg shell thickness QTL (6667)	48770852	57557723
ENSGALG00000022994	SIX1	chr5	54315396	54317576	Egg shell thickness QTL (6667)	48770852	57557723
ENSGALG00000012023	DACT1	chr5	54991343	55000030	Egg shell thickness QTL (6667)	48770852	57557723
ENSGALG00000012089	C14orf37	chr5	55195435	55251288	Egg shell thickness QTL (6667)	48770852	57557723
ENSGALG00000012173	LGALS3	chr5	56155602	56157659	Egg shell thickness QTL (6667)	48770852	57557723
ENSGALG00000012237	POLE2	chr5	57501918	57521788	Egg shell thickness QTL (6667)	48770852	57557723
ENSGALG00000012187	MGAT5	chr7	29769773	29831929	Egg shell strength QTL (2168)	29721899	36245040
ENSGALG00000028457	YSK4	chr7	29990465	29999593	Egg shell strength QTL (2168)	29721899	36245040
ENSGALG00000012380	SPOPL	chr7	30896071	30910605	Egg shell strength QTL (2168)	29721899	36245040
ENSGALG00000012525	FMNL2	chr7	34991280	35045177	Egg shell strength QTL (2168)	29721899	36245040
ENSGALG00000012547	ACVR1C	chr7	35731033	35744854	Egg shell strength QTL (2168)	29721899	36245040
ENSGALG00000005821	FAM219A	chrZ	7535466	7629644	Egg shell thickness QTL (2255)	5700440	49062087
ENSGALG00000025945	AVD	chrZ	9011849	9012930	Egg shell strength QTL (14382)	8448760	14288940
ENSGALG00000025945	AVD	chrZ	9011849	9012930	Egg shell strength QTL (14386)	8448760	14288940
ENSGALG00000025945	AVD	chrZ	9011849	9012930	Egg shell thickness QTL (2255)	5700440	49062087
ENSGALG00000023622	AVD	chrZ	9023590	9024768	Egg shell strength QTL (14382)	8448760	14288940
ENSGALG00000023622	AVD	chrZ	9023590	9024768	Egg shell strength QTL (14386)	8448760	14288940
ENSGALG00000023622	AVD	chrZ	9023590	9024768	Egg shell thickness QTL (2255)	5700440	49062087
ENSGALG00000021340	CA9	chrZ	9084929	9095262	Egg shell strength QTL (14382)	8448760	14288940
ENSGALG00000021340	CA9	chrZ	9084929	9095262	Egg shell strength QTL (14386)	8448760	14288940
ENSGALG00000021340	CA9	chrZ	9084929	9095262	Egg shell thickness QTL (2255)	5700440	49062087
ENSGALG00000002605	MRPL17	chrZ	9156652	9157672	Egg shell strength QTL (14382)	8448760	14288940
ENSGALG00000002605	MRPL17	chrZ	9156652	9157672	Egg shell strength QTL (14386)	8448760	14288940
ENSGALG00000002605	MRPL17	chrZ	9156652	9157672	Egg shell thickness QTL (2255)	5700440	49062087
ENSGALG00000003295	ADAMTS12	chrZ	10001893	10166119	Egg shell strength QTL (14382)	8448760	14288940
ENSGALG00000003295	ADAMTS12	chrZ	10001893	10166119	Egg shell strength QTL (14386)	8448760	14288940
ENSGALG00000003295	ADAMTS12	chrZ	10001893	10166119	Egg shell strength QTL (24936)	10031528	10796624
ENSGALG00000003295	ADAMTS12	chrZ	10001893	10166119	Egg shell thickness QTL (2255)	5700440	49062087
ENSGALG00000017411	RXFP3	chrZ	10173889	10175311	Egg shell strength QTL (14382)	8448760	14288940
ENSGALG00000017411	RXFP3	chrZ	10173889	10175311	Egg shell strength QTL (14386)	8448760	14288940
ENSGALG00000017411	RXFP3	chrZ	10173889	10175311	Egg shell strength QTL (24936)	10031528	10796624
ENSGALG00000017411	RXFP3	chrZ	10173889	10175311	Egg shell thickness QTL (2255)	5700440	49062087
ENSGALG00000003432	AGXT2	chrZ	10443348	10455857	Egg shell strength QTL (14382)	8448760	14288940
ENSGALG00000003432	AGXT2	chrZ	10443348	10455857	Egg shell strength QTL (14386)	8448760	14288940
ENSGALG00000003432	AGXT2	chrZ	10443348	10455857	Egg shell strength QTL (24936)	10031528	10796624
ENSGALG00000003432	AGXT2	chrZ	10443348	10455857	Egg shell thickness QTL (2255)	5700440	49062087
ENSGALG00000003582	SLC1A3	chrZ	11029528	11093852	Egg shell strength QTL (14382)	8448760	14288940
ENSGALG00000003582	SLC1A3	chrZ	11029528	11093852	Egg shell strength QTL (14386)	8448760	14288940
ENSGALG00000003582	SLC1A3	chrZ	11029528	11093852	Egg shell thickness QTL (2255)	5700440	49062087
ENSGALG00000003747	OSMR	chrZ	12008447	12039786	Egg shell strength QTL (14382)	8448760	14288940
ENSGALG00000003747	OSMR	chrZ	12008447	12039786	Egg shell strength QTL (14386)	8448760	14288940
ENSGALG00000003747	OSMR	chrZ	12008447	12039786	Egg shell thickness QTL (2255)	5700440	49062087
ENSGALG00000003775	RICTOR	chrZ	12046215	12121536	Egg shell strength QTL (14382)	8448760	14288940
ENSGALG00000003775	RICTOR	chrZ	12046215	12121536	Egg shell strength QTL (14386)	8448760	14288940
ENSGALG00000003775	RICTOR	chrZ	12046215	12121536	Egg shell thickness QTL (2255)	5700440	49062087
ENSGALG00000014835	C7	chrZ	12795474	12817485	Egg shell strength QTL (14382)	8448760	14288940
ENSGALG00000014835	C7	chrZ	12795474	12817485	Egg shell strength QTL (14386)	8448760	14288940
ENSGALG00000014835	C7	chrZ	12795474	12817485	Egg shell thickness QTL (2255)	5700440	49062087
ENSGALG00000014861	NIM1	chrZ	13504754	13512913	Egg shell strength QTL (14382)	8448760	14288940
ENSGALG00000014861	NIM1	chrZ	13504754	13512913	Egg shell strength QTL (14386)	8448760	14288940
ENSGALG00000014861	NIM1	chrZ	13504754	13512913	Egg shell thickness QTL (2255)	5700440	49062087
ENSGALG00000027709	CDC20B	chrZ	16532349	16564521	Egg shell thickness QTL (2255)	5700440	49062087
ENSGALG00000028595	CCNO	chrZ	16589251	16590557	Egg shell thickness QTL (2255)	5700440	49062087
ENSGALG00000014700	DHX29	chrZ	16596457	16620194	Egg shell thickness QTL (2255)	5700440	49062087
ENSGALG00000014995	PGM5	chrZ	25374949	25442564	Egg shell thickness QTL (2255)	5700440	49062087
ENSGALG00000015028	RFLB	chrZ	27483979	27486468	Egg shell thickness QTL (2255)	5700440	49062087
ENSGALG00000015053	GLDC	chrZ	27889480	27927357	Egg shell thickness QTL (2255)	5700440	49062087
ENSGALG00000015205	TYRP1	chrZ	30681957	30692787	Egg shell thickness QTL (2255)	5700440	49062087
ENSGALG00000015101	BNC2	chrZ	32180630	32551284	Egg shell thickness QTL (2255)	5700440	49062087
ENSGALG00000015110	FAM189A2	chrZ	34532094	34557064	Egg shell thickness QTL (2255)	5700440	49062087
ENSGALG00000015177	GNA11	chrZ	37646972	37760713	Egg shell strength QTL (2257)	35853769	41632407
ENSGALG00000015177	GNA11	chrZ	37646972	37760713	Egg shell thickness QTL (2255)	5700440	49062087
ENSGALG00000015177	GNA11	chrZ	37646972	37760713	Egg shell strength QTL (2261)	35853769	67537725
ENSGALG00000012588	KIF27	chrZ	39900489	39924774	Egg shell strength QTL (2257)	35853769	41632407
ENSGALG00000012588	KIF27	chrZ	39900489	39924774	Egg shell thickness QTL (2255)	5700440	49062087
ENSGALG00000012588	KIF27	chrZ	39900489	39924774	Egg shell strength QTL (2261)	35853769	67537725
ENSGALG00000000234	EPB41L4A	chrZ	46011142	46145593	Egg shell thickness QTL (2255)	5700440	49062087
ENSGALG00000000234	EPB41L4A	chrZ	46011142	46145593	Egg shell strength QTL (2261)	35853769	67537725
ENSGALG00000015301	LNPEP	chrZ	51426183	51474648	Egg shell strength QTL (2261)	35853769	67537725
ENSGALG00000015433	ABCA1	chrZ	54549995	54641346	Egg shell strength QTL (2261)	35853769	67537725
ENSGALG00000014681	PCSK1	chrZ	56954952	56986064	Egg shell strength QTL (2261)	35853769	67537725
ENSGALG00000027483	GLRX	chrZ	57167985	57176365	Egg shell strength QTL (2261)	35853769	67537725
ENSGALG00000014668	MCTP1	chrZ	57356430	57528682	Egg shell strength QTL (2261)	35853769	67537725
ENSGALG00000015630	EDIL3	chrZ	61983369	62255549	Egg shell strength QTL (2261)	35853769	67537725
ENSGALG00000015655	PALM2	chrZ	65416220	65526148	Egg shell strength QTL (2261)	35853769	67537725
